# Supplementary material for: Mitochondrially targeted proximity biotinylation and proteomic analysis in Plasmodium falciparum
Source: PLoS One. 2022 Aug 19;17(8):e0273357. doi: 10.1371/journal.pone.0273357 (PMC9390924; doi:10.1371/journal.pone.0273357)
Supplement: S1 Table — This table contains spectral count data derived from Trans Proteomic Pipeline analysis of the experiment described in Fig 3. (XLSX) [file pone.0273357.s001.xlsx]

## Sheet: S1A
protein	protein probability	protein description	protein length	percent coverage	tot indep spectra	percent share of spectrum ids	SAF	NSAF
HSP60L-TurboID	1		390	55.4	27	0.29	0.0692308	0.00267236
PF3D7_0102200	1	ring-infected erythrocyte surface antigen ring-infected erythrocyte surface antigen	1085	10.1	6	0.07	0.00552995	0.000213461
PF3D7_0102900	1	aspartate--tRNA ligase aspartate--tRNA ligase	626	12.9	8	0.08	0.0127796	0.000493301
PF3D7_0103700	0.9428	L-seryl-tRNA(Sec) kinase, putative L-seryl-tRNA(Sec) kinase, putative	535	1.9	1	0.01	0.00186916	7.2151e-05
PF3D7_0105200	1	heptatricopeptide repeat and RAP domain-containing protein, putative heptatricopeptide repeat and RAP domain-containing protein, putative	568	17.8	5	0.06	0.00880282	0.000339796
PF3D7_0106100	1	V-type proton ATPase subunit C, putative V-type proton ATPase subunit C, putative	383	15.4	4	0.04	0.0104439	0.000403141
PF3D7_0106300	1	calcium-transporting ATPase calcium-transporting ATPase	1228	3.3	3	0.03	0.002443	9.43016e-05
PF3D7_0106700	1	small ribosomal subunit assembling AARP2 protein small ribosomal subunit assembling AARP2 protein	1434	8.1	8	0.08	0.0055788	0.000215346
PF3D7_0106800	1	ras-related protein Rab-5C ras-related protein Rab-5C	214	22.4	4	0.04	0.0186916	0.00072151
PF3D7_0106900	0.9993	2-C-methyl-D-erythritol 4-phosphate cytidylyltransferase, putative 2-C-methyl-D-erythritol 4-phosphate cytidylyltransferase, putative	734	3	3	0.02	0.00408719	0.000157769
PF3D7_0107000	0.9988	centrin-1 centrin-1	168	34.5	2	0.01	0.0119048	0.000459533
PF3D7_0107200	1	CCR4 domain-containing protein 3, putative CCR4 domain-containing protein 3, putative	337	9.2	2	0.02	0.00593472	0.000229085
PF3D7_0108300	1	conserved Plasmodium protein, unknown function conserved Plasmodium protein, unknown function	2221	5.7	14	0.15	0.00630347	0.000243319
PF3D7_0109800	1	phenylalanine--tRNA ligase alpha subunit phenylalanine--tRNA ligase alpha subunit	575	4	2	0.02	0.00347826	0.000134264
PF3D7_0110100	0.986	selenocysteine-specific elongation factor, putative selenocysteine-specific elongation factor, putative	934	1.2	1	0.01	0.00107066	4.13285e-05
PF3D7_0110500	0.972	bromodomain protein 3, putative bromodomain protein 3, putative	2285	2.1	3	0.02	0.00131291	5.06794e-05
PF3D7_0110600	1	phosphatidylinositol-4-phosphate 5-kinase phosphatidylinositol-4-phosphate 5-kinase	1710	5.6	6	0.05	0.00350877	0.000135441
PF3D7_0111500	1	UMP-CMP kinase, putative UMP-CMP kinase, putative	371	7.8	3	0.03	0.00808625	0.000312136
PF3D7_0111800	1	eukaryotic translation initiation factor 4E, putative eukaryotic translation initiation factor 4E, putative	620	6.3	4	0.04	0.00645161	0.000249037
PF3D7_0112200	0.9712	multidrug resistance-associated protein 1 multidrug resistance-associated protein 1	1822	1	1	0.01	0.000548847	2.11859e-05
PF3D7_0113000	1	glutamic acid-rich protein GARP glutamic acid-rich protein GARP	673	30.8	50	0.51	0.0742942	0.00286781
PF3D7_0203400	0.9761	conserved Plasmodium protein, unknown function conserved Plasmodium protein, unknown function	91	11	1	0.01	0.010989	0.000424184
PF3D7_0203700	0.9835	protein MAK16, putative protein MAK16, putative	439	3.6	1	0.01	0.0022779	8.79289e-05
PF3D7_0204900	1	2-methoxy-6-polyprenyl-1,4-benzoquinol methylase, mitochondrial, putative 2-methoxy-6-polyprenyl-1,4-benzoquinol methylase, mitochondrial, putative	354	16.4	4	0.03	0.0112994	0.000436167
PF3D7_0205900	1	26S proteasome regulatory subunit RPN1, putative 26S proteasome regulatory subunit RPN1, putative	966	6.3	4	0.04	0.00414079	0.000159838
PF3D7_0206700	1	adenylosuccinate lyase adenylosuccinate lyase	471	13.6	5	0.05	0.0106157	0.000409775
PF3D7_0207500	1	serine repeat antigen 6 serine repeat antigen 6	1031	6.7	4	0.04	0.00387973	0.000149761
PF3D7_0207600	1	serine repeat antigen 5 serine repeat antigen 5	997	5.6	4	0.04	0.00401204	0.000154868
PF3D7_0208400	1	conserved Plasmodium protein, unknown function conserved Plasmodium protein, unknown function	2010	3.2	5	0.05	0.00248756	9.60218e-05
PF3D7_0209800	1	ATP-dependent RNA helicase UAP56 ATP-dependent RNA helicase UAP56	457	21	10	0.11	0.0218818	0.000844656
PF3D7_0210100	1	60S ribosomal protein L37ae, putative 60S ribosomal protein L37ae, putative	96	27.1	9	0.09	0.09375	0.00361882
PF3D7_0210900	1	conserved Plasmodium protein, unknown function conserved Plasmodium protein, unknown function	284	22.5	12	0.11	0.0422535	0.00163102
PF3D7_0211200	0.9736	ras-related protein Rab-5A ras-related protein Rab-5A	235	5.1	1	0.01	0.00425532	0.000164259
PF3D7_0211800	1	asparagine--tRNA ligase asparagine--tRNA ligase	610	28.2	14	0.14	0.0229508	0.00088592
PF3D7_0212300	1	eukaryotic peptide chain release factor subunit 1, putative eukaryotic peptide chain release factor subunit 1, putative	427	14.3	4	0.04	0.00936768	0.0003616
PF3D7_0212900	1	arginyl-tRNA--protein transferase arginyl-tRNA--protein transferase	365	23.3	7	0.07	0.0191781	0.000740289
PF3D7_0213100	1	protein SIS1 protein SIS1	328	20.4	5	0.04	0.0152439	0.000588427
PF3D7_0214000	1	T-complex protein 1 subunit theta T-complex protein 1 subunit theta	542	10.7	4	0.04	0.00738007	0.000284877
PF3D7_0214100	1	protein transport protein SEC31 protein transport protein SEC31	1471	4.1	6	0.06	0.00407886	0.000157447
PF3D7_0214300	0.9349	conserved Plasmodium protein, unknown function conserved Plasmodium protein, unknown function	2500	2.8	4	0.02	0.0016	6.17613e-05
PF3D7_0215700	0.9999	DNA-directed RNA polymerase II subunit RPB2, putative DNA-directed RNA polymerase II subunit RPB2, putative	1340	1.8	2	0.02	0.00149254	5.76131e-05
PF3D7_0217100	1	ATP synthase subunit alpha, mitochondrial ATP synthase subunit alpha, mitochondrial	551	12.5	6	0.06	0.0108893	0.000420335
PF3D7_0217500	1	calcium-dependent protein kinase 1 calcium-dependent protein kinase 1	524	15.6	7	0.08	0.0133588	0.000515659
PF3D7_0217800	1	40S ribosomal protein S26 40S ribosomal protein S26	107	35.5	19	0.19	0.17757	0.00685434
PF3D7_0217900	1	thioesterase/thiol ester dehydrase-isomerase, putative thioesterase/thiol ester dehydrase-isomerase, putative	519	23.5	16	0.17	0.0308285	0.00119
PF3D7_0218200	1	SUZ domain-containing protein, putative SUZ domain-containing protein, putative	807	4	4	0.03	0.00495663	0.00019133
PF3D7_0218500	1	small nuclear ribonucleoprotein Sm D2, putative small nuclear ribonucleoprotein Sm D2, putative	101	16.8	2	0.02	0.019802	0.000764372
PF3D7_0219600	0.9999	replication factor C subunit 1 replication factor C subunit 1	904	6.5	3	0.03	0.00331858	0.0001281
PF3D7_0220000	0.881	liver stage antigen 3 liver stage antigen 3	1558	0.6	1	0.01	0.000641849	2.47759e-05
PF3D7_0220800	1	cytoadherence linked asexual protein 2 cytoadherence linked asexual protein 2	1440	2.6	4	0.03	0.00277778	0.000107224
PF3D7_0302500	1	cytoadherence linked asexual protein 3.1 cytoadherence linked asexual protein 3.1	1417	19.9	27	0.28	0.0190543	0.000735512
PF3D7_0302900	1	exportin-1, putative exportin-1, putative	1254	9.6	10	0.11	0.00797448	0.000307821
PF3D7_0303000	0.9999	N-ethylmaleimide-sensitive fusion protein N-ethylmaleimide-sensitive fusion protein	783	3.6	2	0.02	0.00255428	9.85971e-05
PF3D7_0303700	1	lipoamide acyltransferase component of branched-chain alpha-keto acid dehydrogenase complex lipoamide acyltransferase component of branched-chain alpha-keto acid dehydrogenase complex	448	22.1	7	0.08	0.015625	0.000603137
PF3D7_0304400	1	60S ribosomal protein L44 60S ribosomal protein L44	104	20.2	18	0.19	0.173077	0.0066809
PF3D7_0305600	1	DNA-(apurinic or apyrimidinic site) endonuclease DNA-(apurinic or apyrimidinic site) endonuclease	617	6.2	2	0.02	0.00324149	0.000125124
PF3D7_0305700	0.905	ubiquitin-conjugating enzyme E2, putative ubiquitin-conjugating enzyme E2, putative	142	8.5	1	0.01	0.00704225	0.000271837
PF3D7_0306800	1	T-complex protein 1 subunit beta T-complex protein 1 subunit beta	533	23.6	11	0.11	0.0206379	0.000796639
PF3D7_0306900	1	40S ribosomal protein S23, putative 40S ribosomal protein S23, putative	145	32.4	36	0.4	0.248276	0.00958364
PF3D7_0307200	1	60S ribosomal protein L7, putative 60S ribosomal protein L7, putative	257	42.8	23	0.24	0.0894942	0.00345454
PF3D7_0307400	1	ATP-dependent Clp protease proteolytic subunit ATP-dependent Clp protease proteolytic subunit	370	17.6	5	0.05	0.0135135	0.000521632
PF3D7_0307500	1	spindle and kinetochore-associated protein 2, putative spindle and kinetochore-associated protein 2, putative	389	12.9	5	0.06	0.0128535	0.000496154
PF3D7_0307700	0.9937	conserved Plasmodium protein, unknown function conserved Plasmodium protein, unknown function	1826	1	2	0.02	0.00109529	4.22791e-05
PF3D7_0308200	1	T-complex protein 1 subunit eta T-complex protein 1 subunit eta	539	24.7	9	0.09	0.0166976	0.00064454
PF3D7_0309300	1	N2227-like protein, putative N2227-like protein, putative	955	3.5	3	0.03	0.00314136	0.000121259
PF3D7_0309500	1	asparagine synthetase [glutamine-hydrolyzing], putative asparagine synthetase [glutamine-hydrolyzing], putative	610	6.4	3	0.03	0.00491803	0.00018984
PF3D7_0309600	1	60S acidic ribosomal protein P2 60S acidic ribosomal protein P2	112	57.1	4	0.04	0.0357143	0.0013786
PF3D7_0310300	1	phosphoglycerate mutase, putative phosphoglycerate mutase, putative	1165	2.5	3	0.03	0.00257511	9.94012e-05
PF3D7_0310400	1	parasite-infected erythrocyte surface protein parasite-infected erythrocyte surface protein	1294	11.1	12	0.13	0.00927357	0.000357967
PF3D7_0310500	1	ATP-dependent RNA helicase DHX57, putative ATP-dependent RNA helicase DHX57, putative	2269	4.2	8	0.09	0.00352578	0.000136098
PF3D7_0310600	0.9873	eukaryotic translation initiation factor 3 subunit K, putative eukaryotic translation initiation factor 3 subunit K, putative	235	6	1	0.01	0.00425532	0.000164259
PF3D7_0311300	1	phosphatidylinositol 3- and 4-kinase, putative phosphatidylinositol 3- and 4-kinase, putative	953	3.8	2	0.02	0.00209864	8.1009e-05
PF3D7_0312300	0.9873	26S proteasome regulatory subunit RPN12, putative 26S proteasome regulatory subunit RPN12, putative	304	8.9	1	0.01	0.00328947	0.000126976
PF3D7_0312400	0.9873	glycogen synthase kinase 3 glycogen synthase kinase 3	440	3.4	1	0.01	0.00227273	8.77291e-05
PF3D7_0312800	1	60S ribosomal protein L26, putative 60S ribosomal protein L26, putative	126	31.7	15	0.16	0.119048	0.00459533
PF3D7_0315100	0.9616	eukaryotic translation initiation factor 4E eukaryotic translation initiation factor 4E	227	3.5	1	0.01	0.00440529	0.000170048
PF3D7_0315600	1	zinc finger protein, putative zinc finger protein, putative	485	14.4	6	0.06	0.0123711	0.000477535
PF3D7_0316800	1	40S ribosomal protein S15A, putative 40S ribosomal protein S15A, putative	130	23.8	5	0.06	0.0384615	0.00148465
PF3D7_0317600	1	40S ribosomal protein S11, putative 40S ribosomal protein S11, putative	161	32.3	8	0.08	0.0496894	0.00191805
PF3D7_0317700	1	CPSF (cleavage and polyadenylation specific factor), subunit A, putative CPSF (cleavage and polyadenylation specific factor), subunit A, putative	2870	7.3	10	0.1	0.00348432	0.000134498
PF3D7_0319500	0.9873	RNA-binding protein, putative RNA-binding protein, putative	309	4.5	1	0.01	0.00323625	0.000124922
PF3D7_0319600	0.9873	elongation factor 1-delta, putative elongation factor 1-delta, putative	156	13.5	1	0.01	0.00641026	0.000247441
PF3D7_0320300	1	T-complex protein 1 subunit epsilon T-complex protein 1 subunit epsilon	535	21.9	9	0.08	0.0168224	0.000649359
PF3D7_0320500	1	nicotinamidase, putative nicotinamidase, putative	429	4.7	2	0.02	0.004662	0.000179957
PF3D7_0320800	1	ATP-dependent RNA helicase DDX6 ATP-dependent RNA helicase DDX6	433	29.6	10	0.11	0.0230947	0.000891473
PF3D7_0320900	1	histone H2A.Z histone H2A.Z	158	22.2	6	0.05	0.0379747	0.00146585
PF3D7_0321500	1	peptidase, putative peptidase, putative	1074	3.2	2	0.02	0.0018622	7.18823e-05
PF3D7_0322000	0.9873	peptidyl-prolyl cis-trans isomerase peptidyl-prolyl cis-trans isomerase	171	7	1	0.01	0.00584795	0.000225736
PF3D7_0322900	1	40S ribosomal protein S3A, putative 40S ribosomal protein S3A, putative	262	59.5	68	0.73	0.259542	0.0100185
PF3D7_0323000	0.9873	translation machinery-associated protein 7, putative translation machinery-associated protein 7, putative	54	27.8	1	0.01	0.0185185	0.000714829
PF3D7_0323500	0.9736	survival motor neuron-like protein survival motor neuron-like protein	315	13	2	0.02	0.00634921	0.000245084
PF3D7_0401800	1	Plasmodium exported protein (PHISTb), unknown function Plasmodium exported protein (PHISTb), unknown function	560	9.5	4	0.04	0.00714286	0.00027572
PF3D7_0402000	1	Plasmodium exported protein (PHISTa), unknown function Plasmodium exported protein (PHISTa), unknown function	428	11	15	0.16	0.0350467	0.00135283
PF3D7_0403200	1	pre-mRNA splicing factor, putative pre-mRNA splicing factor, putative	560	13.4	7	0.07	0.0125	0.00048251
PF3D7_0404300	0.999	conserved Plasmodium protein, unknown function conserved Plasmodium protein, unknown function	631	3.3	2	0.01	0.00316957	0.000122348
PF3D7_0405400	1	pre-mRNA-processing-splicing factor 8, putative pre-mRNA-processing-splicing factor 8, putative	3136	1.4	3	0.03	0.000956633	3.69268e-05
PF3D7_0405500	0.9581	conserved Plasmodium protein, unknown function conserved Plasmodium protein, unknown function	224	5.8	2	0.02	0.00892857	0.00034465
PF3D7_0405800	1	conserved protein, unknown function conserved protein, unknown function	102	10.8	2	0.02	0.0196078	0.000756878
PF3D7_0406100	1	V-type proton ATPase subunit B V-type proton ATPase subunit B	494	38.1	14	0.16	0.0283401	0.00109395
PF3D7_0406500	1	NYN domain-containing protein, putative NYN domain-containing protein, putative	3211	5.7	15	0.17	0.00467144	0.000180321
PF3D7_0408500	1	flap endonuclease 1 flap endonuclease 1	672	7.7	5	0.05	0.00744048	0.000287208
PF3D7_0409400	1	chaperone protein DnaJ chaperone protein DnaJ	672	12.1	8	0.09	0.0119048	0.000459533
PF3D7_0411900	1	DNA polymerase alpha catalytic subunit A DNA polymerase alpha catalytic subunit A	1912	2.8	2	0.02	0.00104603	4.03774e-05
PF3D7_0413500	0.8965	phosphoglucomutase-2 phosphoglucomutase-2	295	5.4	1	0.01	0.00338983	0.00013085
PF3D7_0413600	0.9991	26S protease regulatory subunit 6B, putative 26S protease regulatory subunit 6B, putative	392	6.6	2	0.02	0.00510204	0.000196943
PF3D7_0413900	1	ubiquitin carboxyl-terminal hydrolase 13, putative ubiquitin carboxyl-terminal hydrolase 13, putative	853	3.9	2	0.02	0.00234467	9.05059e-05
PF3D7_0415000	0.9873	arsenical pump-driving ATPase, putative arsenical pump-driving ATPase, putative	379	5.5	1	0.01	0.00263852	0.000101849
PF3D7_0415500	0.9873	nuclear cap-binding protein subunit 2, putative nuclear cap-binding protein subunit 2, putative	234	7.7	1	0.01	0.0042735	0.000164961
PF3D7_0415900	1	60S ribosomal protein L15, putative 60S ribosomal protein L15, putative	205	35.6	35	0.38	0.170732	0.00659038
PF3D7_0416400	1	histone acetyltransferase, putative histone acetyltransferase, putative	1259	5.4	5	0.06	0.00397141	0.000153299
PF3D7_0416800	1	small GTP-binding protein sar1 small GTP-binding protein sar1	192	15.6	2	0.02	0.0104167	0.000402091
PF3D7_0417200	0.9873	bifunctional dihydrofolate reductase-thymidylate synthase bifunctional dihydrofolate reductase-thymidylate synthase	608	2.1	1	0.01	0.00164474	6.34881e-05
PF3D7_0418200	0.9997	eukaryotic translation initiation factor 3 subunit M, putative eukaryotic translation initiation factor 3 subunit M, putative	429	5.4	2	0.02	0.004662	0.000179957
PF3D7_0418300	1	conserved Plasmodium protein, unknown function conserved Plasmodium protein, unknown function	992	7	8	0.09	0.00806452	0.000311297
PF3D7_0419800	1	60S ribosomal protein L7ae/L30e, putative 60S ribosomal protein L7ae/L30e, putative	236	11.4	4	0.04	0.0169492	0.000654251
PF3D7_0419900	0.9029	phosphatidylinositol 4-kinase, putative phosphatidylinositol 4-kinase, putative	5035	0.6	1	0.01	0.00019861	7.66649e-06
PF3D7_0420000	0.9921	zinc finger protein, putative zinc finger protein, putative	3370	0.7	2	0.02	0.000593472	2.29085e-05
PF3D7_0422400	1	40S ribosomal protein S19 40S ribosomal protein S19	170	54.1	15	0.17	0.0882353	0.00340595
PF3D7_0422500	0.9848	pre-mRNA-splicing helicase BRR2, putative pre-mRNA-splicing helicase BRR2, putative	2874	0.5	1	0.01	0.000347947	1.3431e-05
PF3D7_0422700	1	eukaryotic initiation factor 4A-III, putative eukaryotic initiation factor 4A-III, putative	390	13.8	3	0.03	0.00769231	0.000296929
PF3D7_0423300	0.9873	conserved Plasmodium protein, unknown function conserved Plasmodium protein, unknown function	476	3.6	2	0.02	0.00420168	0.000162188
PF3D7_0424600	1	Plasmodium exported protein (PHISTb) Plasmodium exported protein (PHISTb)	309	6.8	2	0.02	0.00647249	0.000249843
PF3D7_0500800	1	mature parasite-infected erythrocyte surface antigen mature parasite-infected erythrocyte surface antigen	1434	31.5	48	0.51	0.0334728	0.00129208
PF3D7_0501300	1	skeleton-binding protein 1 skeleton-binding protein 1	337	20.5	4	0.04	0.0118694	0.00045817
PF3D7_0501800	0.8923	chromatin assembly factor 1 subunit A chromatin assembly factor 1 subunit A	1076	3	1	0.01	0.000929368	3.58743e-05
PF3D7_0503400	1	actin-depolymerizing factor 1 actin-depolymerizing factor 1	122	30.3	7	0.07	0.057377	0.0022148
PF3D7_0503800	1	60S ribosomal protein L31 60S ribosomal protein L31	120	24.2	87	0.92	0.725	0.0279856
PF3D7_0504000	0.9098	cation transporting P-ATPase cation transporting P-ATPase	2393	1.1	2	0.01	0.000835771	3.22614e-05
PF3D7_0505200	1	actin-like protein, putative actin-like protein, putative	565	5.3	2	0.02	0.00353982	0.00013664
PF3D7_0505500	1	DNA mismatch repair protein MSH6, putative DNA mismatch repair protein MSH6, putative	1350	4	4	0.04	0.00296296	0.000114373
PF3D7_0506100	1	60S ribosomal subunit protein L24, putative 60S ribosomal subunit protein L24, putative	204	9.8	3	0.02	0.0147059	0.000567659
PF3D7_0507100	1	60S ribosomal protein L4 60S ribosomal protein L4	411	47.4	123	1.24	0.29927	0.0115521
PF3D7_0507700	1	nuclear protein localization protein 4, putative nuclear protein localization protein 4, putative	531	8.5	3	0.03	0.00564972	0.000218084
PF3D7_0510200	1	peptidyl-prolyl cis-trans isomerase peptidyl-prolyl cis-trans isomerase	747	9.2	6	0.07	0.00803213	0.000310046
PF3D7_0510500	1	topoisomerase I topoisomerase I	839	25	22	0.23	0.0262217	0.00101218
PF3D7_0511500	0.9919	RNA pseudouridylate synthase, putative RNA pseudouridylate synthase, putative	10061	0.4	1	0.02	9.93937e-05	3.83667e-06
PF3D7_0512600	0.9999	ras-related protein Rab-1B ras-related protein Rab-1B	200	25.5	5	0.03	0.025	0.00096502
PF3D7_0512700	0.9806	orotate phosphoribosyltransferase orotate phosphoribosyltransferase	281	10.7	2	0.02	0.00711744	0.000274739
PF3D7_0513200	1	CPSF domain-containing protein, putative CPSF domain-containing protein, putative	2763	19.4	55	0.58	0.0199059	0.000768383
PF3D7_0513300	1	purine nucleoside phosphorylase purine nucleoside phosphorylase	245	15.9	2	0.02	0.00816327	0.000315108
PF3D7_0513600	1	deoxyribodipyrimidine photo-lyase, putative deoxyribodipyrimidine photo-lyase, putative	1113	17.3	19	0.19	0.017071	0.000658953
PF3D7_0515000	1	pre-mRNA-splicing factor CWC2, putative pre-mRNA-splicing factor CWC2, putative	848	3.2	2	0.02	0.00235849	9.10396e-05
PF3D7_0515300	0.9946	phosphatidylinositol 3-kinase phosphatidylinositol 3-kinase	2133	2.4	2	0.02	0.000937647	3.61939e-05
PF3D7_0516000	0.9873	RAP protein, putative RAP protein, putative	1084	1.2	1	0.01	0.000922509	3.56096e-05
PF3D7_0516200	1	40S ribosomal protein S11 40S ribosomal protein S11	151	40.4	5	0.06	0.0331126	0.00127817
PF3D7_0516800	0.9688	AP2 domain transcription factor AP2-O2, putative AP2 domain transcription factor AP2-O2, putative	2378	1	1	0.01	0.000420521	1.62325e-05
PF3D7_0516900	1	60S ribosomal protein L2 60S ribosomal protein L2	260	42.7	36	0.37	0.138462	0.00534472
PF3D7_0517000	1	60S ribosomal protein L12, putative 60S ribosomal protein L12, putative	165	40	8	0.08	0.0484848	0.00187155
PF3D7_0517300	0.9991	serine/arginine-rich splicing factor 1 serine/arginine-rich splicing factor 1	298	8.4	2	0.01	0.00671141	0.000259066
PF3D7_0517400	1	FACT complex subunit SPT16, putative FACT complex subunit SPT16, putative	1141	6.4	5	0.05	0.00438212	0.000169153
PF3D7_0517700	1	eukaryotic translation initiation factor 3 subunit B, putative eukaryotic translation initiation factor 3 subunit B, putative	716	13.5	8	0.09	0.0111732	0.000431294
PF3D7_0518600	1	WD repeat-containing protein 26, putative WD repeat-containing protein 26, putative	1276	6.8	8	0.09	0.00626959	0.000242011
PF3D7_0519400	1	40S ribosomal protein S24 40S ribosomal protein S24	133	42.9	21	0.21	0.157895	0.00609486
PF3D7_0519500	0.9999	CCR4 domain-containing protein 1, putative CCR4 domain-containing protein 1, putative	2488	1.8	3	0.02	0.00120579	4.65444e-05
PF3D7_0519700	1	FoP domain-containing protein, putative FoP domain-containing protein, putative	192	41.7	48	0.48	0.25	0.0096502
PF3D7_0519800	1	EELM2 domain-containing protein, putative EELM2 domain-containing protein, putative	668	3.9	2	0.02	0.00299401	0.000115571
PF3D7_0520000	1	40S ribosomal protein S9, putative 40S ribosomal protein S9, putative	189	34.4	7	0.07	0.037037	0.00142966
PF3D7_0520400	1	single-stranded DNA-binding protein, putative single-stranded DNA-binding protein, putative	301	16.9	6	0.07	0.0199336	0.000769451
PF3D7_0520900	1	adenosylhomocysteinase adenosylhomocysteinase	479	13.6	6	0.07	0.0125261	0.000483517
PF3D7_0521500	1	ribosomal large subunit pseudouridylate synthase, putative ribosomal large subunit pseudouridylate synthase, putative	487	8.4	2	0.02	0.00410678	0.000158525
PF3D7_0521700	1	ATP-dependent RNA helicase DDX1, putative ATP-dependent RNA helicase DDX1, putative	841	6.8	5	0.05	0.0059453	0.000229493
PF3D7_0522000	1	conserved Plasmodium protein, unknown function conserved Plasmodium protein, unknown function	107	41.1	8	0.08	0.0747664	0.00288604
PF3D7_0522300	0.9786	18S rRNA (guanine-N(7))-methyltransferase, putative 18S rRNA (guanine-N(7))-methyltransferase, putative	274	5.1	1	0.01	0.00364964	0.000140879
PF3D7_0523000	1	multidrug resistance protein 1 multidrug resistance protein 1	1419	8.1	9	0.1	0.00634249	0.000244825
PF3D7_0523100	1	mitochondrial-processing peptidase subunit alpha, putative mitochondrial-processing peptidase subunit alpha, putative	534	22.7	9	0.09	0.0168539	0.000650575
PF3D7_0523700	0.9304	conserved Plasmodium membrane protein, unknown function conserved Plasmodium membrane protein, unknown function	1468	2.7	1	0.01	0.000681199	2.62948e-05
PF3D7_0524000	1	karyopherin beta karyopherin beta	1123	32.5	40	0.41	0.0356189	0.00137492
PF3D7_0524100	1	conserved Plasmodium protein, unknown function conserved Plasmodium protein, unknown function	1243	1.6	2	0.02	0.00160901	6.21091e-05
PF3D7_0524400	1	ribosome-interacting GTPase 1, putative ribosome-interacting GTPase 1, putative	365	12.9	4	0.04	0.0109589	0.000423022
PF3D7_0525000	0.9873	zinc finger protein, putative zinc finger protein, putative	704	4	1	0.01	0.00142045	5.48307e-05
PF3D7_0525100	1	acyl-CoA synthetase acyl-CoA synthetase	673	12.8	8	0.08	0.0118871	0.00045885
PF3D7_0525500	1	WD repeat-containing protein, putative WD repeat-containing protein, putative	1863	3	5	0.06	0.00268384	0.000103598
PF3D7_0526500	0.9903	conserved Plasmodium protein, unknown function conserved Plasmodium protein, unknown function	1384	2.5	1	0.01	0.000722543	2.78907e-05
PF3D7_0527000	1	DNA replication licensing factor MCM3, putative DNA replication licensing factor MCM3, putative	962	10.4	7	0.07	0.00727651	0.000280879
PF3D7_0527200	0.986	ubiquitin carboxyl-terminal hydrolase 14 ubiquitin carboxyl-terminal hydrolase 14	605	3.1	1	0.01	0.00165289	6.38029e-05
PF3D7_0527300	1	methionine aminopeptidase 1a, putative methionine aminopeptidase 1a, putative	327	19.6	5	0.05	0.0152905	0.000590226
PF3D7_0527500	1	Hsc70-interacting protein Hsc70-interacting protein	458	6.6	2	0.02	0.00436681	0.000168562
PF3D7_0527900	1	ATP-dependent RNA helicase DDX41, putative ATP-dependent RNA helicase DDX41, putative	665	15.6	7	0.08	0.0105263	0.000406324
PF3D7_0528100	0.9998	AP-1/2 complex subunit beta, putative AP-1/2 complex subunit beta, putative	929	2.8	2	0.02	0.00215285	8.31018e-05
PF3D7_0528200	1	eukaryotic translation initiation factor 3 subunit E, putative eukaryotic translation initiation factor 3 subunit E, putative	517	8.1	4	0.03	0.00773694	0.000298652
PF3D7_0528800	1	nuclear GTP-binding protein, putative nuclear GTP-binding protein, putative	537	9.7	6	0.06	0.0111732	0.000431294
PF3D7_0529800	1	conserved Plasmodium protein, unknown function conserved Plasmodium protein, unknown function	1906	3.1	6	0.06	0.00314795	0.000121513
PF3D7_0532100	1	early transcribed membrane protein 5 early transcribed membrane protein 5	181	20.4	5	0.05	0.0276243	0.00106632
PF3D7_0532300	1	Plasmodium exported protein (PHISTb), unknown function Plasmodium exported protein (PHISTb), unknown function	509	18.7	16	0.17	0.0314342	0.00121338
PF3D7_0532400	1	lysine-rich membrane-associated PHISTb protein lysine-rich membrane-associated PHISTb protein	528	24.6	11	0.11	0.0208333	0.000804183
PF3D7_0602200	1	MYND-type zinc finger protein, putative MYND-type zinc finger protein, putative	252	17.9	2	0.02	0.00793651	0.000306355
PF3D7_0603000	0.981	SDE2 domain-containing protein, putative SDE2 domain-containing protein, putative	592	1.7	1	0.01	0.00168919	6.5204e-05
PF3D7_0603700	0.8793	phenylalanine--tRNA ligase phenylalanine--tRNA ligase	443	5.9	2	0.01	0.00451467	0.00017427
PF3D7_0604000	1	conserved Plasmodium protein, unknown function conserved Plasmodium protein, unknown function	2010	5.9	8	0.08	0.0039801	0.000153635
PF3D7_0604100	1	AP2 domain transcription factor AP2 domain transcription factor	1979	2.5	3	0.03	0.00151592	5.85156e-05
PF3D7_0604500	1	GYF domain-containing protein, putative GYF domain-containing protein, putative	2874	3.7	8	0.08	0.00278358	0.000107448
PF3D7_0605100	1	KH domain-containing protein, putative KH domain-containing protein, putative	755	5.8	3	0.03	0.00397351	0.000153381
PF3D7_0606400	0.9115	conserved Plasmodium protein, unknown function conserved Plasmodium protein, unknown function	125	6.4	1	0.01	0.008	0.000308806
PF3D7_0606600	0.9873	conserved Plasmodium protein, unknown function conserved Plasmodium protein, unknown function	2414	0.7	1	0.01	0.00041425	1.59904e-05
PF3D7_0606700	0.9848	coatomer alpha subunit, putative coatomer alpha subunit, putative	1512	2.5	1	0.01	0.000661376	2.55296e-05
PF3D7_0606900	0.9873	glutaredoxin-like protein glutaredoxin-like protein	219	5.9	1	0.01	0.00456621	0.000176259
PF3D7_0607000	1	translation initiation factor IF-2, putative translation initiation factor IF-2, putative	977	16.2	13	0.14	0.013306	0.000513624
PF3D7_0608500	0.875	proteasome subunit alpha type-2, putative proteasome subunit alpha type-2, putative	235	6.8	1	0.01	0.00425532	0.000164259
PF3D7_0608700	1	T-complex protein 1 subunit zeta T-complex protein 1 subunit zeta	543	21.2	7	0.08	0.0128913	0.000497616
PF3D7_0608800	1	ornithine aminotransferase ornithine aminotransferase	414	31.4	21	0.22	0.0507246	0.00195801
PF3D7_0609200	1	citrate synthase-like protein, putative citrate synthase-like protein, putative	465	6.7	2	0.02	0.00430108	0.000166025
PF3D7_0610400	0.9999	histone H3 histone H3	136	17.6	3	0.02	0.0220588	0.000851488
PF3D7_0611400	0.9996	SWI/SNF-related matrix-associated actin-dependent regulator of chromatin SWI/SNF-related matrix-associated actin-dependent regulator of chromatin	830	3.1	2	0.02	0.00240964	9.30139e-05
PF3D7_0612100	1	eukaryotic translation initiation factor 3 subunit L, putative eukaryotic translation initiation factor 3 subunit L, putative	656	10.1	5	0.05	0.00762195	0.000294213
PF3D7_0612900	1	nucleolar GTP-binding protein 1, putative nucleolar GTP-binding protein 1, putative	686	7.3	6	0.06	0.00874636	0.000337616
PF3D7_0613800	1	AP2 domain transcription factor, putative AP2 domain transcription factor, putative	4109	0.9	3	0.03	0.000730105	2.81826e-05
PF3D7_0614500	1	60S ribosomal protein L19 60S ribosomal protein L19	182	19.8	46	0.49	0.252747	0.00975624
PF3D7_0615400	1	ribonuclease, putative ribonuclease, putative	2729	13.5	36	0.35	0.0131916	0.000509208
PF3D7_0615700	0.986	THO complex subunit 4, putative THO complex subunit 4, putative	156	8.3	1	0.01	0.00641026	0.000247441
PF3D7_0615900	0.9627	protein phosphatase, putative protein phosphatase, putative	1806	0.7	1	0.01	0.00055371	2.13736e-05
PF3D7_0616800	1	malate:quinone oxidoreductase malate:quinone oxidoreductase	521	20.3	8	0.09	0.0153551	0.000592718
PF3D7_0617200	1	BFR1 domain-containing protein, putative BFR1 domain-containing protein, putative	446	36.1	24	0.24	0.0538117	0.00207717
PF3D7_0617800	1	histone H2A histone H2A	132	29.5	13	0.12	0.0984848	0.00380159
PF3D7_0617900	0.9956	histone H3 variant histone H3 variant	136	10.3	2	0	0.0147059	0.000567659
PF3D7_0618200	0.9997	conserved protein, unknown function conserved protein, unknown function	199	10.1	2	0.02	0.0100503	0.000387948
PF3D7_0618300	1	60S ribosomal protein L27a, putative 60S ribosomal protein L27a, putative	148	45.9	58	0.58	0.391892	0.0151273
PF3D7_0619400	1	cell division cycle protein 48 homologue, putative cell division cycle protein 48 homologue, putative	828	39.7	38	0.37	0.0458937	0.00177153
PF3D7_0620500	0.9773	cleavage stimulation factor subunit 1, putative cleavage stimulation factor subunit 1, putative	650	1.7	1	0.01	0.00153846	5.93858e-05
PF3D7_0621200	0.981	pyridoxine biosynthesis protein PDX1 pyridoxine biosynthesis protein PDX1	301	7	1	0.01	0.00332226	0.000128242
PF3D7_0621700	1	RAP protein, putative RAP protein, putative	1616	4.6	5	0.06	0.00309406	0.000119433
PF3D7_0621800	1	nascent polypeptide-associated complex subunit alpha, putative nascent polypeptide-associated complex subunit alpha, putative	184	41.3	7	0.07	0.0380435	0.00146851
PF3D7_0621900	1	signal recognition particle subunit SRP68, putative signal recognition particle subunit SRP68, putative	776	6.8	4	0.04	0.00515464	0.000198973
PF3D7_0622200	0.9798	radical SAM protein, putative radical SAM protein, putative	860	2	1	0.01	0.00116279	4.48846e-05
PF3D7_0622400	1	conserved protein, unknown function conserved protein, unknown function	128	16.4	2	0.02	0.015625	0.000603137
PF3D7_0622800	1	leucine--tRNA ligase, putative leucine--tRNA ligase, putative	1447	7.5	7	0.08	0.0048376	0.000186735
PF3D7_0623100	1	nuclear polyadenylated RNA-binding protein NAB2, putative nuclear polyadenylated RNA-binding protein NAB2, putative	786	5.7	5	0.04	0.00636132	0.000245552
PF3D7_0624000	1	hexokinase hexokinase	493	35.9	13	0.14	0.0263692	0.00101787
PF3D7_0624600	1	ISWI chromatin-remodeling complex ATPase ISWI chromatin-remodeling complex ATPase	2719	3.8	8	0.09	0.00294226	0.000113573
PF3D7_0625300	0.9999	DNA polymerase 1, putative DNA polymerase 1, putative	1444	1.4	3	0.03	0.00207756	8.01955e-05
PF3D7_0626000	0.9873	conserved Plasmodium protein, unknown function conserved Plasmodium protein, unknown function	1751	0.8	1	0.01	0.000571102	2.2045e-05
PF3D7_0626800	1	pyruvate kinase pyruvate kinase	511	32.9	20	0.2	0.0391389	0.00151079
PF3D7_0627500	1	protein DJ-1 protein DJ-1	189	24.9	4	0.04	0.021164	0.000816948
PF3D7_0627700	1	transportin transportin	1147	4.5	3	0.03	0.00261552	0.000100961
PF3D7_0627800	0.986	acetyl-CoA synthetase, putative acetyl-CoA synthetase, putative	997	1.5	1	0.01	0.00100301	3.87169e-05
PF3D7_0628200	0.9497	eukaryotic translation initiation factor 2-alpha kinase eukaryotic translation initiation factor 2-alpha kinase	3072	0.6	1	0.01	0.000325521	1.25654e-05
PF3D7_0629400	0.981	polyadenylate-binding protein 3, putative polyadenylate-binding protein 3, putative	780	1.2	1	0.01	0.00128205	4.94882e-05
PF3D7_0629600	1	ribosomal RNA-processing protein 7, putative ribosomal RNA-processing protein 7, putative	259	16.2	4	0.05	0.015444	0.000596151
PF3D7_0629700	1	SET domain protein, putative SET domain protein, putative	6753	1.2	3	0.03	0.000444247	1.71483e-05
PF3D7_0629800	1	cullin-2, putative cullin-2, putative	1129	10.5	10	0.1	0.0088574	0.000341902
PF3D7_0630500	1	ribosome biogenesis protein YTM1, putative ribosome biogenesis protein YTM1, putative	498	10.8	4	0.04	0.00803213	0.000310046
PF3D7_0630600	1	deubiquitinating enzyme MINDY, putative deubiquitinating enzyme MINDY, putative	935	5.1	3	0.03	0.00320856	0.000123853
PF3D7_0630900	0.9664	ATP-dependent RNA helicase HAS1 ATP-dependent RNA helicase HAS1	601	2.5	1	0.01	0.00166389	6.42276e-05
PF3D7_0703500	1	erythrocyte membrane-associated antigen erythrocyte membrane-associated antigen	2299	11	21	0.22	0.00913441	0.000352595
PF3D7_0703900	1	conserved Plasmodium membrane protein, unknown function conserved Plasmodium membrane protein, unknown function	4358	6	22	0.24	0.00504819	0.000194864
PF3D7_0704300	0.9873	conserved Plasmodium membrane protein, unknown function conserved Plasmodium membrane protein, unknown function	1852	0.9	1	0.01	0.000539957	2.08428e-05
PF3D7_0704600	1	HECT-type E3 ubiquitin ligase UT HECT-type E3 ubiquitin ligase UT	3893	7.7	25	0.23	0.00642178	0.000247886
PF3D7_0705400	1	DNA replication licensing factor MCM7 DNA replication licensing factor MCM7	821	7.1	4	0.03	0.00487211	0.000188067
PF3D7_0705500	1	inositol-phosphate phosphatase, putative inositol-phosphate phosphatase, putative	2814	2.2	5	0.05	0.00177683	6.8587e-05
PF3D7_0705700	1	40S ribosomal protein S29, putative 40S ribosomal protein S29, putative	54	18.5	5	0.05	0.0925926	0.00357415
PF3D7_0706000	1	importin-7, putative importin-7, putative	1229	5.3	5	0.06	0.00406835	0.000157041
PF3D7_0706300	0.9873	conserved Plasmodium protein, unknown function conserved Plasmodium protein, unknown function	118	17.8	1	0.01	0.00847458	0.000327125
PF3D7_0706400	1	60S ribosomal protein L37 60S ribosomal protein L37	92	13	5	0.05	0.0543478	0.00209787
PF3D7_0706500	1	conserved Plasmodium protein, unknown function conserved Plasmodium protein, unknown function	1706	5.7	7	0.07	0.00410317	0.000158385
PF3D7_0707300	0.9873	rhoptry-associated membrane antigen rhoptry-associated membrane antigen	861	1.5	1	0.01	0.00116144	4.48325e-05
PF3D7_0707400	1	AAA family ATPase, putative AAA family ATPase, putative	663	6.5	3	0.03	0.00452489	0.000174664
PF3D7_0707900	1	ribosomal protein S8e, putative ribosomal protein S8e, putative	259	32	6	0.07	0.023166	0.000894227
PF3D7_0708400	1	heat shock protein 90 heat shock protein 90	745	51.3	77	0.76	0.103356	0.00398961
PF3D7_0708500	1	heat shock protein 86 family protein heat shock protein 86 family protein	912	10.5	9	0.1	0.00986842	0.000380929
PF3D7_0708800	1	heat shock protein 110 heat shock protein 110	873	20.7	16	0.17	0.0183276	0.00070746
PF3D7_0709600	0.9786	ribonucleases P/MRP protein subunit POP1, putative ribonucleases P/MRP protein subunit POP1, putative	1156	1.7	1	0.01	0.000865052	3.33917e-05
PF3D7_0710600	1	60S ribosomal protein L34 60S ribosomal protein L34	150	16	7	0.07	0.0466667	0.00180137
PF3D7_0710700	0.9999	conserved Plasmodium protein, unknown function conserved Plasmodium protein, unknown function	201	10.9	2	0.02	0.00995025	0.000384087
PF3D7_0711000	1	AAA family ATPase, CDC48 subfamily AAA family ATPase, CDC48 subfamily	1229	4.1	9	0.05	0.00732303	0.000282675
PF3D7_0711400	1	histone deacetylase complex subunit SAP18, putative histone deacetylase complex subunit SAP18, putative	728	8.1	6	0.07	0.00824176	0.000318138
PF3D7_0711500	1	regulator of chromosome condensation, putative regulator of chromosome condensation, putative	688	26.6	28	0.32	0.0406977	0.00157096
PF3D7_0714000	1	histone H2B variant histone H2B variant	123	49.6	11	0.1	0.0894309	0.0034521
PF3D7_0714500	1	transcription elongation factor s-II, putative transcription elongation factor s-II, putative	403	6.9	2	0.02	0.00496278	0.000191567
PF3D7_0715600	1	GTP-binding translation elongation factor tu family protein, putative GTP-binding translation elongation factor tu family protein, putative	754	29	21	0.23	0.0278515	0.00107509
PF3D7_0716000	0.8902	RNA-binding protein, putative RNA-binding protein, putative	1125	1	1	0.01	0.000888889	3.43118e-05
PF3D7_0716100	1	protein SDA1, putative protein SDA1, putative	1069	3.5	6	0.07	0.00561272	0.000216655
PF3D7_0717700	1	serine--tRNA ligase, putative serine--tRNA ligase, putative	539	4.8	2	0.02	0.00371058	0.000143231
PF3D7_0719600	1	60S ribosomal protein L11a, putative 60S ribosomal protein L11a, putative	173	26.6	9	0.07	0.0520231	0.00200813
PF3D7_0719700	1	40S ribosomal protein S10, putative 40S ribosomal protein S10, putative	137	27.7	6	0.06	0.0437956	0.00169055
PF3D7_0721300	1	ATP-dependent DNA helicase DDX31 ATP-dependent DNA helicase DDX31	899	1.8	2	0.02	0.00222469	8.58749e-05
PF3D7_0721400	0.9873	rhoptry protein, putative rhoptry protein, putative	214	6.1	1	0.01	0.0046729	0.000180377
PF3D7_0722200	1	rhoptry-associated leucine zipper-like protein 1 rhoptry-associated leucine zipper-like protein 1	749	6.8	4	0.04	0.00534045	0.000206146
PF3D7_0722400	1	Obg-like ATPase 1, putative Obg-like ATPase 1, putative	393	10.9	4	0.04	0.0101781	0.000392883
PF3D7_0722600	1	U3 small nucleolar RNA-associated protein 7, putative U3 small nucleolar RNA-associated protein 7, putative	602	16.1	11	0.12	0.0182724	0.00070533
PF3D7_0723400	0.9786	conserved Plasmodium protein, unknown function conserved Plasmodium protein, unknown function	1422	2.7	1	0.01	0.000703235	2.71454e-05
PF3D7_0723800	0.9873	conserved Plasmodium protein, unknown function conserved Plasmodium protein, unknown function	2190	0.7	1	0.01	0.000456621	1.76259e-05
PF3D7_0723900	1	RNA-binding protein, putative RNA-binding protein, putative	1222	1.6	2	0.02	0.00163666	6.31764e-05
PF3D7_0724000	1	Rab GTPase activator and protein kinase, putative Rab GTPase activator and protein kinase, putative	1936	3.2	5	0.05	0.00258264	9.96921e-05
PF3D7_0724100	0.9592	conserved Plasmodium protein, unknown function conserved Plasmodium protein, unknown function	1003	0.9	1	0.01	0.000997009	3.84853e-05
PF3D7_0724700	1	bromodomain protein 6, putative bromodomain protein 6, putative	3489	2.5	8	0.09	0.00229292	8.85085e-05
PF3D7_0725400	0.8749	conserved Plasmodium protein, unknown function conserved Plasmodium protein, unknown function	109	11.9	1	0.01	0.00917431	0.000354136
PF3D7_0726500	1	ubiquitin carboxyl-terminal hydrolase, putative ubiquitin carboxyl-terminal hydrolase, putative	3183	1.6	4	0.03	0.00125668	4.85087e-05
PF3D7_0727200	1	cysteine desulfurase IscS, putative cysteine desulfurase IscS, putative	553	18.6	10	0.11	0.0180832	0.000698025
PF3D7_0727400	1	proteasome subunit alpha type-5, putative proteasome subunit alpha type-5, putative	256	19.9	5	0.05	0.0195312	0.000753922
PF3D7_0728000	1	eukaryotic translation initiation factor 2 subunit alpha eukaryotic translation initiation factor 2 subunit alpha	329	12.5	4	0.03	0.0121581	0.00046931
PF3D7_0728600	1	RING zinc finger protein, putative RING zinc finger protein, putative	2162	3.4	7	0.07	0.00323774	0.000124979
PF3D7_0729100	0.9991	allantoicase, putative allantoicase, putative	2580	1.3	2	0.01	0.000775194	2.99231e-05
PF3D7_0729400	1	ribosome biogenesis protein BRX1, putative ribosome biogenesis protein BRX1, putative	416	14.7	6	0.06	0.0144231	0.000556742
PF3D7_0730900	0.9592	EMP1-trafficking protein EMP1-trafficking protein	2110	3.1	1	0.01	0.000473934	1.82942e-05
PF3D7_0731600	0.9983	acyl-CoA synthetase acyl-CoA synthetase	811	3.3	1	0.01	0.00123305	4.75965e-05
PF3D7_0801000	0.9509	Plasmodium exported protein (PHISTc) Plasmodium exported protein (PHISTc)	1219	3.7	1	0.01	0.000820345	3.16659e-05
PF3D7_0801800	1	mannose-6-phosphate isomerase, putative mannose-6-phosphate isomerase, putative	1011	26.3	30	0.28	0.0296736	0.00114542
PF3D7_0802000	1	glutamate dehydrogenase, putative glutamate dehydrogenase, putative	1397	4	3	0.03	0.00214746	8.28936e-05
PF3D7_0802100	1	AP2 domain transcription factor, putative AP2 domain transcription factor, putative	2577	1.1	2	0.02	0.000776096	2.99579e-05
PF3D7_0802200	1	1-cys peroxiredoxin 1-cys peroxiredoxin	220	24.5	3	0.03	0.0136364	0.000526374
PF3D7_0803000	1	peptidyl-prolyl cis-trans isomerase peptidyl-prolyl cis-trans isomerase	677	3.2	2	0.02	0.00295421	0.000114035
PF3D7_0803100	1	U3 small nucleolar RNA-associated protein 14, putative U3 small nucleolar RNA-associated protein 14, putative	1245	7.3	10	0.11	0.00803213	0.000310046
PF3D7_0803700	0.9835	tubulin gamma chain tubulin gamma chain	452	5.5	1	0.01	0.00221239	8.54e-05
PF3D7_0805700	1	serine/threonine protein kinase, FIKK family serine/threonine protein kinase, FIKK family	1457	1.2	2	0.02	0.00137268	5.29867e-05
PF3D7_0807300	1	ras-related protein Rab-18 ras-related protein Rab-18	201	26.4	7	0.07	0.0348259	0.00134431
PF3D7_0807600	0.986	conserved Plasmodium protein, unknown function conserved Plasmodium protein, unknown function	1334	1.4	1	0.01	0.000749625	2.89361e-05
PF3D7_0807800	0.9568	26S proteasome regulatory subunit RPN10, putative 26S proteasome regulatory subunit RPN10, putative	481	1.7	1	0.01	0.002079	8.02511e-05
PF3D7_0807900	1	tyrosine--tRNA ligase tyrosine--tRNA ligase	373	6.2	2	0.02	0.00536193	0.000206975
PF3D7_0808400	0.9873	coatomer subunit epsilon, putative coatomer subunit epsilon, putative	278	5	1	0.01	0.00359712	0.000138852
PF3D7_0810200	1	ABC1 family, putative ABC1 family, putative	940	5.6	5	0.06	0.00531915	0.000205323
PF3D7_0810300	0.986	protein phosphatase PPM5, putative protein phosphatase PPM5, putative	550	2	1	0.01	0.00181818	7.01832e-05
PF3D7_0810600	1	ATP-dependent RNA helicase DBP1, putative ATP-dependent RNA helicase DBP1, putative	941	4.4	3	0.03	0.0031881	0.000123063
PF3D7_0810800	1	hydroxymethyldihydropterin pyrophosphokinase-dihydropteroate synthase hydroxymethyldihydropterin pyrophosphokinase-dihydropteroate synthase	706	9.9	8	0.09	0.0113314	0.000437403
PF3D7_0811400	0.986	conserved protein, unknown function conserved protein, unknown function	608	8.7	1	0.01	0.00164474	6.34881e-05
PF3D7_0812100	0.9325	proteasome activator complex subunit 4, putative proteasome activator complex subunit 4, putative	2651	0.5	1	0.01	0.000377216	1.45608e-05
PF3D7_0812400	1	karyopherin alpha karyopherin alpha	545	19.6	8	0.09	0.0146789	0.000566617
PF3D7_0812500	1	RNA-binding protein, putative RNA-binding protein, putative	958	4.5	4	0.04	0.00417537	0.000161172
PF3D7_0813000	1	protein KIC7 protein KIC7	599	3.8	2	0.02	0.0033389	0.000128884
PF3D7_0813300	1	NPL domain-containing protein, putative NPL domain-containing protein, putative	315	17.5	11	0.11	0.0349206	0.00134796
PF3D7_0813400	1	conserved protein, unknown function conserved protein, unknown function	659	15.9	5	0.06	0.00758725	0.000292874
PF3D7_0813600	1	translation initiation factor SUI1, putative translation initiation factor SUI1, putative	268	22.8	4	0.04	0.0149254	0.000576131
PF3D7_0813900	1	40S ribosomal protein S16, putative 40S ribosomal protein S16, putative	144	56.9	49	0.51	0.340278	0.013135
PF3D7_0814000	1	60S ribosomal protein L13-2, putative 60S ribosomal protein L13-2, putative	215	39.1	48	0.45	0.223256	0.00861785
PF3D7_0814200	1	DNA/RNA-binding protein Alba 1 DNA/RNA-binding protein Alba 1	248	24.6	9	0.08	0.0362903	0.00140083
PF3D7_0815200	1	importin subunit beta, putative importin subunit beta, putative	877	11.7	8	0.09	0.00912201	0.000352117
PF3D7_0815300	1	FAD-dependent monooxygenase, putative FAD-dependent monooxygenase, putative	1182	11.4	10	0.11	0.00846024	0.000326572
PF3D7_0815600	0.986	eukaryotic translation initiation factor 3 subunit G, putative eukaryotic translation initiation factor 3 subunit G, putative	268	8.2	1	0.01	0.00373134	0.000144033
PF3D7_0816000	0.998	ribosome assembly protein RRB1, putative ribosome assembly protein RRB1, putative	491	9.2	3	0.01	0.00610998	0.00023585
PF3D7_0816200	0.9061	vacuolar protein sorting-associated protein 2, putative vacuolar protein sorting-associated protein 2, putative	209	5.7	1	0.01	0.00478469	0.000184693
PF3D7_0817500	0.8729	histidine triad nucleotide-binding protein 1 histidine triad nucleotide-binding protein 1	185	17.8	1	0.01	0.00540541	0.000208653
PF3D7_0817900	1	high mobility group protein B2 high mobility group protein B2	99	29.3	11	0.1	0.111111	0.00428898
PF3D7_0818000	1	U4/U6.U5 small nuclear ribonucleoprotein, putative U4/U6.U5 small nuclear ribonucleoprotein, putative	372	26.6	10	0.1	0.0268817	0.00103766
PF3D7_0818200	1	14-3-3 protein 14-3-3 protein	262	34.4	8	0.08	0.0305344	0.00117865
PF3D7_0818700	0.9029	DNA helicase, putative DNA helicase, putative	1223	1	1	0.01	0.000817661	3.15624e-05
PF3D7_0818900	1	heat shock protein 70 heat shock protein 70	677	40.5	49	0.52	0.0723781	0.00279385
PF3D7_0819100	1	BRIX domain, putative BRIX domain, putative	295	20.7	7	0.07	0.0237288	0.000915951
PF3D7_0819600	0.9848	ubiquitin-like protein, putative ubiquitin-like protein, putative	277	7.9	1	0.01	0.00361011	0.000139353
PF3D7_0819900	0.9125	U6 snRNA-associated Sm-like protein LSm3, putative U6 snRNA-associated Sm-like protein LSm3, putative	91	13.2	1	0.01	0.010989	0.000424184
PF3D7_0820700	1	2-oxoglutarate dehydrogenase E1 component 2-oxoglutarate dehydrogenase E1 component	1038	7.5	7	0.07	0.00674374	0.000260314
PF3D7_0820900	0.8679	conserved Plasmodium protein, unknown function conserved Plasmodium protein, unknown function	1576	0.4	1	0.01	0.000634518	2.44929e-05
PF3D7_0821200	1	conserved protein, unknown function conserved protein, unknown function	191	16.8	2	0.02	0.0104712	0.000404197
PF3D7_0821300	1	ATP-dependent RNA helicase DHX36, putative ATP-dependent RNA helicase DHX36, putative	867	3.5	2	0.02	0.00230681	8.90445e-05
PF3D7_0821700	1	60S ribosomal protein L22, putative 60S ribosomal protein L22, putative	139	19.4	9	0.1	0.0647482	0.00249933
PF3D7_0822600	0.9873	protein transport protein SEC23 protein transport protein SEC23	759	3.2	1	0.01	0.00131752	5.08574e-05
PF3D7_0823200	1	RNA-binding protein, putative RNA-binding protein, putative	286	20.6	6	0.06	0.020979	0.000809807
PF3D7_0823800	0.8913	DnaJ protein, putative DnaJ protein, putative	655	2.7	1	0.01	0.00152672	5.89325e-05
PF3D7_0825500	1	protein KRI1, putative protein KRI1, putative	630	15.7	9	0.09	0.0142857	0.00055144
PF3D7_0826700	1	receptor for activated c kinase receptor for activated c kinase	323	21.4	3	0.04	0.00928793	0.000358521
PF3D7_0827000	1	ATP-dependent RNA helicase DBP10, putative ATP-dependent RNA helicase DBP10, putative	1289	15.3	23	0.22	0.0178433	0.000688765
PF3D7_0827800	1	SET domain protein, putative SET domain protein, putative	2399	2	2	0.02	0.000833681	3.21807e-05
PF3D7_0827900	1	protein disulfide-isomerase protein disulfide-isomerase	483	19.5	7	0.07	0.0144928	0.000559432
PF3D7_0828300	1	conserved protein, unknown function conserved protein, unknown function	552	15.2	12	0.14	0.0217391	0.000839147
PF3D7_0829100	0.9941	coiled-coil domain-containing protein 124, putative coiled-coil domain-containing protein 124, putative	216	7.9	2	0.02	0.00925926	0.000357415
PF3D7_0831400	1	Plasmodium exported protein, unknown function Plasmodium exported protein, unknown function	302	9.9	4	0.04	0.013245	0.000511269
PF3D7_0902000	0.9873	serine/threonine protein kinase, FIKK family serine/threonine protein kinase, FIKK family	542	3.3	1	0.01	0.00184502	7.12192e-05
PF3D7_0903200	1	ras-related protein RAB7 ras-related protein RAB7	206	54.9	7	0.08	0.0339806	0.00131168
PF3D7_0903400	1	ATP-dependent RNA helicase DDX60, putative ATP-dependent RNA helicase DDX60, putative	2536	10.3	21	0.21	0.00828076	0.000319644
PF3D7_0903700	1	alpha tubulin 1 alpha tubulin 1	453	19.6	10	0.11	0.0220751	0.000852114
PF3D7_0903900	1	60S ribosomal protein L32 60S ribosomal protein L32	131	43.5	45	0.45	0.343511	0.0132598
PF3D7_0904700	1	bacterial histone-like protein bacterial histone-like protein	189	13.2	2	0.02	0.010582	0.000408474
PF3D7_0904800	1	replication protein A1, small fragment replication protein A1, small fragment	484	6.8	2	0.02	0.00413223	0.000159507
PF3D7_0904900	0.9941	copper-transporting ATPase copper-transporting ATPase	2568	1.3	2	0.01	0.000778816	3.00629e-05
PF3D7_0905000	1	conserved Plasmodium protein, unknown function conserved Plasmodium protein, unknown function	281	12.5	2	0.02	0.00711744	0.000274739
PF3D7_0905400	1	high molecular weight rhoptry protein 3 high molecular weight rhoptry protein 3	897	26.3	26	0.28	0.0289855	0.00111886
PF3D7_0905900	0.9993	coatomer subunit beta, putative coatomer subunit beta, putative	1010	3.4	2	0.02	0.0019802	7.64372e-05
PF3D7_0906000	0.9786	exoribonuclease II exoribonuclease II	1797	0.6	1	0.01	0.000556483	2.14807e-05
PF3D7_0906700	0.9999	leucine-rich repeat protein leucine-rich repeat protein	488	5.5	2	0.02	0.00409836	0.0001582
PF3D7_0907400	1	ATP-dependent protease ATPase subunit ClpY ATP-dependent protease ATPase subunit ClpY	922	26.4	20	0.21	0.021692	0.000837327
PF3D7_0909400	1	exoribonuclease, putative exoribonuclease, putative	1311	2	2	0.02	0.00152555	5.88875e-05
PF3D7_0910100	1	exportin-7, putative exportin-7, putative	1198	3.3	3	0.03	0.00250417	9.66631e-05
PF3D7_0913000	1	conserved protein, unknown function conserved protein, unknown function	147	29.9	4	0.04	0.0272109	0.00105036
PF3D7_0913300	1	conserved protein, unknown function conserved protein, unknown function	646	10.5	10	0.11	0.0154799	0.000597535
PF3D7_0914700	0.9999	major facilitator superfamily-related transporter, putative major facilitator superfamily-related transporter, putative	516	3.3	2	0.02	0.00387597	0.000149615
PF3D7_0915400	1	ATP-dependent 6-phosphofructokinase ATP-dependent 6-phosphofructokinase	1418	32.5	42	0.44	0.0296192	0.00114332
PF3D7_0916700	1	RNA-binding protein musashi, putative RNA-binding protein musashi, putative	388	11.9	3	0.03	0.00773196	0.00029846
PF3D7_0917600	0.8571	pre-mRNA-splicing factor ATP-dependent RNA helicase PRP43, putative pre-mRNA-splicing factor ATP-dependent RNA helicase PRP43, putative	820	1.5	1	0.01	0.00121951	4.70741e-05
PF3D7_0917900	1	heat shock protein 70 heat shock protein 70	652	41.1	33	0.34	0.0506135	0.00195372
PF3D7_0918300	1	eukaryotic translation initiation factor 3 subunit F, putative eukaryotic translation initiation factor 3 subunit F, putative	320	12.8	2	0.02	0.00625	0.000241255
PF3D7_0918900	1	gamma-glutamylcysteine synthetase gamma-glutamylcysteine synthetase	1063	8.6	7	0.08	0.00658514	0.000254191
PF3D7_0919000	1	nucleosome assembly protein nucleosome assembly protein	269	36.8	14	0.14	0.0520446	0.00200896
PF3D7_0919400	0.9873	protein disulfide-isomerase PDI-Trans protein disulfide-isomerase PDI-Trans	515	4.3	1	0.01	0.00194175	7.4953e-05
PF3D7_0921200	1	conserved Plasmodium membrane protein, unknown function conserved Plasmodium membrane protein, unknown function	2302	4.2	8	0.09	0.00347524	0.000134147
PF3D7_0921800	1	ribosome production factor 1, putative ribosome production factor 1, putative	328	21.3	5	0.04	0.0152439	0.000588427
PF3D7_0921900	1	conserved Plasmodium protein, unknown function conserved Plasmodium protein, unknown function	248	25.4	8	0.08	0.0322581	0.00124519
PF3D7_0922100	1	ubiquitin-like protein, putative ubiquitin-like protein, putative	1542	12	14	0.15	0.00907912	0.000350461
PF3D7_0922200	1	S-adenosylmethionine synthetase S-adenosylmethionine synthetase	402	14.4	5	0.05	0.0124378	0.000480109
PF3D7_0922500	1	phosphoglycerate kinase phosphoglycerate kinase	416	44	19	0.19	0.0456731	0.00176302
PF3D7_0922800	1	conserved Plasmodium protein, unknown function conserved Plasmodium protein, unknown function	4255	8.2	32	0.32	0.00752056	0.0002903
PF3D7_0923900	1	polyadenylate-binding protein 2, putative polyadenylate-binding protein 2, putative	202	12.4	2	0.02	0.00990099	0.000382186
PF3D7_0924100	0.9873	conserved Plasmodium protein, unknown function conserved Plasmodium protein, unknown function	698	1.4	1	0.01	0.00143266	5.5302e-05
PF3D7_0924200	1	heptatricopeptide repeat-containing protein, putative heptatricopeptide repeat-containing protein, putative	1060	11.8	9	0.1	0.00849057	0.000327743
PF3D7_0924300	0.9269	thiamine pyrophosphokinase thiamine pyrophosphokinase	400	3.5	1	0.01	0.0025	9.6502e-05
PF3D7_0924700	0.9873	splicing factor 3A subunit 3, putative splicing factor 3A subunit 3, putative	589	2.4	1	0.01	0.00169779	6.55361e-05
PF3D7_0925700	1	histone deacetylase 1 histone deacetylase 1	449	13.1	2	0.02	0.00445434	0.000171941
PF3D7_0926900	1	replication termination factor, putative replication termination factor, putative	225	8	2	0.02	0.00888889	0.000343118
PF3D7_0927300	1	fumarate hydratase fumarate hydratase	681	14.2	11	0.12	0.0161527	0.000623508
PF3D7_0927600	0.986	RNA-binding protein, putative RNA-binding protein, putative	595	4.9	1	0.01	0.00168067	6.48753e-05
PF3D7_0928500	1	conserved Plasmodium protein, unknown function conserved Plasmodium protein, unknown function	154	18.2	2	0.02	0.012987	0.000501309
PF3D7_0929200	1	RNA-binding protein, putative RNA-binding protein, putative	289	21.1	4	0.05	0.0138408	0.000534267
PF3D7_0929400	1	high molecular weight rhoptry protein 2 high molecular weight rhoptry protein 2	1378	43.2	70	0.74	0.0507983	0.00196085
PF3D7_0930300	1	merozoite surface protein 1 merozoite surface protein 1	1720	8.6	16	0.16	0.00930233	0.000359077
PF3D7_0931100	1	nucleolar protein Nop52, putative nucleolar protein Nop52, putative	825	9.9	8	0.08	0.00969697	0.000374311
PF3D7_0931800	0.9773	proteasome subunit beta type-6, putative proteasome subunit beta type-6, putative	282	5.7	1	0.01	0.0035461	0.000136882
PF3D7_0932300	0.9999	M18 aspartyl aminopeptidase M18 aspartyl aminopeptidase	570	5.8	3	0.03	0.00526316	0.000203162
PF3D7_0932800	1	importin alpha re-exporter, putative importin alpha re-exporter, putative	1342	5.7	6	0.06	0.00447094	0.000172582
PF3D7_0933000	1	CSTF domain-containing protein, putative CSTF domain-containing protein, putative	761	2.4	3	0.03	0.00394218	0.000152171
PF3D7_0933200	0.986	calcyclin-binding protein, putative calcyclin-binding protein, putative	200	5.5	1	0.01	0.005	0.000193004
PF3D7_0933600	1	mitochondrial-processing peptidase subunit beta, putative mitochondrial-processing peptidase subunit beta, putative	484	15.1	6	0.06	0.0123967	0.000478522
PF3D7_0934500	1	V-type proton ATPase subunit E, putative V-type proton ATPase subunit E, putative	235	6	3	0.03	0.012766	0.000492776
PF3D7_0934800	1	cAMP-dependent protein kinase catalytic subunit cAMP-dependent protein kinase catalytic subunit	342	12	4	0.04	0.0116959	0.000451471
PF3D7_0935400	0.986	gametocyte development protein 1 gametocyte development protein 1	599	2	1	0.01	0.00166945	6.4442e-05
PF3D7_0935800	0.986	cytoadherence linked asexual protein 9 cytoadherence linked asexual protein 9	1340	0.7	1	0.01	0.000746269	2.88066e-05
PF3D7_0935900	1	ring-exported protein 1 ring-exported protein 1	713	5.3	3	0.03	0.00420757	0.000162416
PF3D7_0936800	1	Plasmodium exported protein (PHISTc), unknown function Plasmodium exported protein (PHISTc), unknown function	383	15.1	6	0.07	0.0156658	0.000604712
PF3D7_1003500	1	40S ribosomal protein S20e, putative 40S ribosomal protein S20e, putative	118	9.3	4	0.04	0.0338983	0.0013085
PF3D7_1004000	1	60S ribosomal protein L13, putative 60S ribosomal protein L13, putative	202	28.2	11	0.1	0.0544554	0.00210202
PF3D7_1004300	1	E3 ubiquitin-protein ligase, putative E3 ubiquitin-protein ligase, putative	1130	2.2	2	0.02	0.00176991	6.832e-05
PF3D7_1005500	0.9873	regulator of nonsense transcripts 1, putative regulator of nonsense transcripts 1, putative	1579	1.1	1	0.01	0.000633312	2.44463e-05
PF3D7_1005600	1	DnaJ protein, putative DnaJ protein, putative	796	3.6	2	0.02	0.00251256	9.69869e-05
PF3D7_1006800	1	G-strand-binding protein 2 G-strand-binding protein 2	246	13.8	2	0.02	0.00813008	0.000313828
PF3D7_1007700	1	AP2 domain transcription factor AP2-I AP2 domain transcription factor AP2-I	1597	3.4	6	0.07	0.00375704	0.000145025
PF3D7_1007900	1	eukaryotic translation initiation factor 3 subunit D, putative eukaryotic translation initiation factor 3 subunit D, putative	543	16.8	9	0.09	0.0165746	0.000639792
PF3D7_1008000	1	histone deacetylase 2 histone deacetylase 2	2379	0.9	2	0.02	0.000840689	3.24513e-05
PF3D7_1008100	1	PHD finger protein PHD1 PHD finger protein PHD1	3853	1.7	4	0.05	0.00103815	4.00735e-05
PF3D7_1008400	1	26S protease regulatory subunit 4, putative 26S protease regulatory subunit 4, putative	448	13.2	6	0.07	0.0133929	0.000516975
PF3D7_1008700	1	tubulin beta chain tubulin beta chain	445	31.2	14	0.13	0.0314607	0.00121441
PF3D7_1008800	1	nucleolar protein 5, putative nucleolar protein 5, putative	469	26.7	18	0.2	0.0383795	0.00148148
PF3D7_1008900	1	adenylate kinase adenylate kinase	242	23.6	3	0.02	0.0123967	0.000478522
PF3D7_1010100	0.9835	PI31 domain-containing protein, putative PI31 domain-containing protein, putative	298	5	1	0.01	0.0033557	0.000129533
PF3D7_1010600	1	eukaryotic translation initiation factor 2 subunit beta eukaryotic translation initiation factor 2 subunit beta	222	33.8	14	0.15	0.0630631	0.00243428
PF3D7_1011800	1	PRE-binding protein PRE-binding protein	1139	43.1	79	0.83	0.0693591	0.00267732
PF3D7_1012100	0.9393	conserved protein, unknown function conserved protein, unknown function	387	2.6	1	0.01	0.00258398	9.97436e-05
PF3D7_1012700	1	NLI interacting factor-like phosphatase, putative NLI interacting factor-like phosphatase, putative	1438	1.8	3	0.03	0.00208623	8.05301e-05
PF3D7_1012900	1	autophagy-related protein 18 autophagy-related protein 18	380	13.9	6	0.06	0.0157895	0.000609486
PF3D7_1013200	1	conserved Plasmodium protein, unknown function conserved Plasmodium protein, unknown function	1064	4.3	3	0.03	0.00281955	0.000108837
PF3D7_1013600	0.994	conserved Plasmodium protein, unknown function conserved Plasmodium protein, unknown function	2238	0.8	2	0.01	0.000893655	3.44958e-05
PF3D7_1014300	0.9903	SPRY domain-containing protein, putative SPRY domain-containing protein, putative	2379	0.8	1	0.01	0.000420345	1.62256e-05
PF3D7_1014600	1	transcriptional coactivator ADA2 transcriptional coactivator ADA2	2578	3.8	6	0.06	0.00232739	8.98389e-05
PF3D7_1015600	1	heat shock protein 60 heat shock protein 60	580	45.7	27	0.28	0.0465517	0.00179693
PF3D7_1015900	1	enolase enolase	446	44.4	19	0.2	0.0426009	0.00164443
PF3D7_1016300	1	GBP130 protein GBP130 protein	824	52.4	7	0.07	0.00849515	0.000327919
PF3D7_1017900	0.8557	26S proteasome regulatory subunit p55, putative 26S proteasome regulatory subunit p55, putative	467	5.6	2	0.02	0.00428266	0.000165314
PF3D7_1018600	0.9999	tRNA wybutosine-synthesizing protein, putative tRNA wybutosine-synthesizing protein, putative	1904	1.5	2	0.02	0.00105042	4.0547e-05
PF3D7_1019000	0.9968	eukaryotic translation initiation factor subunit eIF2A, putative eukaryotic translation initiation factor subunit eIF2A, putative	2405	1.2	2	0.02	0.000831601	3.21004e-05
PF3D7_1019400	1	60S ribosomal protein L30e, putative 60S ribosomal protein L30e, putative	108	25	6	0.07	0.0555556	0.00214449
PF3D7_1020000	1	RNA-binding protein 34, putative RNA-binding protein 34, putative	322	15.8	3	0.03	0.00931677	0.000359635
PF3D7_1020700	1	N-acetyltransferase, GNAT family, putative N-acetyltransferase, GNAT family, putative	1269	6.7	8	0.08	0.00630418	0.000243346
PF3D7_1020900	1	ADP-ribosylation factor 1 ADP-ribosylation factor 1	181	70.7	9	0.1	0.0497238	0.00191938
PF3D7_1021100	0.986	conserved Plasmodium protein, unknown function conserved Plasmodium protein, unknown function	1761	0.6	1	0.01	0.000567859	2.19198e-05
PF3D7_1021800	1	schizont egress antigen-1 schizont egress antigen-1	2074	9.7	20	0.2	0.0096432	0.000372235
PF3D7_1021900	1	PHAX domain-containing protein, putative PHAX domain-containing protein, putative	2290	16.6	36	0.38	0.0157205	0.000606825
PF3D7_1022400	1	serine/arginine-rich splicing factor 4 serine/arginine-rich splicing factor 4	538	8	4	0.04	0.00743494	0.000286995
PF3D7_1022500	1	citrate synthase, mitochondrial, putative citrate synthase, mitochondrial, putative	563	9.4	4	0.04	0.0071048	0.000274251
PF3D7_1022600	1	kelch protein K10 kelch protein K10	891	12	11	0.11	0.0123457	0.000476553
PF3D7_1023900	1	chromodomain-helicase-DNA-binding protein 1 homolog, putative chromodomain-helicase-DNA-binding protein 1 homolog, putative	3328	3.7	7	0.06	0.00210337	8.11916e-05
PF3D7_1024200	1	RNA-binding protein, putative RNA-binding protein, putative	160	10	3	0.03	0.01875	0.000723765
PF3D7_1025000	1	Eps15-like protein Eps15-like protein	980	9.8	9	0.09	0.00918367	0.000354497
PF3D7_1026000	1	conserved Plasmodium protein, unknown function conserved Plasmodium protein, unknown function	363	20.1	19	0.21	0.0523416	0.00202043
PF3D7_1026800	1	40S ribosomal protein S2 40S ribosomal protein S2	263	25.1	4	0.04	0.0152091	0.000587084
PF3D7_1027100	1	U3 small nucleolar ribonucleoprotein protein MPP10, putative U3 small nucleolar ribonucleoprotein protein MPP10, putative	772	7	3	0.03	0.00388601	0.000150003
PF3D7_1027300	1	peroxiredoxin peroxiredoxin	393	33.6	83	0.87	0.211196	0.00815233
PF3D7_1027800	1	60S ribosomal protein L3 60S ribosomal protein L3	386	51	128	1.31	0.331606	0.0128003
PF3D7_1028300	1	rRNA-processing protein EBP2, putative rRNA-processing protein EBP2, putative	315	39	17	0.17	0.0539683	0.00208322
PF3D7_1028400	1	ribosome biogenesis protein RPF2, putative ribosome biogenesis protein RPF2, putative	483	9.5	3	0.03	0.00621118	0.000239756
PF3D7_1029300	0.9873	conserved protein, unknown function conserved protein, unknown function	735	1.5	1	0.01	0.00136054	5.25181e-05
PF3D7_1029600	0.9873	adenosine deaminase adenosine deaminase	367	4.4	1	0.01	0.0027248	0.000105179
PF3D7_1030300	0.9873	conserved Plasmodium protein, unknown function conserved Plasmodium protein, unknown function	1111	1.5	1	0.01	0.00090009	3.47442e-05
PF3D7_1032300	0.9873	conserved protein, unknown function conserved protein, unknown function	871	2.3	1	0.01	0.00114811	4.43178e-05
PF3D7_1033100	1	S-adenosylmethionine decarboxylase/ornithine decarboxylase S-adenosylmethionine decarboxylase/ornithine decarboxylase	1434	5.2	5	0.04	0.00348675	0.000134591
PF3D7_1033200	1	early transcribed membrane protein 10.2 early transcribed membrane protein 10.2	355	24.8	7	0.06	0.0197183	0.000761142
PF3D7_1033400	1	haloacid dehalogenase-like hydrolase haloacid dehalogenase-like hydrolase	288	13.9	2	0.02	0.00694444	0.000268061
PF3D7_1033600	1	pre-mRNA-splicing factor CEF1, putative pre-mRNA-splicing factor CEF1, putative	915	5.2	4	0.03	0.00437158	0.000168747
PF3D7_1034400	1	flavoprotein subunit of succinate dehydrogenase flavoprotein subunit of succinate dehydrogenase	631	6.8	3	0.03	0.00475436	0.000183522
PF3D7_1034900	1	methionine--tRNA ligase methionine--tRNA ligase	889	13.4	11	0.11	0.0123735	0.000477625
PF3D7_1035000	0.9998	U2 snRNA/tRNA pseudouridine synthase, putative U2 snRNA/tRNA pseudouridine synthase, putative	993	4.7	3	0.03	0.00302115	0.000116619
PF3D7_1036900	1	conserved Plasmodium protein, unknown function conserved Plasmodium protein, unknown function	1681	16.6	36	0.38	0.0214158	0.000826668
PF3D7_1037300	1	ADP,ATP carrier protein 1 ADP,ATP carrier protein 1	301	22.3	7	0.08	0.0232558	0.000897693
PF3D7_1103100	1	60S acidic ribosomal protein P1, putative 60S acidic ribosomal protein P1, putative	118	48.3	6	0.07	0.0508475	0.00196275
PF3D7_1104200	1	chromatin remodeling protein chromatin remodeling protein	1426	4.6	5	0.05	0.00350631	0.000135346
PF3D7_1104400	1	thioredoxin-like mero protein thioredoxin-like mero protein	424	14.4	4	0.05	0.00943396	0.000364158
PF3D7_1105000	1	histone H4 histone H4	103	50.5	16	0.18	0.15534	0.00599624
PF3D7_1105100	1	histone H2B histone H2B	117	56.4	68	0.66	0.581197	0.0224346
PF3D7_1105400	1	40S ribosomal protein S4, putative 40S ribosomal protein S4, putative	261	38.3	23	0.24	0.0881226	0.0034016
PF3D7_1105600	0.9941	translocon component PTEX88 translocon component PTEX88	777	4.2	2	0.02	0.002574	9.93585e-05
PF3D7_1105700	1	tRNA-splicing ligase RtcB, putative tRNA-splicing ligase RtcB, putative	506	14.2	4	0.04	0.00790514	0.000305145
PF3D7_1106000	1	RuvB-like helicase 2 RuvB-like helicase 2	475	9.3	3	0.03	0.00631579	0.000243794
PF3D7_1107000	1	U6 snRNA-associated Sm-like protein LSm4, putative U6 snRNA-associated Sm-like protein LSm4, putative	126	13.5	2	0.02	0.015873	0.000612711
PF3D7_1107200	1	conserved protein, unknown function conserved protein, unknown function	713	7.4	5	0.05	0.00701262	0.000270693
PF3D7_1107300	1	polyadenylate-binding protein-interacting protein 1, putative polyadenylate-binding protein-interacting protein 1, putative	3334	1.6	5	0.05	0.0014997	5.78896e-05
PF3D7_1107400	1	DNA repair protein RAD51 DNA repair protein RAD51	350	17.4	3	0.03	0.00857143	0.000330864
PF3D7_1107700	1	pescadillo homolog pescadillo homolog	643	9.5	7	0.08	0.0108865	0.000420226
PF3D7_1108000	0.9996	IWS1-like protein, putative IWS1-like protein, putative	568	7.4	2	0.02	0.00352113	0.000135918
PF3D7_1108400	1	casein kinase 2, alpha subunit casein kinase 2, alpha subunit	335	39.1	12	0.13	0.0358209	0.00138271
PF3D7_1108500	1	succinate--CoA ligase [ADP-forming] subunit alpha, putative succinate--CoA ligase [ADP-forming] subunit alpha, putative	327	9.2	2	0.02	0.00611621	0.00023609
PF3D7_1108700	1	heat shock protein J2 heat shock protein J2	540	20.7	11	0.11	0.0203704	0.000786312
PF3D7_1109400	0.981	essential nuclear protein 1, putative essential nuclear protein 1, putative	436	3	1	0.01	0.00229358	8.85339e-05
PF3D7_1109900	1	60S ribosomal protein L36 60S ribosomal protein L36	112	34.8	16	0.16	0.142857	0.0055144
PF3D7_1110200	0.9622	pre-mRNA-processing factor 6, putative pre-mRNA-processing factor 6, putative	1329	2	1	0.01	0.000752445	2.9045e-05
PF3D7_1110400	1	RNA-binding protein, putative RNA-binding protein, putative	1483	10.8	17	0.18	0.0114633	0.00044249
PF3D7_1111200	0.9925	conserved protein, unknown function conserved protein, unknown function	594	4.4	2	0.02	0.003367	0.000129969
PF3D7_1112200	1	ubiquinone biosynthesis protein COQ4, putative ubiquinone biosynthesis protein COQ4, putative	355	16.9	5	0.06	0.0140845	0.000543673
PF3D7_1115400	1	cysteine proteinase falcipain 3 cysteine proteinase falcipain 3	492	8.1	3	0.02	0.00609756	0.000235371
PF3D7_1115800	1	conserved Plasmodium protein, unknown function conserved Plasmodium protein, unknown function	304	16.4	2	0.02	0.00657895	0.000253953
PF3D7_1116700	1	dipeptidyl aminopeptidase 1 dipeptidyl aminopeptidase 1	700	4.1	3	0.03	0.00428571	0.000165432
PF3D7_1116800	1	heat shock protein 101 heat shock protein 101	906	7.2	6	0.06	0.00662252	0.000255634
PF3D7_1117100	1	ubiquitin carboxyl-terminal hydrolase UCH54 ubiquitin carboxyl-terminal hydrolase UCH54	465	6.5	2	0.02	0.00430108	0.000166025
PF3D7_1117700	1	GTP-binding nuclear protein RAN/TC4 GTP-binding nuclear protein RAN/TC4	214	34.6	10	0.11	0.046729	0.00180377
PF3D7_1118200	1	heat shock protein 90, putative heat shock protein 90, putative	930	20.6	18	0.19	0.0193548	0.000747112
PF3D7_1118300	1	insulinase, putative insulinase, putative	1488	7.2	8	0.08	0.00537634	0.000207531
PF3D7_1118500	1	nucleolar protein 56, putative nucleolar protein 56, putative	594	29.6	18	0.18	0.030303	0.00116972
PF3D7_1119200	0.9997	conserved protein, unknown function conserved protein, unknown function	150	23.3	2	0.02	0.0133333	0.000514677
PF3D7_1119300	0.999	splicing factor U2AF small subunit, putative splicing factor U2AF small subunit, putative	294	8.5	2	0.01	0.00680272	0.00026259
PF3D7_1120000	0.9996	conserved protein, unknown function conserved protein, unknown function	1070	16.2	4	0.02	0.00373832	0.000144302
PF3D7_1120100	1	phosphoglycerate mutase, putative phosphoglycerate mutase, putative	250	21.6	3	0.03	0.012	0.000463209
PF3D7_1120500	0.9999	tRNA nucleotidyltransferase, putative tRNA nucleotidyltransferase, putative	791	4.8	2	0.02	0.00252845	9.76e-05
PF3D7_1121600	1	exported protein 1 exported protein 1	162	18.5	11	0.12	0.0679012	0.00262104
PF3D7_1121700	0.9992	protein GCN20 protein GCN20	815	3.4	2	0.02	0.00245399	9.47258e-05
PF3D7_1122200	0.9079	JmjC domain-containing protein 3 JmjC domain-containing protein 3	446	3.8	2	0.01	0.0044843	0.000173098
PF3D7_1123000	1	conserved Plasmodium protein, unknown function conserved Plasmodium protein, unknown function	2467	2.6	5	0.06	0.00202675	7.82343e-05
PF3D7_1123900	0.9873	13 kDa ribonucleoprotein-associated protein, putative 13 kDa ribonucleoprotein-associated protein, putative	145	13.1	1	0.01	0.00689655	0.000266212
PF3D7_1124600	1	ethanolamine kinase ethanolamine kinase	423	5.4	3	0.03	0.0070922	0.000273764
PF3D7_1124700	1	GrpE protein homolog, mitochondrial, putative GrpE protein homolog, mitochondrial, putative	301	49.5	25	0.22	0.0830565	0.00320605
PF3D7_1124800	1	ribosome biogenesis regulatory protein, putative ribosome biogenesis regulatory protein, putative	246	22.8	5	0.05	0.0203252	0.000784569
PF3D7_1124900	1	60S ribosomal protein L35, putative 60S ribosomal protein L35, putative	124	40.3	26	0.23	0.209677	0.00809371
PF3D7_1125500	0.9336	small nuclear ribonucleoprotein Sm D1, putative small nuclear ribonucleoprotein Sm D1, putative	126	16.7	1	0.01	0.00793651	0.000306355
PF3D7_1126000	1	threonine--tRNA ligase threonine--tRNA ligase	1013	6.1	5	0.06	0.00493583	0.000190527
PF3D7_1126200	1	40S ribosomal protein S18, putative 40S ribosomal protein S18, putative	156	50	16	0.17	0.102564	0.00395905
PF3D7_1126500	1	WD repeat-containing protein, putative WD repeat-containing protein, putative	1368	13.3	15	0.16	0.0109649	0.000423254
PF3D7_1126900	0.986	small nuclear ribonucleoprotein F, putative small nuclear ribonucleoprotein F, putative	86	15.1	1	0.01	0.0116279	0.000448846
PF3D7_1127600	1	CRAL/TRIO domain-containing protein, putative CRAL/TRIO domain-containing protein, putative	297	9.8	3	0.03	0.010101	0.000389907
PF3D7_1127800	1	TFIIS central domain-containing protein, putative TFIIS central domain-containing protein, putative	1420	3.3	3	0.03	0.00211268	8.1551e-05
PF3D7_1128100	1	prefoldin subunit 5, putative prefoldin subunit 5, putative	248	26.2	6	0.06	0.0241935	0.00093389
PF3D7_1128200	1	multiprotein-bridging factor 1, putative multiprotein-bridging factor 1, putative	136	14	2	0.02	0.0147059	0.000567659
PF3D7_1129100	1	parasitophorous vacuolar protein 1 parasitophorous vacuolar protein 1	452	2.9	2	0.02	0.00442478	0.0001708
PF3D7_1129200	0.8466	26S proteasome regulatory subunit RPN7, putative 26S proteasome regulatory subunit RPN7, putative	393	3.3	1	0.01	0.00254453	9.82208e-05
PF3D7_1129400	1	rRNA (cytosine-C(5))-methyltransferase, putative rRNA (cytosine-C(5))-methyltransferase, putative	634	17.2	9	0.09	0.0141956	0.000547961
PF3D7_1130000	1	phosphoacetylglucosamine mutase, putative phosphoacetylglucosamine mutase, putative	940	4.1	3	0.04	0.00319149	0.000123194
PF3D7_1130100	1	60S ribosomal protein L38 60S ribosomal protein L38	87	47.1	49	0.51	0.563218	0.0217407
PF3D7_1130200	1	60S ribosomal protein P0 60S ribosomal protein P0	316	33.9	8	0.07	0.0253165	0.000977235
PF3D7_1130400	1	26S protease regulatory subunit 6A, putative 26S protease regulatory subunit 6A, putative	439	18	5	0.06	0.0113895	0.000439644
PF3D7_1132200	1	T-complex protein 1 subunit alpha T-complex protein 1 subunit alpha	544	32.5	14	0.16	0.0257353	0.000993403
PF3D7_1132300	1	nucleic acid binding protein, putative nucleic acid binding protein, putative	273	11.7	3	0.03	0.010989	0.000424184
PF3D7_1132600	0.9724	pre-mRNA-splicing factor 38A, putative pre-mRNA-splicing factor 38A, putative	386	2.8	1	0.01	0.00259067	0.000100002
PF3D7_1132900	1	glycine cleavage system H protein glycine cleavage system H protein	200	32	6	0.04	0.03	0.00115802
PF3D7_1133100	1	conserved Plasmodium protein, unknown function conserved Plasmodium protein, unknown function	1057	1.8	2	0.02	0.00189215	7.30384e-05
PF3D7_1133200	1	conserved Plasmodium protein, unknown function conserved Plasmodium protein, unknown function	2072	6.2	7	0.07	0.00337838	0.000130408
PF3D7_1133700	0.9997	FHA domain-containing protein, putative FHA domain-containing protein, putative	997	2.6	2	0.02	0.00200602	7.74339e-05
PF3D7_1133800	0.9993	RNA (uracil-5-)methyltransferase, putative RNA (uracil-5-)methyltransferase, putative	857	3.7	2	0.02	0.00233372	9.00835e-05
PF3D7_1134000	1	heat shock protein 70 heat shock protein 70	663	32.6	27	0.29	0.040724	0.00157198
PF3D7_1134100	1	protein disulfide-isomerase, putative protein disulfide-isomerase, putative	423	14.4	5	0.06	0.0118203	0.000456274
PF3D7_1134300	0.9992	conserved Plasmodium protein, unknown function conserved Plasmodium protein, unknown function	2227	1.8	2	0.02	0.000898069	3.46662e-05
PF3D7_1134600	1	zinc finger protein, putative zinc finger protein, putative	1722	5.7	9	0.09	0.00522648	0.000201746
PF3D7_1135100	1	protein phosphatase PPM8, putative protein phosphatase PPM8, putative	689	5.1	2	0.02	0.00290276	0.000112049
PF3D7_1135400	1	HotDog domain-containing protein, putative HotDog domain-containing protein, putative	245	12.7	2	0.02	0.00816327	0.000315108
PF3D7_1135700	0.9125	conserved Plasmodium protein, unknown function conserved Plasmodium protein, unknown function	74	9.5	1	0.01	0.0135135	0.000521632
PF3D7_1136300	1	tudor staphylococcal nuclease tudor staphylococcal nuclease	1098	12.3	11	0.11	0.0100182	0.000386711
PF3D7_1136400	0.9991	signal recognition particle subunit SRP72, putative signal recognition particle subunit SRP72, putative	886	4.1	2	0.02	0.00225734	8.7135e-05
PF3D7_1137300	0.9474	CLPTM1 domain-containing protein, putative CLPTM1 domain-containing protein, putative	689	1.6	1	0.01	0.00145138	5.60244e-05
PF3D7_1138500	1	protein phosphatase PPM2 protein phosphatase PPM2	924	6.3	4	0.04	0.004329	0.000167103
PF3D7_1138700	1	protein KIC5 protein KIC5	1870	2.5	3	0.03	0.00160428	6.19264e-05
PF3D7_1140200	1	conserved Plasmodium protein, unknown function conserved Plasmodium protein, unknown function	447	8.5	3	0.03	0.00671141	0.000259066
PF3D7_1141300	0.9873	apical polar ring protein APR1, putative apical polar ring protein APR1, putative	1012	2.1	1	0.01	0.000988142	3.81431e-05
PF3D7_1141800	1	EELM2 domain-containing protein, putative EELM2 domain-containing protein, putative	394	8.1	3	0.03	0.00761421	0.000293915
PF3D7_1142100	1	conserved Plasmodium protein, unknown function conserved Plasmodium protein, unknown function	2738	2.7	5	0.06	0.00182615	7.04908e-05
PF3D7_1142400	0.9999	coproporphyrinogen-III oxidase coproporphyrinogen-III oxidase	470	3.6	2	0.02	0.00425532	0.000164259
PF3D7_1142500	1	60S ribosomal protein L28 60S ribosomal protein L28	127	38.6	16	0.16	0.125984	0.00486309
PF3D7_1142600	1	60S ribosomal protein L35ae, putative 60S ribosomal protein L35ae, putative	140	25	14	0.14	0.1	0.00386008
PF3D7_1142700	0.9919	methyltransferase, putative methyltransferase, putative	615	5.4	1	0.01	0.00162602	6.27655e-05
PF3D7_1144000	0.9873	40S ribosomal protein S21 40S ribosomal protein S21	82	11	1	0.01	0.0121951	0.000470741
PF3D7_1144600	1	transcription initiation factor IIF subunit beta, putative transcription initiation factor IIF subunit beta, putative	317	6.9	2	0.02	0.00630915	0.000243538
PF3D7_1144900	1	ras-related protein Rab-6 ras-related protein Rab-6	207	10.1	3	0.02	0.0144928	0.000559432
PF3D7_1145400	1	dynamin-like protein dynamin-like protein	837	14.1	9	0.08	0.0107527	0.000415062
PF3D7_1147300	1	conserved Plasmodium protein, unknown function conserved Plasmodium protein, unknown function	1361	29	33	0.34	0.0242469	0.000935948
PF3D7_1148700	1	Plasmodium exported protein (PHISTc), unknown function Plasmodium exported protein (PHISTc), unknown function	370	4.6	2	0.02	0.00540541	0.000208653
PF3D7_1201000	0.9873	Plasmodium exported protein (PHISTb), unknown function Plasmodium exported protein (PHISTb), unknown function	653	2.6	1	0.01	0.00153139	5.9113e-05
PF3D7_1202600	1	nuclear export mediator factor NEMF, putative nuclear export mediator factor NEMF, putative	2180	2.1	4	0.05	0.00183486	7.08271e-05
PF3D7_1202900	1	high mobility group protein B1 high mobility group protein B1	97	48.5	11	0.11	0.113402	0.00437741
PF3D7_1203200	0.9873	signal recognition particle subunit SRP14 signal recognition particle subunit SRP14	104	20.2	1	0.01	0.00961538	0.000371161
PF3D7_1203700	1	nucleosome assembly protein nucleosome assembly protein	347	22.5	5	0.06	0.0144092	0.000556207
PF3D7_1203900	1	ubiquitin-conjugating enzyme E2 ubiquitin-conjugating enzyme E2	147	25.9	3	0.03	0.0204082	0.000787771
PF3D7_1205600	1	tetratricopeptide repeat protein, putative tetratricopeptide repeat protein, putative	333	30.3	8	0.09	0.024024	0.000927346
PF3D7_1205700	0.981	targeted glyoxalase II targeted glyoxalase II	322	3.7	1	0.01	0.00310559	0.000119878
PF3D7_1205800	1	high mobility group protein B3, putative high mobility group protein B3, putative	2284	2.1	4	0.04	0.00175131	6.76021e-05
PF3D7_1205900	0.9104	conserved protein, unknown function conserved protein, unknown function	1082	2	1	0.01	0.000924214	3.56754e-05
PF3D7_1206200	1	eukaryotic translation initiation factor 3 subunit C, putative eukaryotic translation initiation factor 3 subunit C, putative	984	4.8	3	0.03	0.00304878	0.000117685
PF3D7_1206700	0.9873	eukaryotic translation initiation factor 5, putative eukaryotic translation initiation factor 5, putative	565	2.7	1	0.01	0.00176991	6.832e-05
PF3D7_1207000	1	conserved Plasmodium protein, unknown function conserved Plasmodium protein, unknown function	2612	5	14	0.11	0.00535988	0.000206895
PF3D7_1207100	1	pre-rRNA-processing protein ESF1, putative pre-rRNA-processing protein ESF1, putative	840	12.3	10	0.11	0.0119048	0.000459533
PF3D7_1208300	1	acyl carrier protein, mitochondrial, putative acyl carrier protein, mitochondrial, putative	157	25.5	3	0.03	0.0191083	0.000737595
PF3D7_1208900	0.9798	protein phosphatase PPM11, putative protein phosphatase PPM11, putative	1442	1.5	2	0.02	0.00138696	5.35378e-05
PF3D7_1210500	0.9873	conserved Plasmodium protein, unknown function conserved Plasmodium protein, unknown function	438	3	1	0.01	0.00228311	8.81296e-05
PF3D7_1210600	1	kelch protein, putative kelch protein, putative	1065	3.2	3	0.03	0.0028169	0.000108735
PF3D7_1211600	1	lysine-specific histone demethylase 1, putative lysine-specific histone demethylase 1, putative	2961	1.5	5	0.05	0.00168862	6.5182e-05
PF3D7_1211700	1	DNA replication licensing factor MCM5, putative DNA replication licensing factor MCM5, putative	758	7.3	4	0.04	0.00527704	0.000203698
PF3D7_1212000	1	glutathione peroxidase-like thioredoxin peroxidase glutathione peroxidase-like thioredoxin peroxidase	205	18	2	0.02	0.0097561	0.000376593
PF3D7_1212700	1	eukaryotic translation initiation factor 3 subunit A, putative eukaryotic translation initiation factor 3 subunit A, putative	1377	11.2	12	0.12	0.0087146	0.00033639
PF3D7_1213800	1	proline--tRNA ligase proline--tRNA ligase	746	9	5	0.04	0.00670241	0.000258718
PF3D7_1214200	1	histone-lysine N-methyltransferase SET5 histone-lysine N-methyltransferase SET5	178	34.8	4	0.04	0.0224719	0.000867433
PF3D7_1215300	1	10 kDa chaperonin 10 kDa chaperonin	103	68	18	0.15	0.174757	0.00674577
PF3D7_1216000	0.9987	serine--tRNA ligase, putative serine--tRNA ligase, putative	618	5.3	2	0.02	0.00323625	0.000124922
PF3D7_1216200	1	glycerol-3-phosphate dehydrogenase [NAD(+)], putative glycerol-3-phosphate dehydrogenase [NAD(+)], putative	367	7.4	2	0.02	0.00544959	0.000210358
PF3D7_1216300	1	signal recognition particle subunit SRP19 signal recognition particle subunit SRP19	152	17.1	2	0.02	0.0131579	0.000507905
PF3D7_1216900	1	DNA-binding chaperone, putative DNA-binding chaperone, putative	939	5.1	4	0.04	0.00425985	0.000164434
PF3D7_1217200	1	multiple RNA-binding domain-containing protein 1, putative multiple RNA-binding domain-containing protein 1, putative	1119	5.7	5	0.05	0.00446828	0.000172479
PF3D7_1217900	0.9873	PPPDE peptidase domain-containing protein, putative PPPDE peptidase domain-containing protein, putative	483	2.9	1	0.01	0.00207039	7.99188e-05
PF3D7_1218300	0.9556	AP-2 complex subunit mu AP-2 complex subunit mu	621	2.1	1	0.01	0.00161031	6.21591e-05
PF3D7_1219000	1	formin 2 formin 2	2974	1.1	2	0.02	0.000672495	2.59588e-05
PF3D7_1219100	1	clathrin heavy chain, putative clathrin heavy chain, putative	1997	7	10	0.1	0.00500751	0.000193294
PF3D7_1220100	0.9451	pre-mRNA-processing factor 17, putative pre-mRNA-processing factor 17, putative	618	2.1	1	0.01	0.00161812	6.24608e-05
PF3D7_1220400	0.9998	debranching enzyme-associated ribonuclease, putative debranching enzyme-associated ribonuclease, putative	519	2.1	2	0.02	0.00385356	0.000148751
PF3D7_1220900	1	heterochromatin protein 1 heterochromatin protein 1	266	13.5	3	0.03	0.0112782	0.000435347
PF3D7_1221500	0.9823	heptatricopeptide repeat-containing protein, putative heptatricopeptide repeat-containing protein, putative	842	3.2	1	0.01	0.00118765	4.58442e-05
PF3D7_1222300	1	endoplasmin, putative endoplasmin, putative	821	34.7	26	0.28	0.0316687	0.00122244
PF3D7_1223100	1	cAMP-dependent protein kinase regulatory subunit cAMP-dependent protein kinase regulatory subunit	441	20.2	7	0.08	0.015873	0.000612711
PF3D7_1223300	0.9109	DNA gyrase subunit A DNA gyrase subunit A	1222	1.4	2	0.01	0.00163666	6.31764e-05
PF3D7_1223600	1	conserved Plasmodium protein, unknown function conserved Plasmodium protein, unknown function	1560	5	7	0.07	0.00448718	0.000173209
PF3D7_1224000	1	GTP cyclohydrolase 1 GTP cyclohydrolase 1	389	23.7	9	0.09	0.0231362	0.000893077
PF3D7_1224300	1	polyadenylate-binding protein 1, putative polyadenylate-binding protein 1, putative	875	10.7	9	0.1	0.0102857	0.000397037
PF3D7_1224500	0.9652	histone chaperone ASF1 histone chaperone ASF1	273	2.9	1	0.01	0.003663	0.000141395
PF3D7_1225000	1	conserved Plasmodium protein, unknown function conserved Plasmodium protein, unknown function	1728	1.6	2	0.02	0.00115741	4.46768e-05
PF3D7_1225300	0.9873	conserved protein, unknown function conserved protein, unknown function	346	4.6	1	0.01	0.00289017	0.000111563
PF3D7_1225500	1	small subunit rRNA processing factor, putative small subunit rRNA processing factor, putative	443	12.4	4	0.03	0.00902935	0.00034854
PF3D7_1225800	1	ubiquitin-activating enzyme E1 ubiquitin-activating enzyme E1	1140	19.7	16	0.16	0.0140351	0.000541765
PF3D7_1226000	1	conserved protein, unknown function conserved protein, unknown function	908	4.5	5	0.03	0.00550661	0.000212559
PF3D7_1226300	0.999	haloacid dehalogenase-like hydrolase, putative haloacid dehalogenase-like hydrolase, putative	295	8.8	2	0.01	0.00677966	0.0002617
PF3D7_1226600	0.9873	proliferating cell nuclear antigen 2 proliferating cell nuclear antigen 2	264	8	1	0.01	0.00378788	0.000146215
PF3D7_1226700	1	U3 small nucleolar RNA-interacting protein 2, putative U3 small nucleolar RNA-interacting protein 2, putative	636	7.2	4	0.04	0.00628931	0.000242772
PF3D7_1227100	1	DNA helicase 60 DNA helicase 60	742	6.6	4	0.04	0.00539084	0.00020809
PF3D7_1227300	0.9942	conserved Plasmodium protein, unknown function conserved Plasmodium protein, unknown function	1162	1.5	2	0.02	0.00172117	6.64385e-05
PF3D7_1228600	1	merozoite surface protein 9 merozoite surface protein 9	743	15.1	9	0.1	0.0121131	0.000467573
PF3D7_1228800	1	WD repeat-containing protein, putative WD repeat-containing protein, putative	3209	2.3	5	0.05	0.00155812	6.01446e-05
PF3D7_1229000	1	conserved Plasmodium membrane protein, unknown function conserved Plasmodium membrane protein, unknown function	1834	1.5	3	0.03	0.00163577	6.3142e-05
PF3D7_1229100	0.9873	multidrug resistance-associated protein 2 multidrug resistance-associated protein 2	2108	0.9	1	0.01	0.000474383	1.83116e-05
PF3D7_1229500	1	T-complex protein 1 subunit gamma T-complex protein 1 subunit gamma	542	21.6	11	0.12	0.0202952	0.000783411
PF3D7_1230500	0.9213	WD repeat-containing protein, putative WD repeat-containing protein, putative	502	4.2	1	0.01	0.00199203	7.6894e-05
PF3D7_1230800	1	pre-mRNA-splicing regulator WTAP, putative pre-mRNA-splicing regulator WTAP, putative	584	9.6	4	0.04	0.00684932	0.000264389
PF3D7_1231100	1	ras-related protein Rab-2 ras-related protein Rab-2	213	10.3	2	0.02	0.00938967	0.000362449
PF3D7_1231400	0.9664	membrane protein ICM1 membrane protein ICM1	1944	1.7	10	0.06	0.00514403	0.000198564
PF3D7_1231600	1	pre-mRNA-splicing factor ATP-dependent RNA helicase PRP2, putative pre-mRNA-splicing factor ATP-dependent RNA helicase PRP2, putative	1168	7.5	6	0.07	0.00513699	0.000198292
PF3D7_1231900	1	WD repeat-containing protein, putative WD repeat-containing protein, putative	1086	7.7	8	0.09	0.00736648	0.000284352
PF3D7_1232100	1	60 kDa chaperonin 60 kDa chaperonin	718	9.7	4	0.04	0.00557103	0.000215046
PF3D7_1232400	0.9873	CWC16 domain-containing protein, putative CWC16 domain-containing protein, putative	368	7.6	1	0.01	0.00271739	0.000104893
PF3D7_1233000	1	elongation factor G elongation factor G	803	5.9	4	0.04	0.00498132	0.000192283
PF3D7_1233100	1	conserved protein, unknown function conserved protein, unknown function	135	27.4	2	0.02	0.0148148	0.000571863
PF3D7_1233300	0.9998	pentatricopeptide repeat domain-containing protein 2, putative pentatricopeptide repeat domain-containing protein 2, putative	1413	3.2	2	0.02	0.00141543	5.46366e-05
PF3D7_1233600	1	asparagine and aspartate rich protein 1 asparagine and aspartate rich protein 1	5439	1	4	0.04	0.000735429	2.83881e-05
PF3D7_1234100	0.9903	bromodomain protein 5 bromodomain protein 5	3896	0.7	1	0.02	0.000256674	9.9078e-06
PF3D7_1234900	0.9873	CHCH domain-containing protein, putative CHCH domain-containing protein, putative	151	13.2	1	0.01	0.00662252	0.000255634
PF3D7_1235300	1	CCR4-NOT transcription complex subunit 4, putative CCR4-NOT transcription complex subunit 4, putative	1662	5.5	8	0.07	0.00481348	0.000185804
PF3D7_1235700	1	ATP synthase subunit beta, mitochondrial ATP synthase subunit beta, mitochondrial	535	15.3	6	0.07	0.011215	0.000432906
PF3D7_1236100	1	clustered-asparagine-rich protein clustered-asparagine-rich protein	445	7.4	3	0.03	0.00674157	0.00026023
PF3D7_1237000	1	SUMO-activating enzyme subunit 2 SUMO-activating enzyme subunit 2	686	4.7	2	0.02	0.00291545	0.000112539
PF3D7_1237200	1	conserved Plasmodium protein, unknown function conserved Plasmodium protein, unknown function	1915	6.7	11	0.12	0.00574413	0.000221728
PF3D7_1237600	1	periodic tryptophan protein 1, putative periodic tryptophan protein 1, putative	502	19.5	10	0.1	0.0199203	0.00076894
PF3D7_1237700	0.986	conserved protein, unknown function conserved protein, unknown function	210	5.7	1	0.01	0.0047619	0.000183813
PF3D7_1238100	1	calcyclin binding protein, putative calcyclin binding protein, putative	228	25.9	4	0.04	0.0175439	0.000677207
PF3D7_1238700	1	BTB/POZ domain-containing protein, putative BTB/POZ domain-containing protein, putative	505	12.7	4	0.05	0.00792079	0.000305749
PF3D7_1238800	1	acyl-CoA synthetase acyl-CoA synthetase	792	11.6	7	0.08	0.00883838	0.000341169
PF3D7_1239200	1	AP2 domain transcription factor, putative AP2 domain transcription factor, putative	2577	6.1	13	0.13	0.00504463	0.000194726
PF3D7_1241300	1	ribosome-binding factor A, putative ribosome-binding factor A, putative	560	8.4	3	0.03	0.00535714	0.00020679
PF3D7_1241500	1	conserved Plasmodium protein, unknown function conserved Plasmodium protein, unknown function	420	5.2	2	0.02	0.0047619	0.000183813
PF3D7_1241700	1	replication factor C subunit 4, putative replication factor C subunit 4, putative	336	15.2	3	0.03	0.00892857	0.00034465
PF3D7_1241800	0.9873	ATP-dependent RNA helicase DBP9, putative ATP-dependent RNA helicase DBP9, putative	878	2.1	1	0.01	0.00113895	4.39644e-05
PF3D7_1242700	1	40S ribosomal protein S17, putative 40S ribosomal protein S17, putative	137	38	7	0.08	0.0510949	0.0019723
PF3D7_1242800	1	rab specific GDP dissociation inhibitor rab specific GDP dissociation inhibitor	459	4.1	2	0.02	0.0043573	0.000168195
PF3D7_1244100	1	N-alpha-acetyltransferase 15, NatA auxiliary subunit, putative N-alpha-acetyltransferase 15, NatA auxiliary subunit, putative	1296	2	3	0.03	0.00231481	8.93537e-05
PF3D7_1245800	0.9798	epsin-like protein, putative epsin-like protein, putative	431	2.1	1	0.01	0.00232019	8.9561e-05
PF3D7_1246200	1	actin I actin I	376	39.1	17	0.19	0.0452128	0.00174525
PF3D7_1248700	1	conserved protein, unknown function conserved protein, unknown function	1989	7	15	0.14	0.00754148	0.000291107
PF3D7_1248900	1	26S protease regulatory subunit 8, putative 26S protease regulatory subunit 8, putative	435	2.8	2	0.02	0.0045977	0.000177475
PF3D7_1249100	1	conserved protein, unknown function conserved protein, unknown function	392	8.9	3	0.03	0.00765306	0.000295414
PF3D7_1249500	1	protein CutA, putative protein CutA, putative	159	15.1	2	0.02	0.0125786	0.000485544
PF3D7_1250000	0.986	rRNA-processing protein FCF2, putative rRNA-processing protein FCF2, putative	168	6	1	0.01	0.00595238	0.000229767
PF3D7_1250300	1	vacuolar protein sorting-associated protein 26, putative vacuolar protein sorting-associated protein 26, putative	297	12.1	3	0.03	0.010101	0.000389907
PF3D7_1251200	0.9773	coronin coronin	602	2.7	1	0.01	0.00166113	6.41209e-05
PF3D7_1251500	1	ATP-dependent RNA helicase DRS1, putative ATP-dependent RNA helicase DRS1, putative	705	14.5	9	0.09	0.012766	0.000492776
PF3D7_1251600	0.9676	conserved Plasmodium protein, unknown function conserved Plasmodium protein, unknown function	712	1.3	1	0.01	0.00140449	5.42146e-05
PF3D7_1252100	1	rhoptry neck protein 3 rhoptry neck protein 3	2215	10.7	21	0.22	0.00948081	0.000365967
PF3D7_1252700	0.9873	Plasmodium exported protein (PHISTb), unknown function Plasmodium exported protein (PHISTb), unknown function	450	2.4	1	0.01	0.00222222	8.57795e-05
PF3D7_1302100	1	gamete antigen 27/25 gamete antigen 27/25	217	24.4	6	0.07	0.0276498	0.0010673
PF3D7_1302700	0.9873	ATP-dependent RNA helicase DHR1, putative ATP-dependent RNA helicase DHR1, putative	1566	1.1	1	0.01	0.00063857	2.46493e-05
PF3D7_1302800	1	40S ribosomal protein S7, putative 40S ribosomal protein S7, putative	194	38.7	19	0.18	0.0979381	0.00378049
PF3D7_1303400	1	LisH domain-containing protein, putative LisH domain-containing protein, putative	1022	5	3	0.03	0.00293542	0.00011331
PF3D7_1304100	1	DNA ligase I DNA ligase I	912	10.2	6	0.06	0.00657895	0.000253953
PF3D7_1305300	1	translational activator GCN1, putative translational activator GCN1, putative	3525	1	3	0.03	0.000851064	3.28517e-05
PF3D7_1306300	1	SAM dependent methyltransferase, putative SAM dependent methyltransferase, putative	800	10.4	5	0.06	0.00625	0.000241255
PF3D7_1306400	1	26S protease regulatory subunit 10B, putative 26S protease regulatory subunit 10B, putative	393	6.6	2	0.02	0.00508906	0.000196442
PF3D7_1306600	1	V-type proton ATPase subunit H, putative V-type proton ATPase subunit H, putative	455	8.1	4	0.04	0.00879121	0.000339348
PF3D7_1307800	1	FHA domain-containing protein, putative FHA domain-containing protein, putative	561	5.7	2	0.02	0.00356506	0.000137614
PF3D7_1308200	1	carbamoyl phosphate synthetase carbamoyl phosphate synthetase	2375	13.6	32	0.35	0.0134737	0.000520095
PF3D7_1308300	1	40S ribosomal protein S27 40S ribosomal protein S27	82	35.4	2	0.02	0.0243902	0.000941483
PF3D7_1308400	0.9998	conserved Plasmodium protein, unknown function conserved Plasmodium protein, unknown function	6147	1.1	4	0.03	0.000650724	2.51185e-05
PF3D7_1309100	1	60S ribosomal protein L24, putative 60S ribosomal protein L24, putative	162	27.8	10	0.1	0.0617284	0.00238276
PF3D7_1309200	0.9781	protein phosphatase PPM6, putative protein phosphatase PPM6, putative	827	2.1	2	0.02	0.00241838	9.33514e-05
PF3D7_1309500	1	H/ACA ribonucleoprotein complex subunit 1, putative H/ACA ribonucleoprotein complex subunit 1, putative	209	15.8	3	0.03	0.0143541	0.000554078
PF3D7_1311000	0.9873	protein ISD11 protein ISD11	87	14.9	1	0.01	0.0114943	0.000443687
PF3D7_1311800	1	M1-family alanyl aminopeptidase M1-family alanyl aminopeptidase	1085	42.7	44	0.47	0.040553	0.00156538
PF3D7_1311900	1	V-type proton ATPase catalytic subunit A V-type proton ATPase catalytic subunit A	611	28	14	0.15	0.0229133	0.00088447
PF3D7_1312600	1	2-oxoisovalerate dehydrogenase subunit alpha, mitochondrial, putative 2-oxoisovalerate dehydrogenase subunit alpha, mitochondrial, putative	429	11	4	0.04	0.00932401	0.000359914
PF3D7_1312800	1	protein AAP2 protein AAP2	2361	1	3	0.03	0.00127065	4.9048e-05
PF3D7_1312900	1	eukaryotic translation initation factor 4 gamma eukaryotic translation initation factor 4 gamma	1255	5.4	6	0.06	0.00478088	0.000184546
PF3D7_1313000	0.9835	ubiquitin-like protein Nedd8 ubiquitin-like protein Nedd8	76	18.4	1	0.01	0.0131579	0.000507905
PF3D7_1314000	1	conserved protein, unknown function conserved protein, unknown function	1205	3.7	3	0.03	0.00248963	9.61015e-05
PF3D7_1314600	0.9823	lipoate-protein ligase 1 lipoate-protein ligase 1	408	2	1	0.01	0.00245098	9.46098e-05
PF3D7_1315400	1	zinc finger (CCCH type) protein, putative zinc finger (CCCH type) protein, putative	419	19.6	5	0.06	0.0119332	0.00046063
PF3D7_1315900	1	exportin-T, putative exportin-T, putative	1232	2.7	2	0.02	0.00162338	6.26636e-05
PF3D7_1316500	0.9873	pre-mRNA-processing factor 40, putative pre-mRNA-processing factor 40, putative	906	1.4	1	0.01	0.00110375	4.26057e-05
PF3D7_1317000	1	U4/U6.U5 tri-snRNP-associated protein 2, putative U4/U6.U5 tri-snRNP-associated protein 2, putative	640	7.5	4	0.04	0.00625	0.000241255
PF3D7_1317100	1	DNA replication licensing factor MCM4 DNA replication licensing factor MCM4	1005	10	8	0.07	0.0079602	0.00030727
PF3D7_1317400	1	zinc finger protein, putative zinc finger protein, putative	205	25.4	4	0.04	0.0195122	0.000753186
PF3D7_1317800	1	40S ribosomal protein S19 40S ribosomal protein S19	145	55.9	15	0.13	0.103448	0.00399318
PF3D7_1318800	1	translocation protein SEC63, putative translocation protein SEC63, putative	651	4.9	2	0.02	0.0030722	0.000118589
PF3D7_1319300	1	tRNA (guanine(26)-N(2))-dimethyltransferase, putative tRNA (guanine(26)-N(2))-dimethyltransferase, putative	804	20.1	18	0.19	0.0223881	0.000864197
PF3D7_1319400	0.9029	conserved protein, unknown function conserved protein, unknown function	1070	1.7	1	0.01	0.000934579	3.60755e-05
PF3D7_1320600	1	ras-related protein Rab-11A ras-related protein Rab-11A	216	23.6	9	0.09	0.0416667	0.00160837
PF3D7_1320800	1	dihydrolipoyllysine-residue succinyltransferase component of 2-oxoglutarate dehydrogenase complex dihydrolipoyllysine-residue succinyltransferase component of 2-oxoglutarate dehydrogenase complex	421	17.1	8	0.08	0.0190024	0.000733507
PF3D7_1323100	1	60S ribosomal protein L6, putative 60S ribosomal protein L6, putative	190	35.8	14	0.14	0.0736842	0.00284427
PF3D7_1323400	1	60S ribosomal protein L23 60S ribosomal protein L23	190	37.9	31	0.32	0.163158	0.00629802
PF3D7_1323900	1	protein BCP1, putative protein BCP1, putative	376	17.8	5	0.06	0.0132979	0.000513308
PF3D7_1324000	0.9823	conserved Plasmodium protein, unknown function conserved Plasmodium protein, unknown function	1459	0.9	1	0.01	0.000685401	2.6457e-05
PF3D7_1324900	1	L-lactate dehydrogenase L-lactate dehydrogenase	316	50.6	41	0.43	0.129747	0.00500833
PF3D7_1325100	1	phosphoribosylpyrophosphate synthetase phosphoribosylpyrophosphate synthetase	437	13.7	4	0.04	0.00915332	0.000353325
PF3D7_1326300	1	RNA-binding protein, putative RNA-binding protein, putative	527	10.2	3	0.04	0.0056926	0.000219739
PF3D7_1327300	0.9873	conserved Plasmodium protein, unknown function conserved Plasmodium protein, unknown function	1795	0.6	1	0.01	0.000557103	2.15046e-05
PF3D7_1329100	1	myosin F, putative myosin F, putative	2160	4	5	0.05	0.00231481	8.93537e-05
PF3D7_1329500	0.983	conserved protein, unknown function conserved protein, unknown function	1844	1.1	3	0.02	0.0016269	6.27995e-05
PF3D7_1330300	1	DnaJ protein, putative DnaJ protein, putative	331	15.7	4	0.04	0.0120846	0.000466475
PF3D7_1330400	0.9873	ER lumen protein retaining receptor 1, putative ER lumen protein retaining receptor 1, putative	284	5.3	1	0.01	0.00352113	0.000135918
PF3D7_1330600	1	elongation factor Tu, putative elongation factor Tu, putative	505	9.7	4	0.04	0.00792079	0.000305749
PF3D7_1330800	1	RNA-binding protein, putative RNA-binding protein, putative	596	14.1	7	0.06	0.011745	0.000453365
PF3D7_1331700	1	glutamine--tRNA ligase, putative glutamine--tRNA ligase, putative	918	20.3	15	0.15	0.0163399	0.000630732
PF3D7_1331800	1	60S ribosomal protein L23, putative 60S ribosomal protein L23, putative	139	23.7	19	0.2	0.136691	0.00527637
PF3D7_1332600	1	DNA-(apurinic or apyrimidinic site) lyase 1 DNA-(apurinic or apyrimidinic site) lyase 1	597	10.9	6	0.07	0.0100503	0.000387948
PF3D7_1332800	0.9873	eukaryotic translation initiation factor 6, putative eukaryotic translation initiation factor 6, putative	247	5.7	1	0.01	0.00404858	0.000156278
PF3D7_1332900	1	isoleucine--tRNA ligase, putative isoleucine--tRNA ligase, putative	1272	4.4	4	0.04	0.00314465	0.000121386
PF3D7_1333600	1	U3 small nucleolar RNA-associated protein 4, putative U3 small nucleolar RNA-associated protein 4, putative	1335	14.5	17	0.17	0.0127341	0.000491546
PF3D7_1334500	1	MSP7-like protein MSP7-like protein	593	10.6	7	0.06	0.0118044	0.000455658
PF3D7_1336400	1	RanBPM and CLTH-like protein, putative RanBPM and CLTH-like protein, putative	282	16.3	3	0.03	0.0106383	0.000410647
PF3D7_1336900	1	tryptophan--tRNA ligase tryptophan--tRNA ligase	632	4.1	2	0.02	0.00316456	0.000122154
PF3D7_1337000	1	mitochondrial intermediate peptidase, putative mitochondrial intermediate peptidase, putative	965	8.2	7	0.08	0.00725389	0.000280006
PF3D7_1338200	1	60S ribosomal protein L6, putative 60S ribosomal protein L6, putative	221	48.9	52	0.53	0.235294	0.00908254
PF3D7_1338300	1	elongation factor 1-gamma, putative elongation factor 1-gamma, putative	411	27	14	0.15	0.0340633	0.00131487
PF3D7_1338500	0.9986	conserved Plasmodium protein, unknown function conserved Plasmodium protein, unknown function	721	6.2	1	0.01	0.00138696	5.35378e-05
PF3D7_1338700	1	conserved protein, unknown function conserved protein, unknown function	622	11.6	6	0.06	0.0096463	0.000372355
PF3D7_1340300	1	nucleolar complex protein 2, putative nucleolar complex protein 2, putative	955	7.2	4	0.05	0.00418848	0.000161679
PF3D7_1341200	1	60S ribosomal protein L18, putative 60S ribosomal protein L18, putative	184	37.5	13	0.13	0.0706522	0.00272723
PF3D7_1341300	1	60S ribosomal protein L18-2, putative 60S ribosomal protein L18-2, putative	187	12.8	3	0.03	0.0160428	0.000619264
PF3D7_1342000	1	40S ribosomal protein S6 40S ribosomal protein S6	306	41.5	69	0.67	0.22549	0.0087041
PF3D7_1342100	1	aconitate hydratase aconitate hydratase	909	12.5	10	0.09	0.0110011	0.000424651
PF3D7_1342400	0.9382	casein kinase II beta chain casein kinase II beta chain	385	2.9	1	0.01	0.0025974	0.000100262
PF3D7_1342600	0.9873	myosin A myosin A	818	3.2	1	0.01	0.00122249	4.71892e-05
PF3D7_1342800	0.9976	phosphoenolpyruvate carboxykinase phosphoenolpyruvate carboxykinase	583	4.3	2	0.02	0.00343053	0.000132421
PF3D7_1343000	1	phosphoethanolamine N-methyltransferase phosphoethanolamine N-methyltransferase	266	53	31	0.34	0.116541	0.00449859
PF3D7_1345700	1	isocitrate dehydrogenase [NADP], mitochondrial isocitrate dehydrogenase [NADP], mitochondrial	468	57.7	53	0.54	0.113248	0.00437146
PF3D7_1346300	1	DNA/RNA-binding protein Alba 2 DNA/RNA-binding protein Alba 2	211	20.4	4	0.04	0.0189573	0.000731768
PF3D7_1347100	1	DNA topoisomerase 3 DNA topoisomerase 3	710	7.5	3	0.03	0.00422535	0.000163102
PF3D7_1347500	0.9997	DNA/RNA-binding protein Alba 4 DNA/RNA-binding protein Alba 4	372	7.8	2	0.02	0.00537634	0.000207531
PF3D7_1347700	1	ethanolamine-phosphate cytidylyltransferase ethanolamine-phosphate cytidylyltransferase	573	3.3	2	0.02	0.0034904	0.000134732
PF3D7_1347900	1	conserved Plasmodium protein, unknown function conserved Plasmodium protein, unknown function	1847	6.3	8	0.09	0.00433135	0.000167193
PF3D7_1348200	1	step II splicing factor, putative step II splicing factor, putative	204	6.9	2	0.02	0.00980392	0.000378439
PF3D7_1349200	1	glutamate--tRNA ligase, putative glutamate--tRNA ligase, putative	863	26.5	18	0.2	0.0208575	0.000805115
PF3D7_1350100	1	lysine--tRNA ligase lysine--tRNA ligase	583	9.9	4	0.05	0.00686106	0.000264842
PF3D7_1350300	1	conserved protein, unknown function conserved protein, unknown function	305	9.2	3	0.03	0.00983607	0.00037968
PF3D7_1351000	0.9903	phosphatidylinositol transfer protein, putative phosphatidylinositol transfer protein, putative	1860	1.7	1	0.01	0.000537634	2.07531e-05
PF3D7_1351400	1	60S ribosomal protein L17, putative 60S ribosomal protein L17, putative	203	28.1	63	0.69	0.310345	0.0119796
PF3D7_1352200	1	U3 small nucleolar RNA-associated protein 15, putative U3 small nucleolar RNA-associated protein 15, putative	464	6.9	3	0.03	0.00646552	0.000249574
PF3D7_1352500	1	thioredoxin-related protein, putative thioredoxin-related protein, putative	208	19.7	5	0.05	0.0240385	0.000927903
PF3D7_1354300	1	large subunit rRNA methyltransferase, putative large subunit rRNA methyltransferase, putative	1019	29.6	33	0.34	0.0323847	0.00125007
PF3D7_1354600	1	60S ribosomal protein L7-2, putative 60S ribosomal protein L7-2, putative	252	12.7	4	0.04	0.015873	0.000612711
PF3D7_1354900	0.9835	conserved Plasmodium protein, unknown function conserved Plasmodium protein, unknown function	637	1.7	1	0.01	0.00156986	6.05978e-05
PF3D7_1355100	1	DNA replication licensing factor MCM6 DNA replication licensing factor MCM6	929	8.6	5	0.05	0.00538213	0.000207754
PF3D7_1355300	0.97	histone-lysine N-methyltransferase, putative histone-lysine N-methyltransferase, putative	509	3.7	1	0.01	0.00196464	7.58365e-05
PF3D7_1355500	1	serine/threonine protein phosphatase 5 serine/threonine protein phosphatase 5	658	5.9	4	0.03	0.00607903	0.000234655
PF3D7_1356300	0.9688	ubiquitin-conjugating enzyme E2, putative ubiquitin-conjugating enzyme E2, putative	202	12.4	1	0.01	0.0049505	0.000191093
PF3D7_1357800	1	T-complex protein 1 subunit delta T-complex protein 1 subunit delta	529	31.8	16	0.16	0.0302457	0.00116751
PF3D7_1358100	1	Sas10 domain-containing protein, putative Sas10 domain-containing protein, putative	734	6.7	5	0.05	0.00681199	0.000262948
PF3D7_1358800	1	40S ribosomal protein S15 40S ribosomal protein S15	151	47.7	31	0.32	0.205298	0.00792466
PF3D7_1359400	0.9873	CUGBP Elav-like family member 1 CUGBP Elav-like family member 1	509	2.9	1	0.01	0.00196464	7.58365e-05
PF3D7_1359600	0.9999	conserved Plasmodium protein, unknown function conserved Plasmodium protein, unknown function	2025	3.3	2	0.02	0.000987654	3.81242e-05
PF3D7_1360700	0.9873	E3 SUMO-protein ligase PIAS, putative E3 SUMO-protein ligase PIAS, putative	1130	1.3	1	0.01	0.000884956	3.416e-05
PF3D7_1360800	1	falcilysin falcilysin	1193	23.5	27	0.28	0.022632	0.000873614
PF3D7_1360900	1	RNA-binding protein, putative RNA-binding protein, putative	389	5.9	2	0.02	0.00514139	0.000198462
PF3D7_1361000	0.8409	protein arginine N-methyltransferase 5, putative protein arginine N-methyltransferase 5, putative	724	3.5	2	0.01	0.00276243	0.000106632
PF3D7_1361100	1	protein transport protein Sec24A protein transport protein Sec24A	940	3.5	2	0.02	0.00212766	8.21293e-05
PF3D7_1361800	1	glideosome-associated connector glideosome-associated connector	2605	6.8	12	0.13	0.00460653	0.000177816
PF3D7_1362400	1	calpain calpain	2048	2.1	3	0.03	0.00146484	5.65441e-05
PF3D7_1362700	1	conserved Plasmodium protein, unknown function conserved Plasmodium protein, unknown function	2039	6.4	14	0.15	0.00686611	0.000265037
PF3D7_1363400	0.9994	polyubiquitin binding protein, putative polyubiquitin binding protein, putative	905	3.9	3	0.02	0.00331492	0.000127958
PF3D7_1365900	1	ubiquitin-60S ribosomal protein L40 ubiquitin-60S ribosomal protein L40	128	39.1	5	0.05	0.0390625	0.00150784
PF3D7_1366300	1	conserved Plasmodium protein, unknown function conserved Plasmodium protein, unknown function	4136	1.3	4	0.04	0.000967118	3.73315e-05
PF3D7_1366400	0.9291	rhoptry protein RHOP148 rhoptry protein RHOP148	1262	1	1	0.01	0.000792393	3.0587e-05
PF3D7_1366900	0.9848	conserved protein, unknown function conserved protein, unknown function	685	2	1	0.01	0.00145985	5.63515e-05
PF3D7_1367000	0.9664	suppressor of kinetochore protein 1, putative suppressor of kinetochore protein 1, putative	162	9.3	1	0.01	0.00617284	0.000238276
PF3D7_1367400	0.9749	conserved Plasmodium protein, unknown function conserved Plasmodium protein, unknown function	1046	1.2	1	0.01	0.000956023	3.69032e-05
PF3D7_1367700	1	alanine--tRNA ligase alanine--tRNA ligase	1408	6.5	7	0.08	0.00497159	0.000191907
PF3D7_1368200	1	ABC transporter E family member 1, putative ABC transporter E family member 1, putative	619	7.4	3	0.03	0.00484653	0.00018708
PF3D7_1368900	1	conserved protein, unknown function conserved protein, unknown function	450	8.2	2	0.02	0.00444444	0.000171559
PF3D7_1369200	0.9998	conserved Plasmodium protein, unknown function conserved Plasmodium protein, unknown function	2170	1.2	2	0.02	0.000921659	3.55768e-05
PF3D7_1369500	1	conserved protein, unknown function conserved protein, unknown function	1106	2.3	2	0.02	0.00180832	6.98025e-05
PF3D7_1401200	0.9807	Plasmodium exported protein, unknown function Plasmodium exported protein, unknown function	264	6.4	2	0.02	0.00757576	0.00029243
PF3D7_1401600	0.986	Plasmodium exported protein (PHISTb), unknown function Plasmodium exported protein (PHISTb), unknown function	478	2.3	1	0.01	0.00209205	8.07548e-05
PF3D7_1401800	0.9873	choline kinase choline kinase	440	3.6	1	0.01	0.00227273	8.77291e-05
PF3D7_1402500	0.9997	ribosomal protein S27a, putative ribosomal protein S27a, putative	149	16.1	2	0.02	0.0134228	0.000518131
PF3D7_1405600	1	ribonucleoside-diphosphate reductase small chain, putative ribonucleoside-diphosphate reductase small chain, putative	349	10	3	0.03	0.00859599	0.000331812
PF3D7_1405800	1	ribosome biogenesis protein BOP1, putative ribosome biogenesis protein BOP1, putative	966	13.1	8	0.08	0.00828157	0.000319675
PF3D7_1405900	1	RNA-binding protein, putative RNA-binding protein, putative	1109	16.2	15	0.17	0.0135257	0.000522103
PF3D7_1406200	0.9559	transcription elongation factor SPT6, putative transcription elongation factor SPT6, putative	2820	1	2	0.02	0.00070922	2.73764e-05
PF3D7_1407100	1	rRNA 2'-O-methyltransferase fibrillarin, putative rRNA 2'-O-methyltransferase fibrillarin, putative	318	16	8	0.08	0.0251572	0.000971089
PF3D7_1407800	1	plasmepsin IV plasmepsin IV	449	13.4	4	0.04	0.00890869	0.000343882
PF3D7_1408000	1	plasmepsin II plasmepsin II	453	8.6	3	0.03	0.00662252	0.000255634
PF3D7_1408500	1	conserved Plasmodium protein, unknown function conserved Plasmodium protein, unknown function	195	30.3	8	0.09	0.0410256	0.00158362
PF3D7_1408600	1	40S ribosomal protein S8e, putative 40S ribosomal protein S8e, putative	218	46.3	63	0.67	0.288991	0.0111553
PF3D7_1409600	1	histidine phosphatase, putative histidine phosphatase, putative	768	4.9	3	0.03	0.00390625	0.000150784
PF3D7_1409800	1	CUGBP Elav-like family member 2, putative CUGBP Elav-like family member 2, putative	514	9.7	4	0.04	0.0077821	0.000300395
PF3D7_1410200	1	CTP synthase CTP synthase	858	3.4	2	0.02	0.002331	8.99785e-05
PF3D7_1410300	1	WD repeat-containing protein, putative WD repeat-containing protein, putative	4405	3.4	15	0.14	0.00340522	0.000131444
PF3D7_1410400	1	rhoptry-associated protein 1 rhoptry-associated protein 1	782	4.2	2	0.02	0.00255754	9.87232e-05
PF3D7_1410600	1	eukaryotic translation initiation factor 2 subunit gamma, putative eukaryotic translation initiation factor 2 subunit gamma, putative	465	21.5	8	0.09	0.0172043	0.000664099
PF3D7_1410700	0.9873	conserved protein, unknown function conserved protein, unknown function	334	3.9	1	0.01	0.00299401	0.000115571
PF3D7_1412100	0.9993	mini-chromosome maintenance complex-binding protein, putative mini-chromosome maintenance complex-binding protein, putative	956	1.8	2	0.02	0.00209205	8.07548e-05
PF3D7_1412500	1	actin II actin II	376	14.4	3	0.03	0.00797872	0.000307985
PF3D7_1412700	1	AAA family ATPase, putative AAA family ATPase, putative	1219	3.7	5	0.04	0.00410172	0.00015833
PF3D7_1412800	1	glycylpeptide N-tetradecanoyltransferase glycylpeptide N-tetradecanoyltransferase	410	14.4	4	0.03	0.0097561	0.000376593
PF3D7_1413200	0.9061	conserved Plasmodium protein, unknown function conserved Plasmodium protein, unknown function	418	2.2	1	0.01	0.00239234	9.23464e-05
PF3D7_1414000	0.9416	26S proteasome regulatory subunit RPN13, putative 26S proteasome regulatory subunit RPN13, putative	253	4.7	1	0.01	0.00395257	0.000152572
PF3D7_1414300	1	60S ribosomal protein L10, putative 60S ribosomal protein L10, putative	219	38.8	62	0.67	0.283105	0.0109281
PF3D7_1414400	1	serine/threonine protein phosphatase PP1 serine/threonine protein phosphatase PP1	304	9.5	2	0.02	0.00657895	0.000253953
PF3D7_1414800	0.8335	small nuclear ribonucleoprotein-associated protein B, putative small nuclear ribonucleoprotein-associated protein B, putative	201	4	1	0.01	0.00497512	0.000192044
PF3D7_1414900	1	ATP-dependent protease, putative ATP-dependent protease, putative	1192	4.4	6	0.06	0.00503356	0.000194299
PF3D7_1415400	1	Btz domain-containing protein, putative Btz domain-containing protein, putative	1474	1.4	2	0.02	0.00135685	5.23756e-05
PF3D7_1415800	1	ribosomal RNA small subunit methyltransferase A1 ribosomal RNA small subunit methyltransferase A1	381	7.1	2	0.02	0.00524934	0.000202629
PF3D7_1416100	1	protein SEY1, putative protein SEY1, putative	937	4.5	3	0.03	0.00320171	0.000123588
PF3D7_1417500	1	H/ACA ribonucleoprotein complex subunit 4, putative H/ACA ribonucleoprotein complex subunit 4, putative	466	22.1	7	0.08	0.0150215	0.00057984
PF3D7_1417800	1	DNA replication licensing factor MCM2 DNA replication licensing factor MCM2	971	10.3	6	0.07	0.0061792	0.000238522
PF3D7_1419000	1	conserved Plasmodium protein, unknown function conserved Plasmodium protein, unknown function	1166	11.7	16	0.17	0.0137221	0.000529685
PF3D7_1419100	1	ATP-dependent RNA helicase DDX55 ATP-dependent RNA helicase DDX55	1041	5.6	3	0.03	0.00288184	0.000111241
PF3D7_1419400	1	conserved Plasmodium membrane protein, unknown function conserved Plasmodium membrane protein, unknown function	2201	2	4	0.04	0.00181736	7.01514e-05
PF3D7_1419700	1	eukaryotic translation initiation factor 3 subunit H, putative eukaryotic translation initiation factor 3 subunit H, putative	509	14.3	5	0.05	0.00982318	0.000379183
PF3D7_1420300	1	DNL-type zinc finger protein DNL-type zinc finger protein	302	25.5	10	0.1	0.0331126	0.00127817
PF3D7_1420400	1	glycine--tRNA ligase glycine--tRNA ligase	889	7.4	6	0.07	0.00674916	0.000260523
PF3D7_1421100	1	conserved Plasmodium protein, unknown function conserved Plasmodium protein, unknown function	1253	10.1	11	0.12	0.00877893	0.000338874
PF3D7_1421200	1	40S ribosomal protein S25 40S ribosomal protein S25	105	49.5	13	0.14	0.12381	0.00477914
PF3D7_1422100	0.9592	ribosomal protein L21, mitochondrial, putative ribosomal protein L21, mitochondrial, putative	380	3.7	1	0.01	0.00263158	0.000101581
PF3D7_1422400	1	nucleolar RNA-associated protein, putative nucleolar RNA-associated protein, putative	1630	26.1	56	0.57	0.0343558	0.00132616
PF3D7_1422700	1	conserved Plasmodium protein, unknown function conserved Plasmodium protein, unknown function	1190	5.5	5	0.05	0.00420168	0.000162188
PF3D7_1423000	1	nucleolar GTP-binding protein 2, putative nucleolar GTP-binding protein 2, putative	487	6.4	3	0.03	0.00616016	0.000237787
PF3D7_1423200	0.9873	peptidyl-prolyl cis-trans isomerase peptidyl-prolyl cis-trans isomerase	446	2.5	1	0.01	0.00224215	8.65488e-05
PF3D7_1423700	1	conserved Plasmodium protein, unknown function conserved Plasmodium protein, unknown function	1558	4.2	8	0.08	0.00513479	0.000198207
PF3D7_1424100	1	60S ribosomal protein L5, putative 60S ribosomal protein L5, putative	294	55.4	50	0.47	0.170068	0.00656476
PF3D7_1424400	1	60S ribosomal protein L7-3, putative 60S ribosomal protein L7-3, putative	283	42	46	0.5	0.162544	0.00627433
PF3D7_1425200	0.9604	enoyl-CoA hydratase, putative enoyl-CoA hydratase, putative	406	2.2	1	0.01	0.00246305	9.50758e-05
PF3D7_1426000	1	60S ribosomal protein L21 60S ribosomal protein L21	161	49.1	50	0.54	0.310559	0.0119878
PF3D7_1426100	1	transcription factor BTF3, putative transcription factor BTF3, putative	171	15.2	5	0.05	0.0292398	0.00112868
PF3D7_1426600	0.846	conserved Plasmodium protein, unknown function conserved Plasmodium protein, unknown function	1431	2.2	3	0.02	0.00209644	8.09241e-05
PF3D7_1426700	0.9848	phosphoenolpyruvate carboxylase phosphoenolpyruvate carboxylase	1148	1.6	1	0.01	0.00087108	3.36244e-05
PF3D7_1426800	1	conserved Plasmodium protein, unknown function conserved Plasmodium protein, unknown function	2082	1.4	2	0.02	0.000960615	3.70805e-05
PF3D7_1427300	0.8576	conserved Plasmodium protein, unknown function conserved Plasmodium protein, unknown function	1477	2	1	0.01	0.000677048	2.61346e-05
PF3D7_1428300	1	proliferation-associated protein 2g4, putative proliferation-associated protein 2g4, putative	377	11.9	4	0.03	0.0106101	0.000409557
PF3D7_1429800	1	coatomer subunit beta, putative coatomer subunit beta, putative	1370	4.8	5	0.05	0.00364964	0.000140879
PF3D7_1430200	1	plasmepsin IX plasmepsin IX	627	4.8	2	0.02	0.00318979	0.000123128
PF3D7_1431600	0.9992	succinate--CoA ligase [ADP-forming] subunit beta succinate--CoA ligase [ADP-forming] subunit beta	462	7.8	2	0.02	0.004329	0.000167103
PF3D7_1431700	1	60S ribosomal protein L14, putative 60S ribosomal protein L14, putative	165	32.7	19	0.18	0.115152	0.00444494
PF3D7_1433400	1	PHD finger protein PHD2, putative PHD finger protein PHD2, putative	5757	1.4	6	0.06	0.00104221	4.02301e-05
PF3D7_1433500	1	DNA topoisomerase 2 DNA topoisomerase 2	1472	1.9	3	0.03	0.00203804	7.86701e-05
PF3D7_1434300	1	Hsp70/Hsp90 organizing protein Hsp70/Hsp90 organizing protein	564	11.9	5	0.06	0.00886525	0.000342206
PF3D7_1434600	1	methionine aminopeptidase 2 methionine aminopeptidase 2	628	9.6	5	0.05	0.00796178	0.000307331
PF3D7_1434800	0.8729	mitochondrial acidic protein MAM33, putative mitochondrial acidic protein MAM33, putative	252	4.4	1	0.01	0.00396825	0.000153178
PF3D7_1437200	1	ribonucleoside-diphosphate reductase large subunit, putative ribonucleoside-diphosphate reductase large subunit, putative	847	14.8	7	0.07	0.00826446	0.000319015
PF3D7_1437700	0.9919	succinyl-CoA ligase, putative succinyl-CoA ligase, putative	973	5.2	1	0.01	0.00102775	3.96719e-05
PF3D7_1437900	1	HSP40, subfamily A HSP40, subfamily A	424	21.2	9	0.09	0.0212264	0.000819356
PF3D7_1438000	1	eukaryotic translation initiation factor eIF2A, putative eukaryotic translation initiation factor eIF2A, putative	661	7.9	4	0.04	0.00605144	0.00023359
PF3D7_1438400	0.9999	metacaspase-2 metacaspase-2	2020	1.8	2	0.02	0.000990099	3.82186e-05
PF3D7_1438600	1	conserved protein, unknown function conserved protein, unknown function	277	7.2	2	0.02	0.00722022	0.000278706
PF3D7_1438700	0.9212	DNA primase small subunit DNA primase small subunit	452	4	2	0.01	0.00442478	0.0001708
PF3D7_1438900	1	thioredoxin peroxidase 1 thioredoxin peroxidase 1	195	19	2	0.02	0.0102564	0.000395905
PF3D7_1439400	1	cytochrome b-c1 complex subunit Rieske, putative cytochrome b-c1 complex subunit Rieske, putative	355	20.3	10	0.09	0.028169	0.00108735
PF3D7_1439800	1	vesicle-associated membrane protein, putative vesicle-associated membrane protein, putative	241	12.9	2	0.02	0.00829876	0.000320338
PF3D7_1439900	0.9568	triosephosphate isomerase triosephosphate isomerase	248	4.8	1	0.01	0.00403226	0.000155648
PF3D7_1441100	0.958	conserved Plasmodium protein, unknown function conserved Plasmodium protein, unknown function	227	10.1	1	0.01	0.00440529	0.000170048
PF3D7_1441200	0.9873	60S ribosomal protein L1, putative 60S ribosomal protein L1, putative	217	7.8	1	0.01	0.00460829	0.000177884
PF3D7_1441400	1	FACT complex subunit SSRP1, putative FACT complex subunit SSRP1, putative	506	9.1	4	0.04	0.00790514	0.000305145
PF3D7_1442300	1	tRNA import protein tRIP tRNA import protein tRIP	402	4.5	2	0.02	0.00497512	0.000192044
PF3D7_1443100	0.9873	conserved Plasmodium protein, unknown function conserved Plasmodium protein, unknown function	574	3.5	1	0.01	0.00174216	6.72488e-05
PF3D7_1443400	1	WD repeat-containing protein WD repeat-containing protein	819	3.3	2	0.02	0.002442	9.42632e-05
PF3D7_1444300	0.9848	1-acyl-sn-glycerol-3-phosphate acyltransferase, putative 1-acyl-sn-glycerol-3-phosphate acyltransferase, putative	292	6.8	1	0.01	0.00342466	0.000132194
PF3D7_1444800	1	fructose-bisphosphate aldolase fructose-bisphosphate aldolase	369	19.5	5	0.06	0.0135501	0.000523046
PF3D7_1445100	1	histidine--tRNA ligase, putative histidine--tRNA ligase, putative	1132	3.4	4	0.04	0.00353357	0.000136399
PF3D7_1445200	1	ATP-dependent RNA helicase MAK5, putative ATP-dependent RNA helicase MAK5, putative	796	14.2	12	0.11	0.0150754	0.000581921
PF3D7_1445700	1	conserved Plasmodium protein, unknown function conserved Plasmodium protein, unknown function	351	19.9	7	0.07	0.019943	0.000769816
PF3D7_1445900	1	ATP-dependent RNA helicase DDX5, putative ATP-dependent RNA helicase DDX5, putative	527	28.1	12	0.12	0.0227704	0.000878955
PF3D7_1446200	1	M17 leucyl aminopeptidase M17 leucyl aminopeptidase	605	13.6	8	0.08	0.0132231	0.000510424
PF3D7_1447000	1	40S ribosomal protein S5 40S ribosomal protein S5	272	39	24	0.25	0.0882353	0.00340595
PF3D7_1449400	0.986	crossover junction endonuclease MUS81, putative crossover junction endonuclease MUS81, putative	1271	1.3	1	0.01	0.000786782	3.03704e-05
PF3D7_1449500	0.9873	AP2 domain transcription factor AP2-O5, putative AP2 domain transcription factor AP2-O5, putative	715	1.5	1	0.01	0.0013986	5.39871e-05
PF3D7_1450100	1	signal recognition particle subunit SRP54 signal recognition particle subunit SRP54	500	7.4	3	0.03	0.006	0.000231605
PF3D7_1450700	1	conserved Plasmodium protein, unknown function conserved Plasmodium protein, unknown function	620	8.5	6	0.06	0.00967742	0.000373556
PF3D7_1450900	0.9873	acetyl-CoA acetyltransferase, putative acetyl-CoA acetyltransferase, putative	398	5.3	1	0.01	0.00251256	9.69869e-05
PF3D7_1451100	1	elongation factor 2 elongation factor 2	832	33.2	27	0.27	0.0324519	0.00125267
PF3D7_1451200	1	conserved Plasmodium protein, unknown function conserved Plasmodium protein, unknown function	1504	5.3	5	0.05	0.00332447	0.000128327
PF3D7_1451900	1	ribosome biogenesis protein TSR1, putative ribosome biogenesis protein TSR1, putative	1029	14.1	13	0.12	0.0126336	0.000487668
PF3D7_1452200	0.972	aminomethyltransferase, putative aminomethyltransferase, putative	524	1.5	1	0	0.0019084	7.36656e-05
PF3D7_1453700	1	HSP90 co-chaperone p23 HSP90 co-chaperone p23	275	17.5	3	0.03	0.0109091	0.000421099
PF3D7_1454500	1	iron-sulfur cluster assembly protein ISU, putative iron-sulfur cluster assembly protein ISU, putative	162	24.7	4	0.03	0.0246914	0.000953106
PF3D7_1454700	1	6-phosphogluconate dehydrogenase, decarboxylating 6-phosphogluconate dehydrogenase, decarboxylating	468	6.2	2	0.02	0.0042735	0.000164961
PF3D7_1455500	1	AP-1 complex subunit gamma, putative AP-1 complex subunit gamma, putative	1081	4.9	3	0.03	0.00277521	0.000107125
PF3D7_1456000	0.9998	AP2 domain transcription factor, putative AP2 domain transcription factor, putative	1374	1.9	3	0.03	0.00218341	8.42812e-05
PF3D7_1456700	0.9987	conserved Plasmodium protein, unknown function conserved Plasmodium protein, unknown function	684	4.1	2	0.02	0.00292398	0.000112868
PF3D7_1456800	1	V-type H(+)-translocating pyrophosphatase, putative V-type H(+)-translocating pyrophosphatase, putative	717	9.8	5	0.05	0.0069735	0.000269183
PF3D7_1457000	0.9688	signal peptide peptidase signal peptide peptidase	412	2.4	1	0.01	0.00242718	9.36912e-05
PF3D7_1457300	1	MA3 domain-containing protein, putative MA3 domain-containing protein, putative	639	18.9	11	0.11	0.0172144	0.000664489
PF3D7_1457700	0.9994	large ribosomal subunit nuclear export factor, putative large ribosomal subunit nuclear export factor, putative	1478	1.5	2	0.01	0.00135318	5.22338e-05
PF3D7_1459000	1	ATP-dependent RNA helicase DBP5 ATP-dependent RNA helicase DBP5	741	6.7	3	0.03	0.00404858	0.000156278
PF3D7_1459400	0.9873	conserved protein, unknown function conserved protein, unknown function	340	3.5	1	0.01	0.00294118	0.000113532
PF3D7_1460300	1	60S ribosomal protein L29, putative 60S ribosomal protein L29, putative	67	13.4	8	0.08	0.119403	0.00460905
PF3D7_1460500	0.9873	conserved Plasmodium protein, unknown function conserved Plasmodium protein, unknown function	1632	0.9	1	0.01	0.000612745	2.36524e-05
PF3D7_1460700	1	60S ribosomal protein L27 60S ribosomal protein L27	146	39	14	0.11	0.0958904	0.00370144
PF3D7_1461300	0.9712	40S ribosomal protein S28e, putative 40S ribosomal protein S28e, putative	67	17.9	1	0.01	0.0149254	0.000576131
PF3D7_1461900	1	valine--tRNA ligase, putative valine--tRNA ligase, putative	1090	3.5	4	0.04	0.00366972	0.000141654
PF3D7_1462800	1	glyceraldehyde-3-phosphate dehydrogenase glyceraldehyde-3-phosphate dehydrogenase	337	46.3	26	0.26	0.0771513	0.0029781
PF3D7_1463200	1	replication factor C subunit 3, putative replication factor C subunit 3, putative	344	17.7	5	0.04	0.0145349	0.000561058
PF3D7_1464600	0.9989	serine/threonine protein phosphatase UIS2, putative serine/threonine protein phosphatase UIS2, putative	1442	1.2	2	0.02	0.00138696	5.35378e-05
PF3D7_1464700	1	ATP synthase (C/AC39) subunit, putative ATP synthase (C/AC39) subunit, putative	382	8.6	3	0.03	0.0078534	0.000303148
PF3D7_1464900	0.9628	ATP-dependent zinc metalloprotease FTSH, putative ATP-dependent zinc metalloprotease FTSH, putative	706	5.9	4	0.03	0.00566572	0.000218701
PF3D7_1465900	1	40S ribosomal protein S3 40S ribosomal protein S3	221	43.4	16	0.17	0.0723982	0.00279463
PF3D7_1466300	1	26S proteasome regulatory subunit RPN2, putative 26S proteasome regulatory subunit RPN2, putative	1172	5.3	4	0.04	0.00341297	0.000131743
PF3D7_1466700	1	60S ribosome subunit biogenesis protein NIP7, putative 60S ribosome subunit biogenesis protein NIP7, putative	179	22.3	3	0.03	0.0167598	0.000646941
PF3D7_1467600	1	conserved Plasmodium protein, unknown function conserved Plasmodium protein, unknown function	2104	15.7	60	0.61	0.0285171	0.00110078
PF3D7_1468100	1	MORC family protein MORC family protein	2558	7.2	14	0.15	0.00547303	0.000211263
PF3D7_1468700	1	eukaryotic initiation factor 4A eukaryotic initiation factor 4A	398	48.5	22	0.23	0.0552764	0.00213371
PF3D7_1468800	0.9971	splicing factor U2AF large subunit, putative splicing factor U2AF large subunit, putative	833	2.8	2	0.01	0.00240096	9.2679e-05
PF3D7_1469200	1	shewanella-like protein phosphatase 1, putative shewanella-like protein phosphatase 1, putative	358	14.8	5	0.06	0.0139665	0.000539117
PF3D7_1469600	1	acetyl-CoA carboxylase acetyl-CoA carboxylase	3367	5.1	12	0.11	0.003564	0.000137573
PF3D7_1470600	1	RAP protein, putative RAP protein, putative	533	36.6	18	0.19	0.0337711	0.00130359
PF3D7_1470700	1	conserved Plasmodium protein, unknown function conserved Plasmodium protein, unknown function	580	31.9	18	0.18	0.0310345	0.00119796
PF3D7_1471100	1	exported protein 2 exported protein 2	287	16.4	5	0.05	0.0174216	0.000672488
PF3D7_1471400	1	diacylglycerol kinase, putative diacylglycerol kinase, putative	499	13	5	0.05	0.01002	0.000386781
PF3D7_1472200	1	histone deacetylase, putative histone deacetylase, putative	2251	8.2	15	0.16	0.00666371	0.000257224
PF3D7_1472900	1	dihydroorotase, putative dihydroorotase, putative	358	16.5	3	0.03	0.00837989	0.00032347
PF3D7_1473200	1	DnaJ protein, putative DnaJ protein, putative	454	45.8	45	0.44	0.0991189	0.00382607
PF3D7_1473700	1	nucleoporin NUP116/NSP116, putative nucleoporin NUP116/NSP116, putative	1253	13.4	18	0.18	0.0143655	0.00055452
PF3D7_1474500	0.9998	splicing factor 3A subunit 1, putative splicing factor 3A subunit 1, putative	701	4	2	0.02	0.00285307	0.000110131
PF3D7_1474600	0.986	vacuole membrane protein 1, putative vacuole membrane protein 1, putative	394	5.1	1	0.01	0.00253807	9.79715e-05
PF3D7_1474800	0.9873	proteasome subunit alpha type-1, putative proteasome subunit alpha type-1, putative	254	5.5	1	0.01	0.00393701	0.000151972
PF3D7_1474900	0.986	trailer hitch homolog, putative trailer hitch homolog, putative	328	4.6	1	0.01	0.00304878	0.000117685
PF3D7_1477500	0.9999	Plasmodium exported protein (PHISTb), unknown function Plasmodium exported protein (PHISTb), unknown function	500	3	2	0.02	0.004	0.000154403
PF3D7_API02700	0.9835	t=apicoplast ribosomal protein S12 apicoplast ribosomal protein S12	122	9	1	0.01	0.00819672	0.0003164
PF3D7_API02900	0.9848	t=elongation factor Tu elongation factor Tu	410	4.4	1	0.01	0.00243902	9.41483e-05

## Sheet: S1B
protein	protein probability	protein description	protein length	percent coverage	tot indep spectra	percent share of spectrum ids	SAF	NSAF
HSP60L-TurboID	1		390	51	26	0.33	0.0666667	0.0032028
PF3D7_0102200	1	ring-infected erythrocyte surface antigen	1085	11.5	10	0.13	0.00921659	0.000442783
PF3D7_0102900	1	aspartate--tRNA ligase	626	7	5	0.05	0.00798722	0.000383722
PF3D7_0104300	1	ubiquitin carboxyl-terminal hydrolase 1, putative	3499	0.9	3	0.04	0.000857388	4.11906e-05
PF3D7_0104500	0.9756	conserved protein, unknown function	277	3.2	1	0.01	0.00361011	0.000173437
PF3D7_0105200	0.999	heptatricopeptide repeat and RAP domain-containing protein, putative	568	6.7	3	0.02	0.00528169	0.000253743
PF3D7_0106100	1	V-type proton ATPase subunit C, putative	383	7.3	3	0.03	0.0078329	0.000376308
PF3D7_0106300	0.9992	calcium-transporting ATPase	1228	2.2	2	0.01	0.00162866	7.82442e-05
PF3D7_0106700	1	small ribosomal subunit assembling AARP2 protein	1434	2.6	4	0.05	0.0027894	0.000134008
PF3D7_0106800	0.9745	ras-related protein Rab-5C	214	5.1	1	0.01	0.0046729	0.000224495
PF3D7_0108300	1	conserved Plasmodium protein, unknown function	2221	3.6	9	0.12	0.00405223	0.000194677
PF3D7_0109600	0.9844	cold-shock protein, putative	150	6	1	0.01	0.00666667	0.00032028
PF3D7_0109800	1	phenylalanine--tRNA ligase alpha subunit	575	5.9	3	0.04	0.00521739	0.000250654
PF3D7_0110500	0.9811	bromodomain protein 3, putative	2285	1.1	1	0.01	0.000437637	2.10249e-05
PF3D7_0110700	0.9607	chromatin assembly factor 1 subunit C, putative	446	2	1	0.01	0.00224215	0.000107717
PF3D7_0111500	0.9999	UMP-CMP kinase, putative	371	4.6	2	0.03	0.00539084	0.000258986
PF3D7_0111800	1	eukaryotic translation initiation factor 4E, putative	620	5.2	2	0.03	0.00322581	0.000154974
PF3D7_0113000	1	glutamic acid-rich protein GARP	673	32.1	44	0.54	0.0653789	0.00314093
PF3D7_0202400	0.8964	translation-enhancing factor	1192	2.3	2	0.02	0.00167785	8.06073e-05
PF3D7_0203700	0.9998	protein MAK16, putative	439	5.9	2	0.02	0.00455581	0.00021887
PF3D7_0204200	0.9888	translocation protein SEC66, putative	276	4	1	0.01	0.00362319	0.000174065
PF3D7_0204700	0.9888	hexose transporter	504	3	1	0.01	0.00198413	9.53213e-05
PF3D7_0204900	0.9833	2-methoxy-6-polyprenyl-1,4-benzoquinol methylase, mitochondrial, putative	354	4	1	0.01	0.00282486	0.000135712
PF3D7_0205900	1	26S proteasome regulatory subunit RPN1, putative	966	5	5	0.06	0.00517598	0.000248664
PF3D7_0206700	0.9993	adenylosuccinate lyase	471	6.8	2	0.02	0.00424628	0.000204
PF3D7_0207100	0.9725	conserved Plasmodium protein, unknown function	1745	1.8	2	0.02	0.00114613	5.50624e-05
PF3D7_0207500	1	serine repeat antigen 6	1031	14.5	11	0.13	0.0106693	0.000512572
PF3D7_0207600	1	serine repeat antigen 5	997	6.9	6	0.08	0.00601805	0.000289119
PF3D7_0207700	0.9822	serine repeat antigen 4	962	1.6	1	0.01	0.0010395	4.99397e-05
PF3D7_0209800	1	ATP-dependent RNA helicase UAP56	457	14.9	6	0.08	0.0131291	0.000630748
PF3D7_0210100	1	60S ribosomal protein L37ae, putative	96	9.4	5	0.06	0.0520833	0.00250219
PF3D7_0210900	1	conserved Plasmodium protein, unknown function	284	25.4	7	0.09	0.0246479	0.00118413
PF3D7_0211800	1	asparagine--tRNA ligase	610	18.7	9	0.12	0.0147541	0.000708816
PF3D7_0212900	1	arginyl-tRNA--protein transferase	365	13.2	3	0.04	0.00821918	0.000394865
PF3D7_0213100	1	protein SIS1	328	10.7	3	0.04	0.00914634	0.000439408
PF3D7_0214000	1	T-complex protein 1 subunit theta	542	6.8	3	0.04	0.00553506	0.000265915
PF3D7_0214100	1	protein transport protein SEC31	1471	3.3	4	0.05	0.00271924	0.000130638
PF3D7_0214400	0.9985	conserved protein, unknown function	619	2.9	1	0.02	0.00161551	7.76122e-05
PF3D7_0215700	0.9778	DNA-directed RNA polymerase II subunit RPB2, putative	1340	0.7	1	0.01	0.000746269	3.58522e-05
PF3D7_0217100	1	ATP synthase subunit alpha, mitochondrial	551	11.4	6	0.08	0.0108893	0.000523143
PF3D7_0217500	1	calcium-dependent protein kinase 1	524	7.1	3	0.04	0.00572519	0.000275049
PF3D7_0217800	1	40S ribosomal protein S26	107	35.5	14	0.17	0.130841	0.00628586
PF3D7_0217900	1	thioesterase/thiol ester dehydrase-isomerase, putative	519	23.9	19	0.23	0.0366089	0.00175876
PF3D7_0218200	1	SUZ domain-containing protein, putative	807	5.3	3	0.03	0.00371747	0.000178595
PF3D7_0218500	0.9877	small nuclear ribonucleoprotein Sm D2, putative	101	8.9	1	0.01	0.00990099	0.000475663
PF3D7_0219400	0.9855	ribosome associated membrane protein RAMP4, putative	101	8.9	1	0.01	0.00990099	0.000475663
PF3D7_0219600	1	replication factor C subunit 1	904	5	3	0.03	0.00331858	0.000159431
PF3D7_0220000	0.9999	liver stage antigen 3	1558	3.8	3	0.03	0.00192555	9.2507e-05
PF3D7_0302200	1	cytoadherence linked asexual protein 3.2	1416	13.5	26	0.14	0.0183616	0.000882126
PF3D7_0302500	1	cytoadherence linked asexual protein 3.1	1417	16.1	27	0.17	0.0190543	0.000915408
PF3D7_0302900	1	exportin-1, putative	1254	7	7	0.09	0.00558214	0.000268177
PF3D7_0303000	1	N-ethylmaleimide-sensitive fusion protein	783	3.6	2	0.03	0.00255428	0.000122713
PF3D7_0303700	1	lipoamide acyltransferase component of branched-chain alpha-keto acid dehydrogenase complex	448	19.4	8	0.1	0.0178571	0.000857892
PF3D7_0304400	1	60S ribosomal protein L44	104	19.2	17	0.22	0.163462	0.00785301
PF3D7_0305300	0.9888	transporter, putative	956	1.5	1	0.01	0.00104603	5.02531e-05
PF3D7_0305600	0.9866	DNA-(apurinic or apyrimidinic site) endonuclease	617	1.9	1	0.01	0.00162075	7.78638e-05
PF3D7_0306800	1	T-complex protein 1 subunit beta	533	18.2	9	0.12	0.0168856	0.000811215
PF3D7_0306900	1	40S ribosomal protein S23, putative	145	8.3	6	0.08	0.0413793	0.00198794
PF3D7_0307100	0.8973	40S ribosomal protein S12, putative	141	7.8	1	0.01	0.0070922	0.000340723
PF3D7_0307200	1	60S ribosomal protein L7, putative	257	25.3	9	0.12	0.0350195	0.0016824
PF3D7_0307400	1	ATP-dependent Clp protease proteolytic subunit	370	8.9	2	0.03	0.00540541	0.000259686
PF3D7_0307500	1	spindle and kinetochore-associated protein 2, putative	389	7.5	3	0.04	0.00771208	0.000370504
PF3D7_0307700	1	conserved Plasmodium protein, unknown function	1826	0.9	2	0.03	0.00109529	5.26199e-05
PF3D7_0308200	1	T-complex protein 1 subunit eta	539	15.8	8	0.1	0.0148423	0.000713053
PF3D7_0309200	0.9979	serine/threonine protein kinase ARK2, putative	1650	2.3	2	0.03	0.00121212	5.82327e-05
PF3D7_0309300	1	N2227-like protein, putative	955	2.3	2	0.03	0.00209424	0.000100611
PF3D7_0309500	0.9888	asparagine synthetase [glutamine-hydrolyzing], putative	610	1.5	1	0.01	0.00163934	7.87573e-05
PF3D7_0309600	0.9888	60S acidic ribosomal protein P2	112	20.5	1	0.01	0.00892857	0.000428946
PF3D7_0310300	0.9998	phosphoglycerate mutase, putative	1165	3.6	2	0.03	0.00171674	8.24755e-05
PF3D7_0310400	1	parasite-infected erythrocyte surface protein	1294	8.4	9	0.11	0.00695518	0.00033414
PF3D7_0310600	0.9888	eukaryotic translation initiation factor 3 subunit K, putative	235	6	1	0.01	0.00425532	0.000204434
PF3D7_0312300	0.9888	26S proteasome regulatory subunit RPN12, putative	304	8.9	1	0.01	0.00328947	0.000158033
PF3D7_0312400	0.9888	glycogen synthase kinase 3	440	3.4	1	0.01	0.00227273	0.000109186
PF3D7_0312800	1	60S ribosomal protein L26, putative	126	31.7	11	0.15	0.0873016	0.00419414
PF3D7_0313000	0.9833	conserved Plasmodium protein, unknown function	346	2.9	1	0.01	0.00289017	0.00013885
PF3D7_0315100	0.9905	eukaryotic translation initiation factor 4E	227	8.4	2	0.02	0.00881057	0.000423277
PF3D7_0315600	1	zinc finger protein, putative	485	18.6	9	0.11	0.0185567	0.0008915
PF3D7_0316800	1	40S ribosomal protein S15A, putative	130	23.8	5	0.07	0.0384615	0.00184777
PF3D7_0317600	1	40S ribosomal protein S11, putative	161	21.1	6	0.05	0.0372671	0.00179038
PF3D7_0318200	0.9789	DNA-directed RNA polymerase II subunit RPB1	2457	0.4	1	0.01	0.000407	1.95531e-05
PF3D7_0319500	0.9888	RNA-binding protein, putative	309	4.5	1	0.01	0.00323625	0.000155476
PF3D7_0319600	1	elongation factor 1-delta, putative	156	29.5	2	0.03	0.0128205	0.000615922
PF3D7_0320300	1	T-complex protein 1 subunit epsilon	535	15	8	0.1	0.0149533	0.000718384
PF3D7_0320500	1	nicotinamidase, putative	429	4.7	3	0.04	0.00699301	0.000335958
PF3D7_0320800	1	ATP-dependent RNA helicase DDX6	433	29.3	10	0.13	0.0230947	0.00110951
PF3D7_0320900	1	histone H2A.Z	158	17.7	6	0.05	0.0379747	0.00182438
PF3D7_0321500	0.9877	peptidase, putative	1074	2	1	0.01	0.000931099	4.47318e-05
PF3D7_0322000	0.9888	peptidyl-prolyl cis-trans isomerase	171	7	1	0.01	0.00584795	0.000280947
PF3D7_0322900	1	40S ribosomal protein S3A, putative	262	48.9	32	0.39	0.122137	0.00586772
PF3D7_0323000	0.9888	translation machinery-associated protein 7, putative	54	25.9	1	0.01	0.0185185	0.000889666
PF3D7_0401800	0.9855	Plasmodium exported protein (PHISTb), unknown function	560	1.8	1	0.01	0.00178571	8.57892e-05
PF3D7_0402000	1	Plasmodium exported protein (PHISTa), unknown function	428	11	13	0.16	0.0303738	0.00145922
PF3D7_0403200	1	pre-mRNA splicing factor, putative	560	14.8	9	0.11	0.0160714	0.000772103
PF3D7_0404300	0.9888	conserved Plasmodium protein, unknown function	631	6.2	1	0.01	0.00158479	7.61362e-05
PF3D7_0405400	1	pre-mRNA-processing-splicing factor 8, putative	3136	2.4	5	0.07	0.00159439	7.65975e-05
PF3D7_0406100	1	V-type proton ATPase subunit B	494	23.5	9	0.11	0.0182186	0.000875258
PF3D7_0406500	1	NYN domain-containing protein, putative	3211	1.7	10	0.11	0.00311429	0.000149617
PF3D7_0407800	0.9039	protein CINCH	1960	0.5	1	0.01	0.000510204	2.45112e-05
PF3D7_0408300	1	zinc finger Ran-binding domain-containing protein 2, putative	344	22.1	3	0.03	0.00872093	0.000418971
PF3D7_0408500	1	flap endonuclease 1	672	10.1	8	0.1	0.0119048	0.000571928
PF3D7_0409400	1	chaperone protein DnaJ	672	9.8	5	0.07	0.00744048	0.000357455
PF3D7_0413500	0.9767	phosphoglucomutase-2	295	5.4	1	0.01	0.00338983	0.000162854
PF3D7_0413600	0.9888	26S protease regulatory subunit 6B, putative	392	3.3	1	0.01	0.00255102	0.000122556
PF3D7_0413900	0.9214	ubiquitin carboxyl-terminal hydrolase 13, putative	853	3	1	0.02	0.00117233	5.63212e-05
PF3D7_0415000	1	arsenical pump-driving ATPase, putative	379	13.7	3	0.04	0.00791557	0.000380279
PF3D7_0415900	1	60S ribosomal protein L15, putative	205	30.2	22	0.27	0.107317	0.00515572
PF3D7_0416400	1	histone acetyltransferase, putative	1259	5	5	0.05	0.00397141	0.000190794
PF3D7_0416700	0.9877	CDGSH iron-sulfur domain-containing protein, putative	89	13.5	1	0.01	0.011236	0.000539797
PF3D7_0416800	1	small GTP-binding protein sar1	192	15.6	2	0.03	0.0104167	0.000500437
PF3D7_0417200	1	bifunctional dihydrofolate reductase-thymidylate synthase	608	4.6	2	0.03	0.00328947	0.000158033
PF3D7_0417500	0.9999	memo-like protein	296	5.4	2	0.02	0.00675676	0.000324608
PF3D7_0418300	1	conserved Plasmodium protein, unknown function	992	7.2	7	0.08	0.00705645	0.000339006
PF3D7_0419600	1	ran-specific GTPase-activating protein 1, putative	280	10.4	3	0.04	0.0107143	0.000514735
PF3D7_0419800	1	60S ribosomal protein L7ae/L30e, putative	236	7.6	3	0.04	0.0127119	0.000610703
PF3D7_0420000	1	zinc finger protein, putative	3370	1.2	2	0.03	0.000593472	2.85115e-05
PF3D7_0422400	1	40S ribosomal protein S19	170	54.1	15	0.18	0.0882353	0.004239
PF3D7_0422700	1	eukaryotic initiation factor 4A-III, putative	390	10	2	0.03	0.00512821	0.000246369
PF3D7_0423300	1	conserved Plasmodium protein, unknown function	476	5.3	2	0.03	0.00420168	0.000201857
PF3D7_0424500	0.9991	serine/threonine protein kinase, FIKK family	622	3.4	2	0.02	0.00321543	0.000154476
PF3D7_0424600	1	Plasmodium exported protein (PHISTb)	309	13.6	3	0.04	0.00970874	0.000466427
PF3D7_0500800	1	mature parasite-infected erythrocyte surface antigen	1434	38.6	87	1.08	0.0606695	0.00291468
PF3D7_0501200	0.9888	parasite-infected erythrocyte surface protein	408	3.9	1	0.01	0.00245098	0.00011775
PF3D7_0501300	1	skeleton-binding protein 1	337	27.6	5	0.07	0.0148368	0.000712789
PF3D7_0501500	0.9888	rhoptry-associated protein 3	400	4.2	1	0.01	0.0025	0.000120105
PF3D7_0501600	1	rhoptry-associated protein 2	398	15.1	4	0.06	0.0100503	0.000482834
PF3D7_0503400	1	actin-depolymerizing factor 1	122	30.3	6	0.07	0.0491803	0.00236272
PF3D7_0503800	1	60S ribosomal protein L31	120	24.2	35	0.41	0.291667	0.0140122
PF3D7_0505500	1	DNA mismatch repair protein MSH6, putative	1350	4.5	5	0.06	0.0037037	0.000177933
PF3D7_0506100	1	60S ribosomal subunit protein L24, putative	204	8.3	2	0.03	0.00980392	0.000471
PF3D7_0506800	0.9999	transcription factor 25, putative	929	3	2	0.03	0.00215285	0.000103427
PF3D7_0507100	1	60S ribosomal protein L4	411	43.6	33	0.41	0.080292	0.00385738
PF3D7_0507700	1	nuclear protein localization protein 4, putative	531	8.5	4	0.05	0.00753296	0.000361898
PF3D7_0508300	0.9877	triose phosphate transporter	342	6.7	1	0.01	0.00292398	0.000140474
PF3D7_0510200	0.9985	peptidyl-prolyl cis-trans isomerase	747	7	4	0.03	0.00535475	0.000257253
PF3D7_0510500	1	topoisomerase I	839	3	2	0.03	0.00238379	0.000114522
PF3D7_0511800	1	inositol-3-phosphate synthase	604	19.4	9	0.08	0.0149007	0.000715857
PF3D7_0512600	0.9549	ras-related protein Rab-1B	200	15	4	0.02	0.02	0.000960839
PF3D7_0513200	1	CPSF domain-containing protein, putative	2763	4.7	13	0.14	0.00470503	0.000226039
PF3D7_0513300	1	purine nucleoside phosphorylase	245	15.5	3	0.04	0.0122449	0.000588269
PF3D7_0513600	1	deoxyribodipyrimidine photo-lyase, putative	1113	5	5	0.06	0.00449236	0.000215822
PF3D7_0513800	0.9998	ras-related protein Rab-1A	207	11.1	4	0.02	0.0193237	0.000928347
PF3D7_0515000	1	pre-mRNA-splicing factor CWC2, putative	848	6	4	0.05	0.00471698	0.000226613
PF3D7_0515300	0.9999	phosphatidylinositol 3-kinase	2133	1.6	3	0.03	0.00140647	6.75696e-05
PF3D7_0516000	0.9866	RAP protein, putative	1084	1.2	1	0.01	0.000922509	4.43191e-05
PF3D7_0516200	1	40S ribosomal protein S11	151	40.4	5	0.07	0.0331126	0.00159079
PF3D7_0516900	1	60S ribosomal protein L2	260	33.5	14	0.17	0.0538462	0.00258687
PF3D7_0517000	1	60S ribosomal protein L12, putative	165	35.2	6	0.08	0.0363636	0.00174698
PF3D7_0517300	1	serine/arginine-rich splicing factor 1	298	16.4	5	0.07	0.0167785	0.000806073
PF3D7_0517400	1	FACT complex subunit SPT16, putative	1141	10.2	8	0.11	0.00701139	0.000336841
PF3D7_0517700	1	eukaryotic translation initiation factor 3 subunit B, putative	716	5.6	5	0.06	0.00698324	0.000335489
PF3D7_0518200	0.9692	SWIB/MDM2 domain-containing protein	131	11.5	1	0.01	0.00763359	0.000366732
PF3D7_0518600	1	WD repeat-containing protein 26, putative	1276	3.1	3	0.04	0.0023511	0.000112951
PF3D7_0519400	1	40S ribosomal protein S24	133	36.8	8	0.11	0.0601504	0.00288974
PF3D7_0519500	0.9999	CCR4 domain-containing protein 1, putative	2488	1.4	2	0.03	0.000803859	3.86189e-05
PF3D7_0519700	1	FoP domain-containing protein, putative	192	46.9	48	0.59	0.25	0.0120105
PF3D7_0519800	0.9833	EELM2 domain-containing protein, putative	668	1.5	1	0.01	0.00149701	7.19191e-05
PF3D7_0520000	1	40S ribosomal protein S9, putative	189	25.9	3	0.04	0.015873	0.000762571
PF3D7_0520400	1	single-stranded DNA-binding protein, putative	301	28.6	7	0.09	0.0232558	0.00111725
PF3D7_0520900	1	adenosylhomocysteinase	479	13.2	5	0.06	0.0104384	0.000501482
PF3D7_0521700	1	ATP-dependent RNA helicase DDX1, putative	841	5.6	3	0.04	0.00356718	0.000171374
PF3D7_0522000	1	conserved Plasmodium protein, unknown function	107	28	3	0.04	0.0280374	0.00134697
PF3D7_0522800	0.9855	pre-mRNA-splicing factor BUD31, putative	147	6.8	1	0.01	0.00680272	0.000326816
PF3D7_0523000	1	multidrug resistance protein 1	1419	8.5	9	0.12	0.00634249	0.000304706
PF3D7_0523100	1	mitochondrial-processing peptidase subunit alpha, putative	534	9.4	4	0.05	0.00749064	0.000359865
PF3D7_0524000	1	karyopherin beta	1123	22.9	26	0.33	0.0231523	0.00111228
PF3D7_0524400	1	ribosome-interacting GTPase 1, putative	365	12.9	4	0.04	0.0109589	0.000526487
PF3D7_0525000	0.9996	zinc finger protein, putative	704	7.5	3	0.03	0.00426136	0.000204724
PF3D7_0525100	1	acyl-CoA synthetase	673	8	5	0.07	0.00742942	0.000356924
PF3D7_0527000	1	DNA replication licensing factor MCM3, putative	962	7.6	5	0.06	0.00519751	0.000249698
PF3D7_0527200	1	ubiquitin carboxyl-terminal hydrolase 14	605	5.1	2	0.03	0.00330579	0.000158816
PF3D7_0527500	1	Hsc70-interacting protein	458	10.3	13	0.14	0.0283843	0.00136364
PF3D7_0528100	0.9844	AP-1/2 complex subunit beta, putative	929	1.5	1	0.01	0.00107643	5.17136e-05
PF3D7_0528200	1	eukaryotic translation initiation factor 3 subunit E, putative	517	5.6	3	0.03	0.00580271	0.000278773
PF3D7_0529800	0.9936	conserved Plasmodium protein, unknown function	1906	1.2	2	0.02	0.00104932	5.04113e-05
PF3D7_0532100	1	early transcribed membrane protein 5	181	21	6	0.08	0.0331492	0.00159255
PF3D7_0532300	1	Plasmodium exported protein (PHISTb), unknown function	509	17.1	15	0.18	0.0294695	0.00141577
PF3D7_0532400	1	lysine-rich membrane-associated PHISTb protein	528	25.9	9	0.12	0.0170455	0.000818897
PF3D7_0602100	0.9579	ATP-dependent RNA helicase MTR4	1350	2.7	2	0.02	0.00148148	7.11733e-05
PF3D7_0602200	0.9888	MYND-type zinc finger protein, putative	252	6	1	0.01	0.00396825	0.000190643
PF3D7_0603000	0.9888	SDE2 domain-containing protein, putative	592	3.2	1	0.01	0.00168919	8.11519e-05
PF3D7_0603300	0.9888	dihydroorotate dehydrogenase	569	3.3	1	0.01	0.00175747	8.44323e-05
PF3D7_0604000	1	conserved Plasmodium protein, unknown function	2010	1.4	2	0.03	0.000995025	4.78029e-05
PF3D7_0604100	1	AP2 domain transcription factor	1979	2.1	4	0.05	0.00202122	9.71035e-05
PF3D7_0604500	1	GYF domain-containing protein, putative	2874	3	8	0.1	0.00278358	0.000133728
PF3D7_0605100	0.9877	KH domain-containing protein, putative	755	2.6	1	0.01	0.0013245	6.36317e-05
PF3D7_0606100	0.9231	RNA-binding protein, putative	582	1.9	1	0.01	0.00171821	8.25463e-05
PF3D7_0606600	0.9888	conserved Plasmodium protein, unknown function	2414	0.7	1	0.01	0.00041425	1.99014e-05
PF3D7_0607000	1	translation initiation factor IF-2, putative	977	12.1	10	0.12	0.0102354	0.000491729
PF3D7_0608700	1	T-complex protein 1 subunit zeta	543	17.1	6	0.08	0.0110497	0.00053085
PF3D7_0608800	1	ornithine aminotransferase	414	33.6	25	0.33	0.0603865	0.00290108
PF3D7_0610400	1	histone H3	136	17.6	4	0.04	0.0294118	0.001413
PF3D7_0611400	0.9855	SWI/SNF-related matrix-associated actin-dependent regulator of chromatin	830	1.8	1	0.01	0.00120482	5.78819e-05
PF3D7_0612100	1	eukaryotic translation initiation factor 3 subunit L, putative	656	5.3	3	0.04	0.00457317	0.000219704
PF3D7_0612900	1	nucleolar GTP-binding protein 1, putative	686	13.7	8	0.1	0.0116618	0.000560256
PF3D7_0613800	1	AP2 domain transcription factor, putative	4109	1.2	4	0.05	0.000973473	4.67675e-05
PF3D7_0614500	1	60S ribosomal protein L19	182	19.2	23	0.28	0.126374	0.00607124
PF3D7_0615400	1	ribonuclease, putative	2729	4.8	11	0.12	0.00403078	0.000193647
PF3D7_0615700	1	THO complex subunit 4, putative	156	25	3	0.04	0.0192308	0.000923884
PF3D7_0616800	1	malate:quinone oxidoreductase	521	13.4	5	0.07	0.00959693	0.000461055
PF3D7_0616900	0.9888	conserved Plasmodium protein, unknown function	1321	1.5	1	0.01	0.000757002	3.63679e-05
PF3D7_0617200	1	BFR1 domain-containing protein, putative	446	28.7	14	0.16	0.0313901	0.00150804
PF3D7_0617800	1	histone H2A	132	29.5	8	0.08	0.0606061	0.00291163
PF3D7_0617900	1	histone H3 variant	136	17.6	4	0.03	0.0294118	0.001413
PF3D7_0618300	1	60S ribosomal protein L27a, putative	148	30.4	16	0.21	0.108108	0.00519372
PF3D7_0619400	1	cell division cycle protein 48 homologue, putative	828	33.9	36	0.39	0.0434783	0.00208878
PF3D7_0619500	1	acyl-CoA synthetase	1392	6.1	7	0.08	0.00502874	0.00024159
PF3D7_0621200	1	pyridoxine biosynthesis protein PDX1	301	7	3	0.04	0.00996678	0.000478823
PF3D7_0621700	1	RAP protein, putative	1616	4.5	5	0.07	0.00309406	0.000148645
PF3D7_0621800	1	nascent polypeptide-associated complex subunit alpha, putative	184	52.7	8	0.1	0.0434783	0.00208878
PF3D7_0621900	0.9903	signal recognition particle subunit SRP68, putative	776	3.1	2	0.02	0.00257732	0.000123819
PF3D7_0622400	0.9888	conserved protein, unknown function	128	9.4	1	0.01	0.0078125	0.000375328
PF3D7_0622800	1	leucine--tRNA ligase, putative	1447	6.2	9	0.12	0.00621977	0.00029881
PF3D7_0622900	0.9778	AP2 domain transcription factor AP2Tel	1989	0.6	1	0.01	0.000502765	2.41538e-05
PF3D7_0623100	1	nuclear polyadenylated RNA-binding protein NAB2, putative	786	11.2	8	0.09	0.0101781	0.000488977
PF3D7_0624000	1	hexokinase	493	28.2	13	0.15	0.0263692	0.00126683
PF3D7_0624600	1	ISWI chromatin-remodeling complex ATPase	2719	3.7	5	0.06	0.00183891	8.83449e-05
PF3D7_0626800	1	pyruvate kinase	511	30.3	15	0.2	0.0293542	0.00141023
PF3D7_0627500	1	protein DJ-1	189	24.9	7	0.09	0.037037	0.00177933
PF3D7_0627700	1	transportin	1147	2.6	3	0.04	0.00261552	0.000125655
PF3D7_0627800	0.9877	acetyl-CoA synthetase, putative	997	1.5	1	0.01	0.00100301	4.81865e-05
PF3D7_0628200	0.9921	eukaryotic translation initiation factor 2-alpha kinase	3072	1.4	1	0.02	0.000325521	1.56387e-05
PF3D7_0628300	0.9745	choline/ethanolaminephosphotransferase, putative	391	2	1	0.01	0.00255754	0.000122869
PF3D7_0629200	0.9877	DnaJ protein, putative	380	3.7	1	0.01	0.00263158	0.000126426
PF3D7_0629500	0.9523	amino acid transporter AAT1	606	2	1	0.01	0.00165017	7.92772e-05
PF3D7_0629600	1	ribosomal RNA-processing protein 7, putative	259	12	4	0.05	0.015444	0.000741961
PF3D7_0629700	1	SET domain protein, putative	6753	0.9	4	0.06	0.000592329	2.84567e-05
PF3D7_0629800	0.9999	cullin-2, putative	1129	1.9	2	0.03	0.00177148	8.51053e-05
PF3D7_0630600	0.9991	deubiquitinating enzyme MINDY, putative	935	2.9	2	0.02	0.00213904	0.000102764
PF3D7_0702400	0.9888	small exported membrane protein 1	123	13	1	0.01	0.00813008	0.000390585
PF3D7_0702500	0.9844	Plasmodium exported protein, unknown function	253	4.3	1	0.01	0.00395257	0.000189889
PF3D7_0703500	1	erythrocyte membrane-associated antigen	2299	7.4	15	0.19	0.00652458	0.000313453
PF3D7_0704300	0.9913	conserved Plasmodium membrane protein, unknown function	1852	1.4	1	0.02	0.000539957	2.59406e-05
PF3D7_0704600	1	HECT-type E3 ubiquitin ligase UT	3893	4	11	0.13	0.00282558	0.000135747
PF3D7_0705400	0.9997	DNA replication licensing factor MCM7	821	2.7	2	0.02	0.00243605	0.000117033
PF3D7_0705700	1	40S ribosomal protein S29, putative	54	33.3	4	0.04	0.0740741	0.00355866
PF3D7_0706000	1	importin-7, putative	1229	2.2	3	0.04	0.00244101	0.000117271
PF3D7_0706300	0.9877	conserved Plasmodium protein, unknown function	118	17.8	1	0.01	0.00847458	0.000407135
PF3D7_0706400	1	60S ribosomal protein L37	92	13	6	0.07	0.0652174	0.00313317
PF3D7_0706500	1	conserved Plasmodium protein, unknown function	1706	3.1	5	0.06	0.00293083	0.000140803
PF3D7_0707400	0.927	AAA family ATPase, putative	663	2.3	1	0.01	0.0015083	7.24615e-05
PF3D7_0707900	1	ribosomal protein S8e, putative	259	32	7	0.09	0.027027	0.00129843
PF3D7_0708400	1	heat shock protein 90	745	47.8	59	0.7	0.0791946	0.00380466
PF3D7_0708500	1	heat shock protein 86 family protein	912	11	10	0.13	0.0109649	0.000526776
PF3D7_0708800	1	heat shock protein 110	873	26.3	21	0.26	0.024055	0.00115565
PF3D7_0709400	0.9134	Cg7 protein	1281	1.2	1	0.01	0.00078064	3.75035e-05
PF3D7_0709600	1	ribonucleases P/MRP protein subunit POP1, putative	1156	3.5	4	0.05	0.00346021	0.000166235
PF3D7_0710600	1	60S ribosomal protein L34	150	22	10	0.12	0.0666667	0.0032028
PF3D7_0710700	1	conserved Plasmodium protein, unknown function	201	6.5	2	0.03	0.00995025	0.000478029
PF3D7_0711000	1	AAA family ATPase, CDC48 subfamily	1229	4	10	0.06	0.0081367	0.000390903
PF3D7_0711300	0.93	conserved Plasmodium protein, unknown function	119	10.9	1	0.01	0.00840336	0.000403714
PF3D7_0711400	1	histone deacetylase complex subunit SAP18, putative	728	2.7	4	0.05	0.00549451	0.000263967
PF3D7_0711500	1	regulator of chromosome condensation, putative	688	22.2	20	0.26	0.0290698	0.00139657
PF3D7_0713100	0.9996	Pfmc-2TM Maurer's cleft two transmembrane protein	231	20.3	1	0.02	0.004329	0.000207974
PF3D7_0714000	1	histone H2B variant	123	39.8	9	0.12	0.0731707	0.00351526
PF3D7_0714500	0.9997	transcription elongation factor s-II, putative	403	6.9	2	0.02	0.00496278	0.000238422
PF3D7_0715600	0.9934	GTP-binding translation elongation factor tu family protein, putative	754	2.5	2	0.02	0.00265252	0.000127432
PF3D7_0716000	0.9698	RNA-binding protein, putative	1125	1.9	2	0.02	0.00177778	8.54079e-05
PF3D7_0716100	1	protein SDA1, putative	1069	2.1	4	0.05	0.00374181	0.000179764
PF3D7_0716800	0.9999	eukaryotic translation initiation factor 3 subunit I, putative	327	8.3	2	0.02	0.00611621	0.000293835
PF3D7_0717700	1	serine--tRNA ligase, putative	539	8	4	0.05	0.00742115	0.000356527
PF3D7_0719600	1	60S ribosomal protein L11a, putative	173	22.5	5	0.04	0.0289017	0.0013885
PF3D7_0719700	1	40S ribosomal protein S10, putative	137	16.8	3	0.04	0.0218978	0.00105201
PF3D7_0720400	1	apoptosis-inducing factor, putative	642	5.6	3	0.04	0.0046729	0.000224495
PF3D7_0721100	0.9877	conserved protein, unknown function	244	4.1	1	0.01	0.00409836	0.000196893
PF3D7_0721300	1	ATP-dependent DNA helicase DDX31	899	1.8	2	0.03	0.00222469	0.000106879
PF3D7_0721400	0.9888	rhoptry protein, putative	214	6.1	1	0.01	0.0046729	0.000224495
PF3D7_0722200	0.98	rhoptry-associated leucine zipper-like protein 1	749	1.5	1	0.01	0.00133511	6.41415e-05
PF3D7_0722400	1	Obg-like ATPase 1, putative	393	15.5	4	0.05	0.0101781	0.000488977
PF3D7_0722500	0.9997	pre-mRNA-splicing factor CWC15, putative	291	8.6	2	0.02	0.00687285	0.000330185
PF3D7_0722600	1	U3 small nucleolar RNA-associated protein 7, putative	602	14.8	10	0.13	0.0166113	0.000798039
PF3D7_0723400	1	conserved Plasmodium protein, unknown function	1422	2.7	2	0.03	0.00140647	6.75696e-05
PF3D7_0723900	1	RNA-binding protein, putative	1222	3.4	4	0.05	0.00327332	0.000157257
PF3D7_0724000	0.9888	Rab GTPase activator and protein kinase, putative	1936	0.6	1	0.01	0.000516529	2.48151e-05
PF3D7_0724100	1	conserved Plasmodium protein, unknown function	1003	4.4	4	0.05	0.00398804	0.000191593
PF3D7_0725400	1	conserved Plasmodium protein, unknown function	109	22	2	0.03	0.0183486	0.000881504
PF3D7_0726500	1	ubiquitin carboxyl-terminal hydrolase, putative	3183	3.1	4	0.06	0.00125668	6.03732e-05
PF3D7_0727200	0.9953	cysteine desulfurase IscS, putative	553	3.4	2	0.02	0.00361664	0.00017375
PF3D7_0727400	1	proteasome subunit alpha type-5, putative	256	16.8	3	0.04	0.0117188	0.000562992
PF3D7_0728600	1	RING zinc finger protein, putative	2162	1.5	3	0.04	0.0013876	6.66632e-05
PF3D7_0729100	1	allantoicase, putative	2580	1.4	5	0.06	0.00193798	9.31046e-05
PF3D7_0729400	1	ribosome biogenesis protein BRX1, putative	416	14.7	7	0.09	0.0168269	0.000808398
PF3D7_0730500	0.9953	conserved Plasmodium protein, unknown function	2773	1.5	2	0.02	0.000721241	3.46498e-05
PF3D7_0730900	1	EMP1-trafficking protein	2110	15.7	6	0.07	0.0028436	0.000136612
PF3D7_0731500	1	erythrocyte binding antigen-175	1502	2.2	2	0.03	0.00133156	6.39706e-05
PF3D7_0731600	1	acyl-CoA synthetase	811	6.8	4	0.05	0.00493218	0.000236952
PF3D7_0801800	1	mannose-6-phosphate isomerase, putative	1011	16.3	17	0.18	0.016815	0.000807827
PF3D7_0802000	1	glutamate dehydrogenase, putative	1397	4	3	0.04	0.00214746	0.000103168
PF3D7_0802100	1	AP2 domain transcription factor, putative	2577	3.5	5	0.06	0.00194024	9.32129e-05
PF3D7_0802200	1	1-cys peroxiredoxin	220	31.4	5	0.06	0.0227273	0.00109186
PF3D7_0803000	0.88	peptidyl-prolyl cis-trans isomerase	677	1.3	1	0.01	0.0014771	7.0963e-05
PF3D7_0803100	1	U3 small nucleolar RNA-associated protein 14, putative	1245	4	4	0.04	0.00321285	0.000154352
PF3D7_0804800	0.9844	peptidyl-prolyl cis-trans isomerase	217	5.1	1	0.01	0.00460829	0.000221391
PF3D7_0807300	1	ras-related protein Rab-18	201	23.9	6	0.07	0.0298507	0.00143409
PF3D7_0807600	0.9988	conserved Plasmodium protein, unknown function	1334	3.4	3	0.02	0.00224888	0.00010804
PF3D7_0807800	0.9811	26S proteasome regulatory subunit RPN10, putative	481	5.6	1	0.01	0.002079	9.98793e-05
PF3D7_0807900	0.9888	tyrosine--tRNA ligase	373	6.2	1	0.01	0.00268097	0.000128799
PF3D7_0808400	0.9756	coatomer subunit epsilon, putative	278	5	1	0.01	0.00359712	0.000172813
PF3D7_0810200	0.927	ABC1 family, putative	940	1	1	0.01	0.00106383	5.11085e-05
PF3D7_0810600	0.9692	ATP-dependent RNA helicase DBP1, putative	941	1	1	0.01	0.0010627	5.10541e-05
PF3D7_0810800	1	hydroxymethyldihydropterin pyrophosphokinase-dihydropteroate synthase	706	16.1	12	0.15	0.0169972	0.000816577
PF3D7_0811400	0.9996	conserved protein, unknown function	608	8.7	2	0.02	0.00328947	0.000158033
PF3D7_0811600	1	conserved protein, unknown function	1210	2.7	2	0.03	0.00165289	7.94082e-05
PF3D7_0812100	1	proteasome activator complex subunit 4, putative	2651	2.6	3	0.04	0.00113165	5.43666e-05
PF3D7_0812400	1	karyopherin alpha	545	8.6	3	0.04	0.00550459	0.000264451
PF3D7_0812500	1	RNA-binding protein, putative	958	9.2	10	0.13	0.0104384	0.000501482
PF3D7_0813000	0.9888	protein KIC7	599	2.2	1	0.01	0.00166945	8.02036e-05
PF3D7_0813300	1	NPL domain-containing protein, putative	315	21	10	0.13	0.031746	0.00152514
PF3D7_0813400	1	conserved protein, unknown function	659	6.8	3	0.04	0.00455235	0.000218704
PF3D7_0813600	1	translation initiation factor SUI1, putative	268	9.3	2	0.03	0.00746269	0.000358522
PF3D7_0813900	1	40S ribosomal protein S16, putative	144	50	16	0.2	0.111111	0.00533799
PF3D7_0814000	1	60S ribosomal protein L13-2, putative	215	38.1	37	0.4	0.172093	0.00826769
PF3D7_0814200	1	DNA/RNA-binding protein Alba 1	248	27.4	14	0.15	0.0564516	0.00271205
PF3D7_0815200	1	importin subunit beta, putative	877	5.6	4	0.05	0.004561	0.00021912
PF3D7_0815300	1	FAD-dependent monooxygenase, putative	1182	7.4	8	0.1	0.00676819	0.000325157
PF3D7_0815600	0.8909	eukaryotic translation initiation factor 3 subunit G, putative	268	7.1	1	0.01	0.00373134	0.000179261
PF3D7_0817700	0.9866	rhoptry neck protein 5	1156	0.7	1	0.01	0.000865052	4.15588e-05
PF3D7_0817900	1	high mobility group protein B2	99	22.2	10	0.13	0.10101	0.00485272
PF3D7_0818000	1	U4/U6.U5 small nuclear ribonucleoprotein, putative	372	25.8	12	0.14	0.0322581	0.00154974
PF3D7_0818200	1	14-3-3 protein	262	34.4	14	0.18	0.0534351	0.00256713
PF3D7_0818700	0.9789	DNA helicase, putative	1223	1.1	1	0.01	0.000817661	3.92821e-05
PF3D7_0818900	1	heat shock protein 70	677	42.5	74	0.92	0.109306	0.00525126
PF3D7_0819100	0.9994	BRIX domain, putative	295	10.5	2	0.02	0.00677966	0.000325708
PF3D7_0819600	1	ubiquitin-like protein, putative	277	15.5	2	0.03	0.00722022	0.000346873
PF3D7_0820700	0.9999	2-oxoglutarate dehydrogenase E1 component	1038	3	2	0.03	0.00192678	9.25664e-05
PF3D7_0821200	0.9888	conserved protein, unknown function	191	7.9	1	0.01	0.0052356	0.000251529
PF3D7_0821400	0.9998	conserved Plasmodium protein, unknown function	124	21	3	0.03	0.0241935	0.00116231
PF3D7_0821700	1	60S ribosomal protein L22, putative	139	18	4	0.05	0.028777	0.0013825
PF3D7_0822600	1	protein transport protein SEC23	759	4.6	3	0.04	0.00395257	0.000189889
PF3D7_0823200	1	RNA-binding protein, putative	286	20.6	5	0.07	0.0174825	0.000839894
PF3D7_0823800	1	DnaJ protein, putative	655	4.1	2	0.03	0.00305344	0.000146693
PF3D7_0824600	0.9888	Fe-S cluster assembly protein DRE2, putative	266	4.9	1	0.01	0.0037594	0.000180609
PF3D7_0824800	0.927	conserved Plasmodium membrane protein, unknown function	1276	1.6	1	0.01	0.000783699	3.76504e-05
PF3D7_0824900	0.9988	conserved Plasmodium protein, unknown function	978	2.2	2	0.02	0.00204499	9.82453e-05
PF3D7_0825500	1	protein KRI1, putative	630	12.1	5	0.05	0.00793651	0.000381285
PF3D7_0826700	1	receptor for activated c kinase	323	21.7	6	0.08	0.0185759	0.00089242
PF3D7_0826900	0.8983	conserved Plasmodium protein, unknown function	752	1.7	1	0.01	0.00132979	6.38856e-05
PF3D7_0827000	1	ATP-dependent RNA helicase DBP10, putative	1289	9.8	11	0.14	0.00853375	0.000409978
PF3D7_0827900	1	protein disulfide-isomerase	483	33.7	17	0.2	0.0351967	0.00169092
PF3D7_0828300	1	conserved protein, unknown function	552	6.2	3	0.04	0.00543478	0.000261098
PF3D7_0829100	1	coiled-coil domain-containing protein 124, putative	216	21.8	4	0.04	0.0185185	0.000889666
PF3D7_0831200	0.98	DnaJ protein, putative	961	1.5	1	0.01	0.00104058	4.99916e-05
PF3D7_0831400	1	Plasmodium exported protein, unknown function	302	7	2	0.03	0.00662252	0.000318159
PF3D7_0903200	1	ras-related protein RAB7	206	24.3	3	0.04	0.0145631	0.00069964
PF3D7_0903400	1	ATP-dependent RNA helicase DDX60, putative	2536	5.3	11	0.13	0.00433754	0.000208384
PF3D7_0903700	1	alpha tubulin 1	453	30.2	13	0.16	0.0286976	0.00137869
PF3D7_0903900	1	60S ribosomal protein L32	131	41.2	25	0.3	0.19084	0.00916831
PF3D7_0904800	0.9992	replication protein A1, small fragment	484	5.2	2	0.02	0.00413223	0.00019852
PF3D7_0904900	0.9888	copper-transporting ATPase	2568	1.3	1	0.01	0.000389408	1.87079e-05
PF3D7_0905000	0.9991	conserved Plasmodium protein, unknown function	281	18.9	2	0.02	0.00711744	0.000341936
PF3D7_0905400	1	high molecular weight rhoptry protein 3	897	16.1	14	0.17	0.0156076	0.000749819
PF3D7_0906000	0.9986	exoribonuclease II	1797	1.5	2	0.03	0.00111297	5.34691e-05
PF3D7_0907400	1	ATP-dependent protease ATPase subunit ClpY	922	11.8	9	0.12	0.00976139	0.000468956
PF3D7_0907600	0.9866	translation initiation factor SUI1, putative	818	2	1	0.01	0.00122249	5.8731e-05
PF3D7_0909400	1	exoribonuclease, putative	1311	2.5	4	0.03	0.00305111	0.000146581
PF3D7_0910100	1	exportin-7, putative	1198	2.9	3	0.04	0.00250417	0.000120305
PF3D7_0913000	1	conserved protein, unknown function	147	29.9	3	0.04	0.0204082	0.000980448
PF3D7_0913200	1	elongation factor 1-beta	276	8.3	3	0.03	0.0108696	0.000522195
PF3D7_0913300	1	conserved protein, unknown function	646	4.6	4	0.05	0.00619195	0.000297473
PF3D7_0914700	0.8445	major facilitator superfamily-related transporter, putative	516	4.1	1	0.01	0.00193798	9.31046e-05
PF3D7_0915400	1	ATP-dependent 6-phosphofructokinase	1418	33.9	46	0.58	0.0324401	0.00155848
PF3D7_0915600	0.9995	conserved Plasmodium protein, unknown function	238	6.3	2	0.02	0.00840336	0.000403714
PF3D7_0916700	1	RNA-binding protein musashi, putative	388	9.8	3	0.04	0.00773196	0.000371458
PF3D7_0917900	1	heat shock protein 70	652	40.6	33	0.37	0.0506135	0.00243157
PF3D7_0918000	0.9681	glideosome-associated protein 50	396	3	1	0.01	0.00252525	0.000121318
PF3D7_0918300	1	eukaryotic translation initiation factor 3 subunit F, putative	320	10.9	3	0.04	0.009375	0.000450393
PF3D7_0918900	1	gamma-glutamylcysteine synthetase	1063	10.3	9	0.11	0.0084666	0.000406752
PF3D7_0919000	1	nucleosome assembly protein	269	26.4	9	0.12	0.0334572	0.00160735
PF3D7_0919400	0.9888	protein disulfide-isomerase PDI-Trans	515	4.3	1	0.01	0.00194175	9.32853e-05
PF3D7_0919900	0.9994	regulator of chromosome condensation-PP1-interacting protein	3381	0.8	2	0.03	0.000591541	2.84188e-05
PF3D7_0920800	1	inosine-5'-monophosphate dehydrogenase	510	7.6	3	0.03	0.00588235	0.0002826
PF3D7_0921800	1	ribosome production factor 1, putative	328	10.4	2	0.03	0.00609756	0.000292939
PF3D7_0921900	1	conserved Plasmodium protein, unknown function	248	21.8	6	0.08	0.0241935	0.00116231
PF3D7_0922100	1	ubiquitin-like protein, putative	1542	8.6	10	0.12	0.00648508	0.000311556
PF3D7_0922200	1	S-adenosylmethionine synthetase	402	17.4	6	0.08	0.0149254	0.000717044
PF3D7_0922500	1	phosphoglycerate kinase	416	52.2	34	0.42	0.0817308	0.00392651
PF3D7_0922600	0.8615	glutamine synthetase, putative	543	2.2	1	0.01	0.00184162	8.84751e-05
PF3D7_0922800	0.995	conserved Plasmodium protein, unknown function	4255	1.2	2	0.02	0.000470035	2.25814e-05
PF3D7_0923900	1	polyadenylate-binding protein 2, putative	202	14.4	2	0.03	0.00990099	0.000475663
PF3D7_0924100	0.9987	conserved Plasmodium protein, unknown function	698	3.7	1	0.02	0.00143266	6.8828e-05
PF3D7_0924200	1	heptatricopeptide repeat-containing protein, putative	1060	7.9	7	0.08	0.00660377	0.000317258
PF3D7_0925700	0.9888	histone deacetylase 1	449	4.5	1	0.01	0.00222717	0.000106998
PF3D7_0926500	0.8362	tetratricopeptide repeat protein, putative	1922	0.4	2	0	0.00104058	4.99916e-05
PF3D7_0926700	0.9743	glutamine-dependent NAD(+) synthetase, putative	839	2	2	0.02	0.00238379	0.000114522
PF3D7_0926900	1	replication termination factor, putative	225	8	2	0.03	0.00888889	0.00042704
PF3D7_0927300	1	fumarate hydratase	681	8.2	5	0.07	0.00734214	0.000352731
PF3D7_0927600	1	RNA-binding protein, putative	595	15.1	5	0.07	0.00840336	0.000403714
PF3D7_0928500	1	conserved Plasmodium protein, unknown function	154	18.2	4	0.04	0.025974	0.00124784
PF3D7_0929200	1	RNA-binding protein, putative	289	17.6	3	0.04	0.0103806	0.000498705
PF3D7_0929400	1	high molecular weight rhoptry protein 2	1378	31.4	44	0.55	0.0319303	0.001534
PF3D7_0930300	1	merozoite surface protein 1	1720	10.8	18	0.23	0.0104651	0.000502765
PF3D7_0931100	1	nucleolar protein Nop52, putative	825	10.1	9	0.1	0.0109091	0.000524094
PF3D7_0932200	0.9866	profilin	171	4.7	1	0.01	0.00584795	0.000280947
PF3D7_0932800	1	importin alpha re-exporter, putative	1342	1	2	0.03	0.00149031	7.15975e-05
PF3D7_0933000	1	CSTF domain-containing protein, putative	761	2.4	4	0.05	0.00525624	0.00025252
PF3D7_0934500	0.9888	V-type proton ATPase subunit E, putative	235	6	1	0.01	0.00425532	0.000204434
PF3D7_0936800	1	Plasmodium exported protein (PHISTc), unknown function	383	15.1	5	0.07	0.0130548	0.00062718
PF3D7_1003500	1	40S ribosomal protein S20e, putative	118	9.3	2	0.03	0.0169492	0.00081427
PF3D7_1004000	1	60S ribosomal protein L13, putative	202	24.3	12	0.13	0.0594059	0.00285398
PF3D7_1004300	1	E3 ubiquitin-protein ligase, putative	1130	2.2	2	0.03	0.00176991	8.503e-05
PF3D7_1004400	1	RNA-binding protein, putative	880	9.2	7	0.08	0.00795455	0.000382152
PF3D7_1005500	0.9996	regulator of nonsense transcripts 1, putative	1579	1.9	2	0.02	0.00126662	6.08511e-05
PF3D7_1006200	1	DNA/RNA-binding protein Alba 3	107	58.9	6	0.08	0.0560748	0.00269394
PF3D7_1006500	0.8818	conserved Plasmodium protein, unknown function	320	3.1	1	0.01	0.003125	0.000150131
PF3D7_1006800	1	G-strand-binding protein 2	246	20.7	5	0.07	0.0203252	0.000976462
PF3D7_1007700	1	AP2 domain transcription factor AP2-I	1597	3.5	6	0.08	0.00375704	0.000180496
PF3D7_1007900	1	eukaryotic translation initiation factor 3 subunit D, putative	543	15.5	8	0.09	0.014733	0.0007078
PF3D7_1008000	1	histone deacetylase 2	2379	1.2	3	0.04	0.00126103	6.05825e-05
PF3D7_1008100	1	PHD finger protein PHD1	3853	1.2	2	0.03	0.000519076	2.49374e-05
PF3D7_1008400	1	26S protease regulatory subunit 4, putative	448	16.1	6	0.07	0.0133929	0.000643419
PF3D7_1008700	1	tubulin beta chain	445	22.7	14	0.16	0.0314607	0.00151143
PF3D7_1008800	1	nucleolar protein 5, putative	469	27.5	13	0.17	0.0277186	0.00133165
PF3D7_1008900	1	adenylate kinase	242	27.3	7	0.07	0.0289256	0.00138964
PF3D7_1010100	1	PI31 domain-containing protein, putative	298	15.4	3	0.04	0.0100671	0.000483644
PF3D7_1010600	1	eukaryotic translation initiation factor 2 subunit beta	222	23	6	0.07	0.027027	0.00129843
PF3D7_1011800	1	PRE-binding protein	1139	39.2	59	0.69	0.0517998	0.00248856
PF3D7_1012400	1	hypoxanthine-guanine phosphoribosyltransferase	231	9.5	2	0.03	0.00865801	0.000415948
PF3D7_1012600	1	GMP synthase [glutamine-hydrolyzing]	555	10.5	4	0.05	0.00720721	0.000346248
PF3D7_1012700	1	NLI interacting factor-like phosphatase, putative	1438	2.4	4	0.05	0.00278164	0.000133635
PF3D7_1012900	1	autophagy-related protein 18	380	6.8	2	0.03	0.00526316	0.000252852
PF3D7_1013200	0.9778	conserved Plasmodium protein, unknown function	1064	0.8	1	0.01	0.00093985	4.51522e-05
PF3D7_1014600	1	transcriptional coactivator ADA2	2578	2.7	5	0.07	0.00193949	9.31768e-05
PF3D7_1014900	0.997	protein KIC8	2279	1.5	2	0.02	0.000877578	4.21606e-05
PF3D7_1015600	1	heat shock protein 60	580	43.6	29	0.36	0.05	0.0024021
PF3D7_1015800	0.9999	ribonucleoside-diphosphate reductase small chain, putative	335	10.4	2	0.03	0.00597015	0.000286818
PF3D7_1015900	1	enolase	446	47.8	20	0.26	0.044843	0.00215435
PF3D7_1016300	1	GBP130 protein	824	31.3	5	0.07	0.00606796	0.000291517
PF3D7_1017000	0.9735	DNA polymerase delta catalytic subunit	1094	1.2	1	0.01	0.000914077	4.3914e-05
PF3D7_1017600	0.9888	conserved Plasmodium protein, unknown function	971	2.6	1	0.01	0.00102987	4.94768e-05
PF3D7_1019000	1	eukaryotic translation initiation factor subunit eIF2A, putative	2405	1.1	3	0.03	0.0012474	5.99276e-05
PF3D7_1019400	1	60S ribosomal protein L30e, putative	108	25	7	0.09	0.0648148	0.00311383
PF3D7_1020000	1	RNA-binding protein 34, putative	322	18.9	5	0.05	0.015528	0.000745993
PF3D7_1020700	0.9996	N-acetyltransferase, GNAT family, putative	1269	3	3	0.03	0.00236407	0.000113574
PF3D7_1020900	1	ADP-ribosylation factor 1	181	22.1	3	0.04	0.0165746	0.000796275
PF3D7_1021800	1	schizont egress antigen-1	2074	9.7	21	0.27	0.0101254	0.000486442
PF3D7_1021900	1	PHAX domain-containing protein, putative	2290	17.3	34	0.41	0.0148472	0.000713287
PF3D7_1022400	1	serine/arginine-rich splicing factor 4	538	16	10	0.1	0.0185874	0.000892973
PF3D7_1022500	1	citrate synthase, mitochondrial, putative	563	7.1	2	0.03	0.0035524	0.000170664
PF3D7_1022600	1	kelch protein K10	891	6.6	6	0.06	0.00673401	0.000323515
PF3D7_1023900	1	chromodomain-helicase-DNA-binding protein 1 homolog, putative	3328	1.6	3	0.03	0.000901442	4.3307e-05
PF3D7_1024200	1	RNA-binding protein, putative	160	10	2	0.03	0.0125	0.000600524
PF3D7_1025000	1	Eps15-like protein	980	4.5	4	0.05	0.00408163	0.00019609
PF3D7_1026000	1	conserved Plasmodium protein, unknown function	363	15.4	19	0.25	0.0523416	0.00251459
PF3D7_1026800	1	40S ribosomal protein S2	263	25.1	4	0.05	0.0152091	0.000730676
PF3D7_1027100	0.9888	U3 small nucleolar ribonucleoprotein protein MPP10, putative	772	3.2	1	0.01	0.00129534	6.22305e-05
PF3D7_1027300	1	peroxiredoxin	393	32.3	89	1.09	0.226463	0.0108797
PF3D7_1027800	1	60S ribosomal protein L3	386	35.8	46	0.53	0.119171	0.00572521
PF3D7_1028300	1	rRNA-processing protein EBP2, putative	315	21.6	7	0.09	0.0222222	0.0010676
PF3D7_1028400	1	ribosome biogenesis protein RPF2, putative	483	10.1	4	0.05	0.00828157	0.000397863
PF3D7_1029600	1	adenosine deaminase	367	9.8	4	0.05	0.0108992	0.000523618
PF3D7_1032800	0.9833	leucine-rich repeat protein	309	6.5	1	0.01	0.00323625	0.000155476
PF3D7_1033100	1	S-adenosylmethionine decarboxylase/ornithine decarboxylase	1434	3.1	4	0.05	0.0027894	0.000134008
PF3D7_1033200	1	early transcribed membrane protein 10.2	355	24.8	6	0.07	0.0169014	0.000811977
PF3D7_1033400	1	haloacid dehalogenase-like hydrolase	288	22.6	6	0.08	0.0208333	0.00100087
PF3D7_1033600	0.9998	pre-mRNA-splicing factor CEF1, putative	915	4.3	2	0.03	0.00218579	0.00010501
PF3D7_1033700	0.9839	bromodomain protein 1	488	4.9	2	0.02	0.00409836	0.000196893
PF3D7_1034900	1	methionine--tRNA ligase	889	24.6	23	0.29	0.0258718	0.00124293
PF3D7_1035000	0.9855	U2 snRNA/tRNA pseudouridine synthase, putative	993	2.5	1	0.01	0.00100705	4.83806e-05
PF3D7_1036900	1	conserved Plasmodium protein, unknown function	1681	14.2	29	0.37	0.0172516	0.000828802
PF3D7_1037300	1	ADP,ATP carrier protein 1	301	20.9	6	0.08	0.0199336	0.000957647
PF3D7_1103100	1	60S acidic ribosomal protein P1, putative	118	48.3	5	0.07	0.0423729	0.00203568
PF3D7_1104000	1	phenylalanine--tRNA ligase beta subunit	623	13.8	6	0.05	0.00963082	0.000462683
PF3D7_1104200	1	chromatin remodeling protein	1426	3.6	4	0.05	0.00280505	0.00013476
PF3D7_1104400	1	thioredoxin-like mero protein	424	13.2	4	0.05	0.00943396	0.000453226
PF3D7_1105000	1	histone H4	103	52.4	30	0.36	0.291262	0.0139928
PF3D7_1105100	1	histone H2B	117	46.2	44	0.53	0.376068	0.0180671
PF3D7_1105400	1	40S ribosomal protein S4, putative	261	24.5	9	0.12	0.0344828	0.00165662
PF3D7_1105700	1	tRNA-splicing ligase RtcB, putative	506	5.3	2	0.03	0.00395257	0.000189889
PF3D7_1106000	0.9888	RuvB-like helicase 2	475	2.3	1	0.01	0.00210526	0.000101141
PF3D7_1107000	0.9544	U6 snRNA-associated Sm-like protein LSm4, putative	126	13.5	1	0.01	0.00793651	0.000381285
PF3D7_1107300	1	polyadenylate-binding protein-interacting protein 1, putative	3334	1.6	3	0.04	0.00089982	4.32291e-05
PF3D7_1107400	1	DNA repair protein RAD51	350	17.4	3	0.04	0.00857143	0.000411788
PF3D7_1108000	1	IWS1-like protein, putative	568	3.3	2	0.03	0.00352113	0.000169162
PF3D7_1108400	1	casein kinase 2, alpha subunit	335	23	9	0.11	0.0268657	0.00129068
PF3D7_1108500	1	succinate--CoA ligase [ADP-forming] subunit alpha, putative	327	9.2	2	0.03	0.00611621	0.000293835
PF3D7_1108700	1	heat shock protein J2	540	12.6	7	0.06	0.012963	0.000622766
PF3D7_1109400	1	essential nuclear protein 1, putative	436	3	2	0.03	0.00458716	0.000220376
PF3D7_1109900	1	60S ribosomal protein L36	112	41.1	19	0.22	0.169643	0.00814997
PF3D7_1110400	1	RNA-binding protein, putative	1483	7	12	0.15	0.00809171	0.000388741
PF3D7_1111100	0.999	replication factor C subunit 5, putative	349	10.3	2	0.02	0.00573066	0.000275312
PF3D7_1112200	0.9844	ubiquinone biosynthesis protein COQ4, putative	355	2.8	1	0.01	0.0028169	0.000135329
PF3D7_1115400	0.9756	cysteine proteinase falcipain 3	492	2.2	1	0.01	0.00203252	9.76462e-05
PF3D7_1115800	0.9855	conserved Plasmodium protein, unknown function	304	3.6	1	0.01	0.00328947	0.000158033
PF3D7_1116700	1	dipeptidyl aminopeptidase 1	700	4.6	4	0.05	0.00571429	0.000274525
PF3D7_1116800	1	heat shock protein 101	906	11.3	8	0.1	0.00883002	0.000424212
PF3D7_1117100	0.9617	ubiquitin carboxyl-terminal hydrolase UCH54	465	3	1	0.01	0.00215054	0.000103316
PF3D7_1117300	1	conserved protein, unknown function	128	14.8	2	0.03	0.015625	0.000750656
PF3D7_1117400	0.9888	conserved Plasmodium protein, unknown function	397	7.3	1	0.01	0.00251889	0.000121012
PF3D7_1117700	1	GTP-binding nuclear protein RAN/TC4	214	25.7	6	0.08	0.0280374	0.00134697
PF3D7_1118200	1	heat shock protein 90, putative	930	17.1	12	0.14	0.0129032	0.000619896
PF3D7_1118300	1	insulinase, putative	1488	6.7	9	0.11	0.00604839	0.000290576
PF3D7_1118500	1	nucleolar protein 56, putative	594	25.4	11	0.15	0.0185185	0.000889666
PF3D7_1119200	1	conserved protein, unknown function	150	12.7	4	0.03	0.0266667	0.00128112
PF3D7_1119300	1	splicing factor U2AF small subunit, putative	294	8.5	2	0.03	0.00680272	0.000326816
PF3D7_1120000	1	conserved protein, unknown function	1070	7.9	4	0.04	0.00373832	0.000179596
PF3D7_1120100	1	phosphoglycerate mutase, putative	250	17.2	4	0.05	0.016	0.000768671
PF3D7_1121600	1	exported protein 1	162	18.5	9	0.1	0.0555556	0.002669
PF3D7_1123400	1	eukaryotic peptide chain release factor GTP-binding subunit, putative	555	15.7	5	0.07	0.00900901	0.00043281
PF3D7_1123500	0.9866	golgi protein 2	1336	1	1	0.01	0.000748503	3.59595e-05
PF3D7_1123900	0.9888	13 kDa ribonucleoprotein-associated protein, putative	145	13.1	1	0.01	0.00689655	0.000331324
PF3D7_1124700	1	GrpE protein homolog, mitochondrial, putative	301	35.5	16	0.18	0.0531561	0.00255373
PF3D7_1124800	1	ribosome biogenesis regulatory protein, putative	246	37	8	0.09	0.0325203	0.00156234
PF3D7_1124900	1	60S ribosomal protein L35, putative	124	33.1	19	0.22	0.153226	0.00736127
PF3D7_1125500	1	small nuclear ribonucleoprotein Sm D1, putative	126	16.7	2	0.03	0.015873	0.000762571
PF3D7_1126000	1	threonine--tRNA ligase	1013	9.3	8	0.1	0.00789733	0.000379403
PF3D7_1126200	1	40S ribosomal protein S18, putative	156	55.8	15	0.19	0.0961538	0.00461942
PF3D7_1126500	1	WD repeat-containing protein, putative	1368	7.8	9	0.12	0.00657895	0.000316065
PF3D7_1126800	0.9134	alternative splicing factor SR-MG, putative	914	1.1	1	0.01	0.00109409	5.25623e-05
PF3D7_1127600	0.9998	CRAL/TRIO domain-containing protein, putative	297	5.7	2	0.02	0.00673401	0.000323515
PF3D7_1127800	1	TFIIS central domain-containing protein, putative	1420	5.6	8	0.1	0.0056338	0.000270659
PF3D7_1128100	1	prefoldin subunit 5, putative	248	23.4	4	0.05	0.016129	0.00077487
PF3D7_1128200	1	multiprotein-bridging factor 1, putative	136	21.3	3	0.04	0.0220588	0.00105975
PF3D7_1129000	0.9888	spermidine synthase	321	4.4	1	0.01	0.00311526	0.000149663
PF3D7_1129100	1	parasitophorous vacuolar protein 1	452	4.6	3	0.04	0.00663717	0.000318863
PF3D7_1129200	0.9888	26S proteasome regulatory subunit RPN7, putative	393	5.1	1	0.01	0.00254453	0.000122244
PF3D7_1129400	1	rRNA (cytosine-C(5))-methyltransferase, putative	634	15.1	9	0.11	0.0141956	0.000681984
PF3D7_1130000	1	phosphoacetylglucosamine mutase, putative	940	2.2	2	0.03	0.00212766	0.000102217
PF3D7_1130100	1	60S ribosomal protein L38	87	52.9	30	0.35	0.344828	0.0165662
PF3D7_1130200	1	60S ribosomal protein P0	316	20.6	7	0.09	0.0221519	0.00106422
PF3D7_1130400	1	26S protease regulatory subunit 6A, putative	439	14.6	3	0.04	0.00683371	0.000328305
PF3D7_1132200	1	T-complex protein 1 subunit alpha	544	26.3	11	0.15	0.0202206	0.000971437
PF3D7_1132300	1	nucleic acid binding protein, putative	273	8.8	2	0.03	0.00732601	0.000351956
PF3D7_1132600	1	pre-mRNA-splicing factor 38A, putative	386	6	3	0.03	0.00777202	0.000373383
PF3D7_1132900	1	glycine cleavage system H protein	200	17.5	5	0.05	0.025	0.00120105
PF3D7_1133100	1	conserved Plasmodium protein, unknown function	1057	2.6	3	0.04	0.00283822	0.000136354
PF3D7_1133200	1	conserved Plasmodium protein, unknown function	2072	5.1	6	0.07	0.00289575	0.000139118
PF3D7_1133800	1	RNA (uracil-5-)methyltransferase, putative	857	2.3	2	0.03	0.00233372	0.000112117
PF3D7_1134000	1	heat shock protein 70	663	36.8	26	0.32	0.0392157	0.001884
PF3D7_1134100	1	protein disulfide-isomerase, putative	423	13.2	4	0.05	0.00945626	0.000454297
PF3D7_1134600	1	zinc finger protein, putative	1722	6.6	9	0.12	0.00522648	0.00025109
PF3D7_1135400	1	HotDog domain-containing protein, putative	245	10.2	2	0.03	0.00816327	0.000392179
PF3D7_1135700	0.9998	conserved Plasmodium protein, unknown function	74	21.6	2	0.02	0.027027	0.00129843
PF3D7_1136300	1	tudor staphylococcal nuclease	1098	7.3	6	0.07	0.00546448	0.000262524
PF3D7_1137300	0.967	CLPTM1 domain-containing protein, putative	689	1.6	1	0.01	0.00145138	6.97271e-05
PF3D7_1138500	1	protein phosphatase PPM2	924	8.3	5	0.06	0.00541126	0.000259967
PF3D7_1138700	0.9977	protein KIC5	1870	1.4	2	0.02	0.00106952	5.13818e-05
PF3D7_1140200	1	conserved Plasmodium protein, unknown function	447	14.1	4	0.05	0.00894855	0.000429906
PF3D7_1142100	1	conserved Plasmodium protein, unknown function	2738	1.9	4	0.04	0.00146092	7.01855e-05
PF3D7_1142400	1	coproporphyrinogen-III oxidase	470	7.2	5	0.06	0.0106383	0.000511085
PF3D7_1142500	1	60S ribosomal protein L28	127	40.9	9	0.1	0.0708661	0.00340455
PF3D7_1142600	1	60S ribosomal protein L35ae, putative	140	20	9	0.1	0.0642857	0.00308841
PF3D7_1142700	0.9877	methyltransferase, putative	615	2.6	1	0.01	0.00162602	7.8117e-05
PF3D7_1144000	0.9877	40S ribosomal protein S21	82	11	1	0.01	0.0121951	0.000585877
PF3D7_1144600	0.9999	transcription initiation factor IIF subunit beta, putative	317	6.9	3	0.03	0.00946372	0.000454656
PF3D7_1144900	0.9978	ras-related protein Rab-6	207	5.3	2	0.02	0.00966184	0.000464173
PF3D7_1145400	1	dynamin-like protein	837	9.6	6	0.08	0.00716846	0.000344387
PF3D7_1146000	0.9999	ribosome assembly protein 4, putative	645	4	2	0.02	0.00310078	0.000148967
PF3D7_1147300	1	conserved Plasmodium protein, unknown function	1361	29.1	35	0.44	0.0257164	0.00123547
PF3D7_1148700	1	Plasmodium exported protein (PHISTc), unknown function	370	4.6	2	0.03	0.00540541	0.000259686
PF3D7_1149000	0.9866	antigen 332, DBL-like protein	6093	0.6	1	0.01	0.000164123	7.88478e-06
PF3D7_1149400	0.9888	Plasmodium exported protein, unknown function	209	4.8	1	0.01	0.00478469	0.000229866
PF3D7_1201000	0.9888	Plasmodium exported protein (PHISTb), unknown function	653	2.6	1	0.01	0.00153139	7.35711e-05
PF3D7_1202600	1	nuclear export mediator factor NEMF, putative	2180	2.6	2	0.03	0.000917431	4.40752e-05
PF3D7_1202900	1	high mobility group protein B1	97	35.1	7	0.08	0.0721649	0.00346695
PF3D7_1203000	1	origin recognition complex subunit 1	1189	1.2	2	0.03	0.00168209	8.08107e-05
PF3D7_1203200	0.9888	signal recognition particle subunit SRP14	104	20.2	1	0.01	0.00961538	0.000461942
PF3D7_1203700	1	nucleosome assembly protein	347	15.3	4	0.05	0.0115274	0.000553798
PF3D7_1203900	0.9888	ubiquitin-conjugating enzyme E2	147	18.4	1	0.01	0.00680272	0.000326816
PF3D7_1204300	1	eukaryotic translation initiation factor 5A	161	7.5	2	0.03	0.0124224	0.000596794
PF3D7_1205500	0.9735	zinc finger protein, putative	1785	0.8	1	0.01	0.000560224	2.69143e-05
PF3D7_1205600	1	tetratricopeptide repeat protein, putative	333	18.6	5	0.07	0.015015	0.000721351
PF3D7_1205800	1	high mobility group protein B3, putative	2284	0.8	2	0.03	0.000875657	4.20683e-05
PF3D7_1206200	1	eukaryotic translation initiation factor 3 subunit C, putative	984	3.5	3	0.04	0.00304878	0.000146469
PF3D7_1207000	1	conserved Plasmodium protein, unknown function	2612	1.3	3	0.04	0.00114855	5.51784e-05
PF3D7_1207100	1	pre-rRNA-processing protein ESF1, putative	840	5.4	6	0.06	0.00714286	0.000343157
PF3D7_1208300	1	acyl carrier protein, mitochondrial, putative	157	15.9	2	0.03	0.0127389	0.000611999
PF3D7_1208900	0.9866	protein phosphatase PPM11, putative	1442	0.7	1	0.01	0.000693481	3.33162e-05
PF3D7_1209000	1	mago-binding protein, putative	167	26.3	3	0.04	0.0179641	0.000863029
PF3D7_1210600	0.9888	kelch protein, putative	1065	1.4	1	0.01	0.000938967	4.51098e-05
PF3D7_1211600	1	lysine-specific histone demethylase 1, putative	2961	2.2	7	0.09	0.00236407	0.000113574
PF3D7_1211700	1	DNA replication licensing factor MCM5, putative	758	7.1	4	0.06	0.00527704	0.00025352
PF3D7_1211900	1	non-SERCA-type Ca2+ -transporting P-ATPase	1264	4.9	5	0.05	0.0039557	0.000190039
PF3D7_1212000	1	glutathione peroxidase-like thioredoxin peroxidase	205	18	4	0.05	0.0195122	0.000937404
PF3D7_1212700	1	eukaryotic translation initiation factor 3 subunit A, putative	1377	7.6	7	0.09	0.00508351	0.000244222
PF3D7_1213800	1	proline--tRNA ligase	746	13.5	4	0.06	0.00536193	0.000257598
PF3D7_1214200	1	histone-lysine N-methyltransferase SET5	178	14	2	0.03	0.011236	0.000539797
PF3D7_1215300	1	10 kDa chaperonin	103	51.5	17	0.18	0.165049	0.00792925
PF3D7_1216200	1	glycerol-3-phosphate dehydrogenase [NAD(+)], putative	367	7.4	2	0.03	0.00544959	0.000261809
PF3D7_1216300	0.842	signal recognition particle subunit SRP19	152	6.6	1	0.01	0.00657895	0.000316065
PF3D7_1216900	1	DNA-binding chaperone, putative	939	2.8	2	0.03	0.00212993	0.000102326
PF3D7_1217200	1	multiple RNA-binding domain-containing protein 1, putative	1119	2.5	2	0.03	0.00178731	8.58659e-05
PF3D7_1218300	0.9866	AP-2 complex subunit mu	621	2.1	1	0.01	0.00161031	7.73622e-05
PF3D7_1218600	1	arginine--tRNA ligase	590	5.9	4	0.04	0.00677966	0.000325708
PF3D7_1219000	1	formin 2	2974	0.8	2	0.03	0.000672495	3.2308e-05
PF3D7_1219100	1	clathrin heavy chain, putative	1997	5.9	8	0.1	0.00400601	0.000192457
PF3D7_1220100	1	pre-mRNA-processing factor 17, putative	618	5.8	2	0.03	0.00323625	0.000155476
PF3D7_1220400	1	debranching enzyme-associated ribonuclease, putative	519	4.8	3	0.04	0.00578035	0.000277699
PF3D7_1221500	0.9888	heptatricopeptide repeat-containing protein, putative	842	3.2	1	0.01	0.00118765	5.7057e-05
PF3D7_1222300	1	endoplasmin, putative	821	27.9	21	0.26	0.0255786	0.00122884
PF3D7_1222600	0.9234	AP2 domain transcription factor AP2-G	2432	1.6	3	0.02	0.00123355	5.92623e-05
PF3D7_1223100	1	cAMP-dependent protein kinase regulatory subunit	441	16.8	5	0.05	0.0113379	0.000544693
PF3D7_1223600	0.9998	conserved Plasmodium protein, unknown function	1560	2.4	3	0.03	0.00192308	9.23884e-05
PF3D7_1224000	1	GTP cyclohydrolase 1	389	16.2	6	0.08	0.0154242	0.000741007
PF3D7_1224300	1	polyadenylate-binding protein 1, putative	875	15.9	17	0.22	0.0194286	0.000933387
PF3D7_1225400	0.9906	rRNA-processing protein, putative	246	7.3	2	0.01	0.00813008	0.000390585
PF3D7_1225800	1	ubiquitin-activating enzyme E1	1140	17.1	13	0.17	0.0114035	0.000547847
PF3D7_1226000	0.9981	conserved protein, unknown function	908	3.3	2	0.03	0.00220264	0.000105819
PF3D7_1226300	1	haloacid dehalogenase-like hydrolase, putative	295	12.2	3	0.04	0.0101695	0.000488562
PF3D7_1226600	1	proliferating cell nuclear antigen 2	264	15.2	2	0.03	0.00757576	0.000363954
PF3D7_1226700	0.9888	U3 small nucleolar RNA-interacting protein 2, putative	636	1.9	1	0.01	0.00157233	7.55377e-05
PF3D7_1227600	0.9997	kinetochore protein SPC24, putative	1115	3.6	3	0.03	0.00269058	0.000129261
PF3D7_1228600	1	merozoite surface protein 9	743	13.1	10	0.13	0.013459	0.000646594
PF3D7_1229500	1	T-complex protein 1 subunit gamma	542	11.1	7	0.08	0.0129151	0.000620468
PF3D7_1230800	0.995	pre-mRNA-splicing regulator WTAP, putative	584	5	2	0.02	0.00342466	0.000164527
PF3D7_1231400	0.9325	membrane protein ICM1	1944	1.7	7	0.06	0.00360082	0.000172991
PF3D7_1231900	1	WD repeat-containing protein, putative	1086	7.9	7	0.09	0.00644567	0.000309663
PF3D7_1232100	1	60 kDa chaperonin	718	8.4	4	0.05	0.00557103	0.000267643
PF3D7_1232200	1	dihydrolipoyl dehydrogenase, mitochondrial	512	17.8	6	0.07	0.0117188	0.000562992
PF3D7_1232400	0.9888	CWC16 domain-containing protein, putative	368	4.1	1	0.01	0.00271739	0.000130549
PF3D7_1233100	0.9888	conserved protein, unknown function	135	11.1	1	0.01	0.00740741	0.000355866
PF3D7_1233300	0.9877	pentatricopeptide repeat domain-containing protein 2, putative	1413	2.3	1	0.01	0.000707714	3.4e-05
PF3D7_1234900	0.9999	CHCH domain-containing protein, putative	151	19.2	2	0.02	0.013245	0.000636317
PF3D7_1235300	1	CCR4-NOT transcription complex subunit 4, putative	1662	4.2	4	0.05	0.00240674	0.000115624
PF3D7_1235700	1	ATP synthase subunit beta, mitochondrial	535	27.1	8	0.1	0.0149533	0.000718384
PF3D7_1236100	1	clustered-asparagine-rich protein	445	3.8	2	0.03	0.00449438	0.000215919
PF3D7_1237000	0.9844	SUMO-activating enzyme subunit 2	686	2.5	1	0.01	0.00145773	7.0032e-05
PF3D7_1237200	0.9928	conserved Plasmodium protein, unknown function	1915	1.4	2	0.02	0.00104439	5.01744e-05
PF3D7_1237600	1	periodic tryptophan protein 1, putative	502	8.4	4	0.04	0.00796813	0.000382804
PF3D7_1237700	0.9811	conserved protein, unknown function	210	5.7	1	0.01	0.0047619	0.000228771
PF3D7_1238100	1	calcyclin binding protein, putative	228	21.9	5	0.07	0.0219298	0.00105355
PF3D7_1238700	1	BTB/POZ domain-containing protein, putative	505	9.1	3	0.04	0.00594059	0.000285398
PF3D7_1238800	1	acyl-CoA synthetase	792	6.3	4	0.05	0.00505051	0.000242636
PF3D7_1239200	1	AP2 domain transcription factor, putative	2577	4.2	11	0.14	0.00426853	0.000205068
PF3D7_1239700	1	ATP-dependent zinc metalloprotease FTSH 1	880	4.7	2	0.03	0.00227273	0.000109186
PF3D7_1241300	1	ribosome-binding factor A, putative	560	6.6	2	0.03	0.00357143	0.000171578
PF3D7_1241500	0.931	conserved Plasmodium protein, unknown function	420	4.8	1	0.01	0.00238095	0.000114386
PF3D7_1241700	1	replication factor C subunit 4, putative	336	18.5	4	0.04	0.0119048	0.000571928
PF3D7_1241800	0.9888	ATP-dependent RNA helicase DBP9, putative	878	2.1	1	0.01	0.00113895	5.47175e-05
PF3D7_1241900	0.9431	tetratricopeptide repeat protein, putative	676	1.5	1	0.01	0.00147929	7.1068e-05
PF3D7_1242700	1	40S ribosomal protein S17, putative	137	32.1	5	0.07	0.0364964	0.00175336
PF3D7_1242800	1	rab specific GDP dissociation inhibitor	459	25.5	10	0.13	0.0217865	0.00104667
PF3D7_1244100	0.999	N-alpha-acetyltransferase 15, NatA auxiliary subunit, putative	1296	1.6	2	0.02	0.00154321	7.41388e-05
PF3D7_1244700	0.9767	conserved protein, unknown function	222	4.1	1	0.01	0.0045045	0.000216405
PF3D7_1245100	0.9955	kinesin-13, putative	1326	1.8	2	0.02	0.0015083	7.24615e-05
PF3D7_1246200	1	actin I	376	39.4	17	0.21	0.0452128	0.00217211
PF3D7_1247400	1	peptidyl-prolyl cis-trans isomerase FKBP35	304	19.1	4	0.05	0.0131579	0.000632131
PF3D7_1248700	1	conserved protein, unknown function	1989	6.6	15	0.17	0.00754148	0.000362307
PF3D7_1248900	0.9995	26S protease regulatory subunit 8, putative	435	2.8	2	0.02	0.0045977	0.000220883
PF3D7_1249100	0.9908	conserved protein, unknown function	392	7.9	2	0.02	0.00510204	0.000245112
PF3D7_1249500	1	protein CutA, putative	159	22	3	0.04	0.0188679	0.000906452
PF3D7_1250300	0.9866	vacuolar protein sorting-associated protein 26, putative	297	4	1	0.01	0.003367	0.000161757
PF3D7_1251600	0.9789	conserved Plasmodium protein, unknown function	712	1.7	1	0.01	0.00140449	6.74747e-05
PF3D7_1252100	1	rhoptry neck protein 3	2215	6.3	11	0.12	0.00496614	0.000238583
PF3D7_1302000	0.9888	EMP1-trafficking protein	312	7.1	1	0.01	0.00320513	0.000153981
PF3D7_1302100	1	gamete antigen 27/25	217	18.4	4	0.05	0.0184332	0.000885566
PF3D7_1302800	1	40S ribosomal protein S7, putative	194	17.5	6	0.05	0.0309278	0.00148583
PF3D7_1305300	0.9979	translational activator GCN1, putative	3525	1	2	0.03	0.000567376	2.72578e-05
PF3D7_1306300	1	SAM dependent methyltransferase, putative	800	5.9	4	0.04	0.005	0.00024021
PF3D7_1306400	1	26S protease regulatory subunit 10B, putative	393	6.6	2	0.03	0.00508906	0.000244488
PF3D7_1306600	1	V-type proton ATPase subunit H, putative	455	10.5	4	0.05	0.00879121	0.000422347
PF3D7_1307800	1	FHA domain-containing protein, putative	561	10.2	5	0.06	0.00891266	0.000428181
PF3D7_1308200	1	carbamoyl phosphate synthetase	2375	16.5	37	0.44	0.0155789	0.000748443
PF3D7_1308900	0.9888	mRNA-decapping enzyme 2, putative	1173	1.3	1	0.01	0.000852515	4.09565e-05
PF3D7_1309100	1	60S ribosomal protein L24, putative	162	27.8	7	0.09	0.0432099	0.00207589
PF3D7_1309500	1	H/ACA ribonucleoprotein complex subunit 1, putative	209	15.8	3	0.04	0.0143541	0.000689597
PF3D7_1311800	1	M1-family alanyl aminopeptidase	1085	44.8	40	0.49	0.0368664	0.00177113
PF3D7_1311900	1	V-type proton ATPase catalytic subunit A	611	23.6	12	0.16	0.0196399	0.000943541
PF3D7_1312600	1	2-oxoisovalerate dehydrogenase subunit alpha, mitochondrial, putative	429	15.4	6	0.07	0.013986	0.000671915
PF3D7_1312800	1	protein AAP2	2361	1	3	0.04	0.00127065	6.10444e-05
PF3D7_1312900	1	eukaryotic translation initation factor 4 gamma	1255	5.5	6	0.08	0.00478088	0.000229683
PF3D7_1314000	0.9999	conserved protein, unknown function	1205	2	2	0.03	0.00165975	7.97377e-05
PF3D7_1315300	0.9231	conserved protein, unknown function	477	3.1	1	0.01	0.00209644	0.000100717
PF3D7_1315400	1	zinc finger (CCCH type) protein, putative	419	15.5	4	0.05	0.00954654	0.000458634
PF3D7_1315900	0.9231	exportin-T, putative	1232	0.9	1	0.01	0.000811688	3.89951e-05
PF3D7_1317000	0.902	U4/U6.U5 tri-snRNP-associated protein 2, putative	640	2.8	1	0.01	0.0015625	7.50656e-05
PF3D7_1317100	1	DNA replication licensing factor MCM4	1005	4.2	3	0.04	0.00298507	0.000143409
PF3D7_1317400	1	zinc finger protein, putative	205	27.8	10	0.13	0.0487805	0.00234351
PF3D7_1317800	1	40S ribosomal protein S19	145	50.3	5	0.07	0.0344828	0.00165662
PF3D7_1318800	1	translocation protein SEC63, putative	651	4.9	2	0.03	0.0030722	0.000147594
PF3D7_1319300	1	tRNA (guanine(26)-N(2))-dimethyltransferase, putative	804	14.3	13	0.17	0.0161692	0.000776798
PF3D7_1320600	1	ras-related protein Rab-11A	216	10.6	2	0.03	0.00925926	0.000444833
PF3D7_1320800	1	dihydrolipoyllysine-residue succinyltransferase component of 2-oxoglutarate dehydrogenase complex	421	9.5	4	0.04	0.00950119	0.000456456
PF3D7_1323100	1	60S ribosomal protein L6, putative	190	31.6	5	0.07	0.0263158	0.00126426
PF3D7_1323400	1	60S ribosomal protein L23	190	37.9	25	0.32	0.131579	0.00632131
PF3D7_1323900	1	protein BCP1, putative	376	8.2	2	0.03	0.00531915	0.000255542
PF3D7_1324900	1	L-lactate dehydrogenase	316	50.6	43	0.53	0.136076	0.00653735
PF3D7_1325100	0.9877	phosphoribosylpyrophosphate synthetase	437	3.9	1	0.01	0.00228833	0.000109936
PF3D7_1326300	1	RNA-binding protein, putative	527	4.2	2	0.03	0.00379507	0.000182322
PF3D7_1327300	0.9994	conserved Plasmodium protein, unknown function	1795	2.2	4	0.03	0.00222841	0.000107057
PF3D7_1328300	0.9756	conserved protein, unknown function	332	2.7	1	0.01	0.00301205	0.000144705
PF3D7_1329100	1	myosin F, putative	2160	1.5	3	0.04	0.00138889	6.67249e-05
PF3D7_1330300	1	DnaJ protein, putative	331	11.5	3	0.04	0.00906344	0.000435426
PF3D7_1330400	0.9888	ER lumen protein retaining receptor 1, putative	284	5.3	1	0.01	0.00352113	0.000169162
PF3D7_1330600	1	elongation factor Tu, putative	505	10.3	3	0.04	0.00594059	0.000285398
PF3D7_1330800	1	RNA-binding protein, putative	596	10.2	6	0.07	0.0100671	0.000483644
PF3D7_1331700	1	glutamine--tRNA ligase, putative	918	12.5	8	0.11	0.0087146	0.000418666
PF3D7_1331800	1	60S ribosomal protein L23, putative	139	23.7	9	0.11	0.0647482	0.00311063
PF3D7_1332600	1	DNA-(apurinic or apyrimidinic site) lyase 1	597	7.5	3	0.04	0.00502513	0.000241417
PF3D7_1332800	0.9866	eukaryotic translation initiation factor 6, putative	247	5.7	1	0.01	0.00404858	0.000194502
PF3D7_1332900	1	isoleucine--tRNA ligase, putative	1272	12.2	13	0.16	0.0102201	0.000490995
PF3D7_1333400	0.9767	AMMECR1 domain-containing protein, putative	260	5.8	1	0.01	0.00384615	0.000184777
PF3D7_1333600	1	U3 small nucleolar RNA-associated protein 4, putative	1335	11.5	11	0.14	0.0082397	0.000395851
PF3D7_1334500	1	MSP7-like protein	593	3.7	2	0.03	0.00337268	0.00016203
PF3D7_1334800	0.9888	MSP7-like protein	281	5.7	1	0.01	0.00355872	0.000170968
PF3D7_1336400	0.9888	RanBPM and CLTH-like protein, putative	282	8.2	1	0.01	0.0035461	0.000170362
PF3D7_1338200	1	60S ribosomal protein L6, putative	221	48.4	21	0.27	0.0950226	0.00456507
PF3D7_1338300	1	elongation factor 1-gamma, putative	411	23.8	15	0.18	0.0364964	0.00175336
PF3D7_1338700	1	conserved protein, unknown function	622	5.6	2	0.03	0.00321543	0.000154476
PF3D7_1341200	1	60S ribosomal protein L18, putative	184	26.6	4	0.05	0.0217391	0.00104439
PF3D7_1341300	1	60S ribosomal protein L18-2, putative	187	12.8	2	0.03	0.0106952	0.000513818
PF3D7_1341900	0.9163	V-type proton ATPase subunit D, putative	247	10.5	1	0.01	0.00404858	0.000194502
PF3D7_1342000	1	40S ribosomal protein S6	306	41.8	55	0.65	0.179739	0.00863499
PF3D7_1342100	0.9991	aconitate hydratase	909	5	2	0.02	0.00220022	0.000105703
PF3D7_1342400	0.9833	casein kinase II beta chain	385	2.9	1	0.01	0.0025974	0.000124784
PF3D7_1342600	0.9822	myosin A	818	3.2	1	0.01	0.00122249	5.8731e-05
PF3D7_1342800	1	phosphoenolpyruvate carboxykinase	583	6.9	2	0.03	0.00343053	0.000164809
PF3D7_1343000	1	phosphoethanolamine N-methyltransferase	266	48.1	24	0.32	0.0902256	0.00433461
PF3D7_1344200	1	endoplasmic reticulum chaperone GRP170	932	10.6	8	0.1	0.00858369	0.000412377
PF3D7_1344300	0.98	zinc finger protein, putative	1426	0.9	1	0.01	0.000701262	3.369e-05
PF3D7_1345700	1	isocitrate dehydrogenase [NADP], mitochondrial	468	36.1	25	0.32	0.0534188	0.00256634
PF3D7_1346300	1	DNA/RNA-binding protein Alba 2	211	33.6	6	0.08	0.028436	0.00136612
PF3D7_1347200	0.9952	nucleoside transporter 1	422	3.8	2	0.02	0.00473934	0.000227687
PF3D7_1347500	1	DNA/RNA-binding protein Alba 4	372	23.7	9	0.12	0.0241935	0.00116231
PF3D7_1347700	0.9888	ethanolamine-phosphate cytidylyltransferase	573	3.3	1	0.01	0.0017452	8.38429e-05
PF3D7_1347900	0.9999	conserved Plasmodium protein, unknown function	1847	1.2	2	0.03	0.00108284	5.20216e-05
PF3D7_1348200	0.9888	step II splicing factor, putative	204	6.9	1	0.01	0.00490196	0.0002355
PF3D7_1349200	1	glutamate--tRNA ligase, putative	863	23.8	19	0.24	0.0220162	0.0010577
PF3D7_1350100	1	lysine--tRNA ligase	583	24.2	15	0.19	0.025729	0.00123607
PF3D7_1350300	1	conserved protein, unknown function	305	6.2	2	0.03	0.00655738	0.000315029
PF3D7_1351000	0.9997	phosphatidylinositol transfer protein, putative	1860	1.3	2	0.02	0.00107527	5.1658e-05
PF3D7_1351400	1	60S ribosomal protein L17, putative	203	24.1	25	0.3	0.123153	0.0059165
PF3D7_1352200	0.9888	U3 small nucleolar RNA-associated protein 15, putative	464	2.2	1	0.01	0.00215517	0.000103539
PF3D7_1352500	1	thioredoxin-related protein, putative	208	23.6	5	0.07	0.0240385	0.00115485
PF3D7_1352700	0.9643	intron-binding protein aquarius, putative	2533	2	3	0.03	0.00118437	5.68993e-05
PF3D7_1353200	1	membrane associated histidine-rich protein 2	137	21.9	2	0.03	0.0145985	0.000701342
PF3D7_1353900	0.9077	proteasome subunit alpha type-7, putative	241	8.7	1	0.01	0.00414938	0.000199344
PF3D7_1354300	1	large subunit rRNA methyltransferase, putative	1019	16.3	15	0.19	0.0147203	0.000707193
PF3D7_1354900	0.9989	conserved Plasmodium protein, unknown function	637	3.3	2	0.02	0.00313972	0.000150838
PF3D7_1355100	1	DNA replication licensing factor MCM6	929	6.2	3	0.04	0.00322928	0.000155141
PF3D7_1355300	0.9058	histone-lysine N-methyltransferase, putative	509	3.7	1	0.01	0.00196464	9.4385e-05
PF3D7_1355500	0.9844	serine/threonine protein phosphatase 5	658	2.4	1	0.01	0.00151976	7.30121e-05
PF3D7_1355700	0.9997	NLI interacting factor-like phosphatase, putative	1288	1.7	2	0.02	0.0015528	7.45993e-05
PF3D7_1357800	1	T-complex protein 1 subunit delta	529	29.7	15	0.2	0.0283554	0.00136225
PF3D7_1357900	0.8362	pyrroline-5-carboxylate reductase, putative	262	7.3	1	0.01	0.00381679	0.000183366
PF3D7_1358100	1	Sas10 domain-containing protein, putative	734	4.4	5	0.06	0.00681199	0.000327261
PF3D7_1358700	0.9877	YOP1-like protein, putative	153	6.5	1	0.01	0.00653595	0.000314
PF3D7_1358800	1	40S ribosomal protein S15	151	47.7	14	0.18	0.0927152	0.00445422
PF3D7_1359400	0.9888	CUGBP Elav-like family member 1	509	2.9	1	0.01	0.00196464	9.4385e-05
PF3D7_1359600	1	conserved Plasmodium protein, unknown function	2025	1.9	2	0.03	0.000987654	4.74488e-05
PF3D7_1360700	1	E3 SUMO-protein ligase PIAS, putative	1130	3.9	3	0.04	0.00265487	0.000127545
PF3D7_1360800	1	falcilysin	1193	16.7	16	0.2	0.0134116	0.000644318
PF3D7_1360900	1	RNA-binding protein, putative	389	8.5	3	0.03	0.00771208	0.000370504
PF3D7_1361100	1	protein transport protein Sec24A	940	4.6	2	0.03	0.00212766	0.000102217
PF3D7_1361800	1	glideosome-associated connector	2605	9.8	15	0.2	0.00575816	0.000276633
PF3D7_1362400	0.9999	calpain	2048	2.6	4	0.03	0.00195312	9.38319e-05
PF3D7_1362700	1	conserved Plasmodium protein, unknown function	2039	9.4	22	0.27	0.0107896	0.000518354
PF3D7_1363400	0.9949	polyubiquitin binding protein, putative	905	3.5	1	0.02	0.00110497	5.3085e-05
PF3D7_1365900	1	ubiquitin-60S ribosomal protein L40	128	39.1	5	0.06	0.0390625	0.00187664
PF3D7_1366900	1	conserved protein, unknown function	685	12.6	7	0.09	0.010219	0.00049094
PF3D7_1367000	0.9888	suppressor of kinetochore protein 1, putative	162	9.3	1	0.01	0.00617284	0.000296555
PF3D7_1367600	0.9866	ribosome biogenesis protein MRT4, putative	222	4.1	1	0.01	0.0045045	0.000216405
PF3D7_1367700	1	alanine--tRNA ligase	1408	6.2	9	0.07	0.00639205	0.000307086
PF3D7_1368100	0.9888	26S proteasome regulatory subunit RPN11, putative	311	4.2	1	0.01	0.00321543	0.000154476
PF3D7_1368200	1	ABC transporter E family member 1, putative	619	9.2	4	0.05	0.00646204	0.000310449
PF3D7_1369500	0.9554	conserved protein, unknown function	1106	1.2	1	0.01	0.000904159	4.34376e-05
PF3D7_1370300	0.9431	membrane associated histidine-rich protein 1	249	14.5	1	0.01	0.00401606	0.00019294
PF3D7_1401600	0.9866	Plasmodium exported protein (PHISTb), unknown function	478	2.3	1	0.01	0.00209205	0.000100506
PF3D7_1401800	0.9888	choline kinase	440	3.6	1	0.01	0.00227273	0.000109186
PF3D7_1402500	0.9997	ribosomal protein S27a, putative	149	11.4	3	0.02	0.0201342	0.000967288
PF3D7_1405600	1	ribonucleoside-diphosphate reductase small chain, putative	349	12.9	4	0.05	0.0114613	0.000550624
PF3D7_1405800	1	ribosome biogenesis protein BOP1, putative	966	7.3	5	0.06	0.00517598	0.000248664
PF3D7_1405900	1	RNA-binding protein, putative	1109	7.8	6	0.07	0.00541028	0.00025992
PF3D7_1406200	0.9932	transcription elongation factor SPT6, putative	2820	1.2	3	0.03	0.00106383	5.11085e-05
PF3D7_1406300	0.9212	glycerophosphodiester phosphodiesterase	475	4.4	1	0.01	0.00210526	0.000101141
PF3D7_1407100	1	rRNA 2'-O-methyltransferase fibrillarin, putative	318	16	5	0.06	0.0157233	0.000755377
PF3D7_1407800	1	plasmepsin IV	449	18	5	0.07	0.0111359	0.000534988
PF3D7_1408000	1	plasmepsin II	453	11.3	4	0.05	0.00883002	0.000424212
PF3D7_1408100	0.9888	plasmepsin III	451	3.3	1	0.01	0.00221729	0.000106523
PF3D7_1408500	1	conserved Plasmodium protein, unknown function	195	35.4	12	0.15	0.0615385	0.00295643
PF3D7_1408600	1	40S ribosomal protein S8e, putative	218	38.5	21	0.27	0.0963303	0.00462789
PF3D7_1409600	1	histidine phosphatase, putative	768	3.5	3	0.04	0.00390625	0.000187664
PF3D7_1409800	1	CUGBP Elav-like family member 2, putative	514	10.7	4	0.05	0.0077821	0.000373867
PF3D7_1410200	1	CTP synthase	858	9.3	5	0.07	0.00582751	0.000279965
PF3D7_1410300	0.9888	WD repeat-containing protein, putative	4405	0.3	1	0.01	0.000227015	1.09062e-05
PF3D7_1410400	1	rhoptry-associated protein 1	782	11.4	7	0.07	0.00895141	0.000430043
PF3D7_1410600	1	eukaryotic translation initiation factor 2 subunit gamma, putative	465	13.3	6	0.08	0.0129032	0.000619896
PF3D7_1410700	0.9888	conserved protein, unknown function	334	3.9	1	0.01	0.00299401	0.000143838
PF3D7_1412100	1	mini-chromosome maintenance complex-binding protein, putative	956	3.3	3	0.04	0.00313808	0.000150759
PF3D7_1412500	0.9997	actin II	376	18.6	2	0.02	0.00531915	0.000255542
PF3D7_1412800	1	glycylpeptide N-tetradecanoyltransferase	410	12.7	3	0.03	0.00731707	0.000351526
PF3D7_1414300	1	60S ribosomal protein L10, putative	219	22.4	10	0.13	0.0456621	0.0021937
PF3D7_1414400	1	serine/threonine protein phosphatase PP1	304	14.1	4	0.05	0.0131579	0.000632131
PF3D7_1414700	1	ubiquitin carboxyl-terminal hydrolase, putative	1384	1.7	2	0.03	0.00144509	6.94248e-05
PF3D7_1414800	1	small nuclear ribonucleoprotein-associated protein B, putative	201	12.4	2	0.03	0.00995025	0.000478029
PF3D7_1415400	1	Btz domain-containing protein, putative	1474	2.4	3	0.03	0.00203528	9.77787e-05
PF3D7_1416100	0.9833	protein SEY1, putative	937	2.3	1	0.01	0.00106724	5.12721e-05
PF3D7_1416200	0.9868	metacaspase-3	2280	1.1	2	0.02	0.000877193	4.21421e-05
PF3D7_1417200	0.9999	NOT family protein, putative	4466	0.6	2	0.03	0.000447828	2.15145e-05
PF3D7_1417500	1	H/ACA ribonucleoprotein complex subunit 4, putative	466	10.5	3	0.04	0.00643777	0.000309283
PF3D7_1417800	0.9998	DNA replication licensing factor MCM2	971	2.6	2	0.03	0.00205973	9.89536e-05
PF3D7_1419000	1	conserved Plasmodium protein, unknown function	1166	10.8	12	0.15	0.0102916	0.000494428
PF3D7_1419400	1	conserved Plasmodium membrane protein, unknown function	2201	2.5	3	0.04	0.00136302	6.5482e-05
PF3D7_1419700	1	eukaryotic translation initiation factor 3 subunit H, putative	509	5.9	2	0.03	0.00392927	0.00018877
PF3D7_1420300	1	DNL-type zinc finger protein	302	22.2	8	0.11	0.0264901	0.00127263
PF3D7_1420400	1	glycine--tRNA ligase	889	8.5	5	0.07	0.0056243	0.000270202
PF3D7_1420700	1	surface protein P113	969	1.8	2	0.03	0.00206398	9.91578e-05
PF3D7_1421100	1	conserved Plasmodium protein, unknown function	1253	10.6	12	0.15	0.00957702	0.000460099
PF3D7_1421200	1	40S ribosomal protein S25	105	49.5	13	0.17	0.12381	0.00594805
PF3D7_1422400	1	nucleolar RNA-associated protein, putative	1630	17.2	25	0.3	0.0153374	0.00073684
PF3D7_1422700	0.9999	conserved Plasmodium protein, unknown function	1190	2.2	2	0.03	0.00168067	8.07428e-05
PF3D7_1423000	1	nucleolar GTP-binding protein 2, putative	487	6.4	3	0.03	0.00616016	0.000295946
PF3D7_1423200	0.9866	peptidyl-prolyl cis-trans isomerase	446	2.5	1	0.01	0.00224215	0.000107717
PF3D7_1423700	1	conserved Plasmodium protein, unknown function	1558	4.9	7	0.09	0.00449294	0.00021585
PF3D7_1424100	1	60S ribosomal protein L5, putative	294	48.6	25	0.29	0.085034	0.0040852
PF3D7_1424400	1	60S ribosomal protein L7-3, putative	283	38.9	58	0.71	0.204947	0.00984605
PF3D7_1425200	0.9822	enoyl-CoA hydratase, putative	406	2.2	1	0.01	0.00246305	0.00011833
PF3D7_1426000	1	60S ribosomal protein L21	161	26.7	30	0.36	0.186335	0.00895192
PF3D7_1426100	1	transcription factor BTF3, putative	171	15.2	3	0.04	0.0175439	0.000842841
PF3D7_1426200	1	protein arginine N-methyltransferase 1	401	5.7	2	0.03	0.00498753	0.000239611
PF3D7_1426700	0.9999	phosphoenolpyruvate carboxylase	1148	2.2	2	0.01	0.00174216	8.36968e-05
PF3D7_1426800	0.9713	conserved Plasmodium protein, unknown function	2082	0.4	1	0.01	0.000480307	2.30749e-05
PF3D7_1428100	0.98	WW domain-binding protein 11, putative	637	1.6	1	0.01	0.00156986	7.54191e-05
PF3D7_1428300	1	proliferation-associated protein 2g4, putative	377	7.4	3	0.03	0.00795756	0.000382297
PF3D7_1429800	1	coatomer subunit beta, putative	1370	3.9	4	0.05	0.00291971	0.000140268
PF3D7_1430200	0.9888	plasmepsin IX	627	1.8	1	0.01	0.0015949	7.66219e-05
PF3D7_1431700	1	60S ribosomal protein L14, putative	165	37	15	0.18	0.0909091	0.00436745
PF3D7_1433400	1	PHD finger protein PHD2, putative	5757	0.9	3	0.03	0.000521105	2.50349e-05
PF3D7_1433500	0.9988	DNA topoisomerase 2	1472	2.6	3	0.03	0.00203804	9.79116e-05
PF3D7_1434300	1	Hsp70/Hsp90 organizing protein	564	21.1	12	0.12	0.0212766	0.00102217
PF3D7_1434600	0.9811	methionine aminopeptidase 2	628	2.1	1	0.01	0.00159236	7.64999e-05
PF3D7_1434800	0.9523	mitochondrial acidic protein MAM33, putative	252	4.4	1	0.01	0.00396825	0.000190643
PF3D7_1436000	1	glucose-6-phosphate isomerase	579	24.5	12	0.16	0.0207254	0.000995688
PF3D7_1436300	1	translocon component PTEX150	993	4.9	3	0.04	0.00302115	0.000145142
PF3D7_1437200	1	ribonucleoside-diphosphate reductase large subunit, putative	847	6	5	0.07	0.00590319	0.000283601
PF3D7_1437900	1	HSP40, subfamily A	424	21.7	10	0.13	0.0235849	0.00113306
PF3D7_1438000	1	eukaryotic translation initiation factor eIF2A, putative	661	14.2	8	0.1	0.0121029	0.000581446
PF3D7_1438600	0.9756	conserved protein, unknown function	277	4	1	0.01	0.00361011	0.000173437
PF3D7_1438900	1	thioredoxin peroxidase 1	195	27.2	3	0.04	0.0153846	0.000739107
PF3D7_1439400	1	cytochrome b-c1 complex subunit Rieske, putative	355	11.8	4	0.05	0.0112676	0.000541318
PF3D7_1439800	0.9888	vesicle-associated membrane protein, putative	241	7.1	1	0.01	0.00414938	0.000199344
PF3D7_1439900	1	triosephosphate isomerase	248	14.9	2	0.03	0.00806452	0.000387435
PF3D7_1441200	0.9888	60S ribosomal protein L1, putative	217	7.8	1	0.01	0.00460829	0.000221391
PF3D7_1441400	1	FACT complex subunit SSRP1, putative	506	10.5	5	0.07	0.00988142	0.000474723
PF3D7_1442300	1	tRNA import protein tRIP	402	14.4	6	0.08	0.0149254	0.000717044
PF3D7_1443100	0.9991	conserved Plasmodium protein, unknown function	574	5.1	2	0.02	0.00348432	0.000167394
PF3D7_1443400	1	WD repeat-containing protein	819	4.9	3	0.04	0.003663	0.000175978
PF3D7_1444300	0.9888	1-acyl-sn-glycerol-3-phosphate acyltransferase, putative	292	4.8	1	0.01	0.00342466	0.000164527
PF3D7_1444800	1	fructose-bisphosphate aldolase	369	34.1	9	0.12	0.0243902	0.00117175
PF3D7_1445100	1	histidine--tRNA ligase, putative	1132	5.3	5	0.06	0.00441696	0.000212199
PF3D7_1445200	1	ATP-dependent RNA helicase MAK5, putative	796	4.6	3	0.04	0.00376884	0.000181063
PF3D7_1445300	0.8909	ribosomal protein S29, mitochondrial, putative	604	2	1	0.01	0.00165563	7.95397e-05
PF3D7_1445700	1	conserved Plasmodium protein, unknown function	351	22.8	8	0.08	0.022792	0.00109497
PF3D7_1445900	1	ATP-dependent RNA helicase DDX5, putative	527	20.5	9	0.1	0.0170778	0.000820451
PF3D7_1446200	1	M17 leucyl aminopeptidase	605	7.6	4	0.04	0.00661157	0.000317633
PF3D7_1447000	1	40S ribosomal protein S5	272	36.4	14	0.16	0.0514706	0.00247275
PF3D7_1447900	1	multidrug resistance protein 2	1024	3	2	0.03	0.00195312	9.38319e-05
PF3D7_1449400	0.9544	crossover junction endonuclease MUS81, putative	1271	1	1	0.01	0.000786782	3.77985e-05
PF3D7_1450700	1	conserved Plasmodium protein, unknown function	620	8.5	4	0.04	0.00645161	0.000309948
PF3D7_1450900	0.9888	acetyl-CoA acetyltransferase, putative	398	5.3	1	0.01	0.00251256	0.000120708
PF3D7_1451000	0.8436	conserved Plasmodium protein, unknown function	804	1.5	1	0.01	0.00124378	5.97537e-05
PF3D7_1451100	1	elongation factor 2	832	31.2	26	0.3	0.03125	0.00150131
PF3D7_1451200	1	conserved Plasmodium protein, unknown function	1504	7.8	7	0.09	0.00465426	0.0002236
PF3D7_1451400	0.9866	transcriptional regulatory protein sir2b	1304	1.2	1	0.01	0.000766871	3.6842e-05
PF3D7_1451900	0.9998	ribosome biogenesis protein TSR1, putative	1029	2.4	2	0.03	0.00194363	9.3376e-05
PF3D7_1453700	0.9998	HSP90 co-chaperone p23	275	7.6	2	0.02	0.00727273	0.000349396
PF3D7_1453800	1	glucose-6-phosphate dehydrogenase-6-phosphogluconolactonase	910	3.1	2	0.03	0.0021978	0.000105587
PF3D7_1454400	1	aminopeptidase P	777	3.2	2	0.03	0.002574	0.00012366
PF3D7_1454500	0.9987	iron-sulfur cluster assembly protein ISU, putative	162	16	3	0.03	0.0185185	0.000889666
PF3D7_1454700	1	6-phosphogluconate dehydrogenase, decarboxylating	468	23.9	8	0.09	0.017094	0.00082123
PF3D7_1455500	0.9888	AP-1 complex subunit gamma, putative	1081	2	1	0.01	0.000925069	4.44421e-05
PF3D7_1456000	0.9838	AP2 domain transcription factor, putative	1374	1.9	2	0.01	0.0014556	6.99301e-05
PF3D7_1456700	0.9888	conserved Plasmodium protein, unknown function	684	2	1	0.01	0.00146199	7.02368e-05
PF3D7_1456800	1	V-type H(+)-translocating pyrophosphatase, putative	717	9.3	4	0.06	0.0055788	0.000268016
PF3D7_1457000	0.9877	signal peptide peptidase	412	2.4	1	0.01	0.00242718	0.000116607
PF3D7_1457300	1	MA3 domain-containing protein, putative	639	8	4	0.05	0.00625978	0.000300732
PF3D7_1457700	0.9922	large ribosomal subunit nuclear export factor, putative	1478	2.2	2	0.02	0.00135318	6.50094e-05
PF3D7_1459000	1	ATP-dependent RNA helicase DBP5	741	6.7	3	0.04	0.00404858	0.000194502
PF3D7_1459400	1	conserved protein, unknown function	340	8.2	2	0.03	0.00588235	0.0002826
PF3D7_1460300	1	60S ribosomal protein L29, putative	67	13.4	7	0.08	0.104478	0.00501931
PF3D7_1460500	0.9888	conserved Plasmodium protein, unknown function	1632	1.8	1	0.01	0.000612745	2.94375e-05
PF3D7_1460700	1	60S ribosomal protein L27	146	39	14	0.15	0.0958904	0.00460676
PF3D7_1461900	1	valine--tRNA ligase, putative	1090	9.6	9	0.1	0.00825688	0.000396677
PF3D7_1462800	1	glyceraldehyde-3-phosphate dehydrogenase	337	44.8	42	0.51	0.124629	0.00598742
PF3D7_1463200	0.9888	replication factor C subunit 3, putative	344	6.7	1	0.01	0.00290698	0.000139657
PF3D7_1463300	0.9431	DNA polymerase alpha subunit B, putative	539	2.4	1	0.01	0.00185529	8.91316e-05
PF3D7_1464600	1	serine/threonine protein phosphatase UIS2, putative	1442	8.1	7	0.09	0.00485437	0.000233213
PF3D7_1464900	0.9794	ATP-dependent zinc metalloprotease FTSH, putative	706	2.5	8	0.05	0.0113314	0.000544385
PF3D7_1465900	1	40S ribosomal protein S3	221	29.9	9	0.12	0.040724	0.00195646
PF3D7_1466300	1	26S proteasome regulatory subunit RPN2, putative	1172	7.1	5	0.06	0.00426621	0.000204957
PF3D7_1466400	0.9638	AP2 domain transcription factor AP2-EXP	813	1	1	0.01	0.00123001	5.90922e-05
PF3D7_1466700	0.9888	60S ribosome subunit biogenesis protein NIP7, putative	179	11.2	1	0.01	0.00558659	0.000268391
PF3D7_1467600	1	conserved Plasmodium protein, unknown function	2104	20.3	90	1.06	0.0427757	0.00205503
PF3D7_1468100	1	MORC family protein	2558	13.3	26	0.32	0.0101642	0.000488308
PF3D7_1468700	1	eukaryotic initiation factor 4A	398	42	18	0.22	0.0452261	0.00217275
PF3D7_1468800	1	splicing factor U2AF large subunit, putative	833	4.4	3	0.04	0.00360144	0.00017302
PF3D7_1469200	1	shewanella-like protein phosphatase 1, putative	358	7.8	3	0.04	0.00837989	0.000402586
PF3D7_1470600	1	RAP protein, putative	533	31.1	24	0.31	0.0450281	0.00216324
PF3D7_1470700	1	conserved Plasmodium protein, unknown function	580	26.6	15	0.19	0.0258621	0.00124246
PF3D7_1471100	1	exported protein 2	287	15.3	4	0.05	0.0139373	0.000669574
PF3D7_1471400	1	diacylglycerol kinase, putative	499	7.4	2	0.03	0.00400802	0.000192553
PF3D7_1472200	1	histone deacetylase, putative	2251	6.4	10	0.12	0.00444247	0.000213425
PF3D7_1473200	1	DnaJ protein, putative	454	51.8	33	0.37	0.0726872	0.00349204
PF3D7_1473700	1	nucleoporin NUP116/NSP116, putative	1253	11.5	17	0.19	0.0135674	0.000651806
PF3D7_1474500	1	splicing factor 3A subunit 1, putative	701	5.3	3	0.04	0.0042796	0.0002056
PF3D7_1474900	0.9202	trailer hitch homolog, putative	328	5.2	1	0.01	0.00304878	0.000146469
PF3D7_1477500	0.9888	Plasmodium exported protein (PHISTb), unknown function	500	3	1	0.01	0.002	9.60839e-05

## Sheet: S2A
protein	protein probability	protein description	protein length	percent coverage	tot indep spectra	percent share of spectrum ids	SAF	NSAF
HSP60L-TurboID	1		390	50.3	25	0.28	0.0641026	0.00247724
PF3D7_0102200	1	ring-infected erythrocyte surface antigen	1085	9	6	0.07	0.00552995	0.000213704
PF3D7_0102900	1	aspartate--tRNA ligase	626	9.6	5	0.04	0.00798722	0.000308665
PF3D7_0105200	1	heptatricopeptide repeat and RAP domain-containing protein, putative	568	10.7	4	0.05	0.00704225	0.000272147
PF3D7_0106000	0.9875	conserved protein, unknown function	922	1.7	1	0.01	0.0010846	4.19142e-05
PF3D7_0106300	0.9875	calcium-transporting ATPase	1228	1.6	1	0.01	0.000814332	3.14698e-05
PF3D7_0106700	1	small ribosomal subunit assembling AARP2 protein	1434	7.6	10	0.1	0.0069735	0.00026949
PF3D7_0107000	1	centrin-1	168	26.8	3	0.03	0.0178571	0.000690087
PF3D7_0107200	1	CCR4 domain-containing protein 3, putative	337	9.2	3	0.03	0.00890208	0.00034402
PF3D7_0108100	0.9766	conserved protein, unknown function	656	1.8	1	0.01	0.00152439	5.89099e-05
PF3D7_0108300	1	conserved Plasmodium protein, unknown function	2221	5.4	11	0.11	0.00495272	0.000191397
PF3D7_0109800	0.9754	phenylalanine--tRNA ligase alpha subunit	575	2.3	1	0.01	0.00173913	6.72085e-05
PF3D7_0110100	0.9999	selenocysteine-specific elongation factor, putative	934	3.2	2	0.02	0.00214133	8.27514e-05
PF3D7_0110600	1	phosphatidylinositol-4-phosphate 5-kinase	1710	7	10	0.1	0.00584795	0.000225994
PF3D7_0111800	1	eukaryotic translation initiation factor 4E, putative	620	7.7	5	0.06	0.00806452	0.000311652
PF3D7_0113000	1	glutamic acid-rich protein GARP	673	28.2	45	0.47	0.0668648	0.00258398
PF3D7_0204200	0.9875	translocation protein SEC66, putative	276	5.4	1	0.01	0.00362319	0.000140018
PF3D7_0204700	0.9462	hexose transporter	504	3	1	0.01	0.00198413	7.66764e-05
PF3D7_0204900	0.9875	2-methoxy-6-polyprenyl-1,4-benzoquinol methylase, mitochondrial, putative	354	4	1	0.01	0.00282486	0.000109166
PF3D7_0205900	1	26S proteasome regulatory subunit RPN1, putative	966	2.7	2	0.02	0.00207039	8.00101e-05
PF3D7_0207500	1	serine repeat antigen 6	1031	5	3	0.03	0.0029098	0.000112449
PF3D7_0207600	1	serine repeat antigen 5	997	4.6	4	0.04	0.00401204	0.000155045
PF3D7_0208200	1	KRR1 small subunit processome component, putative	300	7	2	0.02	0.00666667	0.000257633
PF3D7_0208400	1	conserved Plasmodium protein, unknown function	2010	3.4	6	0.07	0.00298507	0.000115358
PF3D7_0209800	1	ATP-dependent RNA helicase UAP56	457	21	10	0.11	0.0218818	0.000845621
PF3D7_0210100	1	60S ribosomal protein L37ae, putative	96	9.4	9	0.1	0.09375	0.00362296
PF3D7_0210900	1	conserved Plasmodium protein, unknown function	284	27.8	14	0.12	0.0492958	0.00190503
PF3D7_0211800	1	asparagine--tRNA ligase	610	16.2	6	0.07	0.00983607	0.000380114
PF3D7_0212300	1	eukaryotic peptide chain release factor subunit 1, putative	427	10.8	4	0.04	0.00936768	0.000362013
PF3D7_0212900	1	arginyl-tRNA--protein transferase	365	24.7	7	0.08	0.0191781	0.000741135
PF3D7_0213100	1	protein SIS1	328	19.8	6	0.07	0.0182927	0.000706919
PF3D7_0214000	1	T-complex protein 1 subunit theta	542	9.4	5	0.04	0.00922509	0.000356503
PF3D7_0214100	1	protein transport protein SEC31	1471	2.9	4	0.05	0.00271924	0.000105085
PF3D7_0214300	0.9859	conserved Plasmodium protein, unknown function	2500	0.9	1	0.01	0.0004	1.5458e-05
PF3D7_0214400	0.9999	conserved protein, unknown function	619	3.4	2	0.02	0.00323102	0.000124862
PF3D7_0215200	0.9936	conserved Plasmodium protein, unknown function	244	5.7	4	0.03	0.0163934	0.000633523
PF3D7_0217100	1	ATP synthase subunit alpha, mitochondrial	551	10	5	0.05	0.00907441	0.00035068
PF3D7_0217500	1	calcium-dependent protein kinase 1	524	18.3	10	0.11	0.019084	0.000737498
PF3D7_0217800	1	40S ribosomal protein S26	107	35.5	26	0.26	0.242991	0.00939035
PF3D7_0217900	1	thioesterase/thiol ester dehydrase-isomerase, putative	519	18.1	10	0.11	0.0192678	0.000744603
PF3D7_0218200	1	SUZ domain-containing protein, putative	807	10.3	3	0.04	0.00371747	0.000143661
PF3D7_0218400	1	ATP-dependent RNA helicase DDX47, putative	562	7.3	4	0.04	0.00711744	0.000275053
PF3D7_0218500	1	small nuclear ribonucleoprotein Sm D2, putative	101	16.8	2	0.02	0.019802	0.000765245
PF3D7_0219400	0.9863	ribosome associated membrane protein RAMP4, putative	101	8.9	1	0.01	0.00990099	0.000382623
PF3D7_0219600	1	replication factor C subunit 1	904	7.2	6	0.05	0.00663717	0.000256493
PF3D7_0302500	1	cytoadherence linked asexual protein 3.1	1417	21.5	27	0.25	0.0190543	0.000736353
PF3D7_0302900	1	exportin-1, putative	1254	4.5	4	0.05	0.00318979	0.000123269
PF3D7_0303000	1	N-ethylmaleimide-sensitive fusion protein	783	5.7	2	0.02	0.00255428	9.87098e-05
PF3D7_0303200	0.9403	lipin, putative	1162	1.7	2	0.02	0.00172117	6.65144e-05
PF3D7_0303700	1	lipoamide acyltransferase component of branched-chain alpha-keto acid dehydrogenase complex	448	16.1	5	0.05	0.0111607	0.000431305
PF3D7_0304200	1	EH domain-containing protein	533	10.1	4	0.05	0.00750469	0.000290018
PF3D7_0304400	1	60S ribosomal protein L44	104	20.2	21	0.22	0.201923	0.0078033
PF3D7_0305600	1	DNA-(apurinic or apyrimidinic site) endonuclease	617	8.9	3	0.03	0.00486224	0.000187901
PF3D7_0306800	1	T-complex protein 1 subunit beta	533	16.9	7	0.08	0.0131332	0.000507531
PF3D7_0306900	1	40S ribosomal protein S23, putative	145	32.4	40	0.46	0.275862	0.0106607
PF3D7_0307100	0.9507	40S ribosomal protein S12, putative	141	7.8	1	0.01	0.0070922	0.000274077
PF3D7_0307200	1	60S ribosomal protein L7, putative	257	35	25	0.27	0.0972763	0.00375923
PF3D7_0307400	1	ATP-dependent Clp protease proteolytic subunit	370	9.2	2	0.02	0.00540541	0.000208891
PF3D7_0307500	1	spindle and kinetochore-associated protein 2, putative	389	14.1	6	0.06	0.0154242	0.000596065
PF3D7_0307700	1	conserved Plasmodium protein, unknown function	1826	2.8	2	0.03	0.00109529	4.23274e-05
PF3D7_0308200	1	T-complex protein 1 subunit eta	539	7.8	3	0.03	0.00556586	0.000215092
PF3D7_0309000	0.9327	dual specificity protein phosphatase	575	2.1	1	0.01	0.00173913	6.72085e-05
PF3D7_0309300	0.9682	N2227-like protein, putative	955	1.2	1	0.01	0.00104712	4.04659e-05
PF3D7_0309500	1	asparagine synthetase [glutamine-hydrolyzing], putative	610	7	4	0.03	0.00655738	0.000253409
PF3D7_0309600	1	60S acidic ribosomal protein P2	112	42	3	0.03	0.0267857	0.00103513
PF3D7_0310300	1	phosphoglycerate mutase, putative	1165	2.5	2	0.02	0.00171674	6.63432e-05
PF3D7_0310400	1	parasite-infected erythrocyte surface protein	1294	8.8	9	0.08	0.00695518	0.000268782
PF3D7_0310500	1	ATP-dependent RNA helicase DHX57, putative	2269	9.3	17	0.18	0.00749229	0.000289539
PF3D7_0310600	0.9875	eukaryotic translation initiation factor 3 subunit K, putative	235	6	1	0.01	0.00425532	0.000164446
PF3D7_0311300	1	phosphatidylinositol 3- and 4-kinase, putative	953	8.6	6	0.06	0.00629591	0.000243305
PF3D7_0312400	0.9875	glycogen synthase kinase 3	440	3.4	1	0.01	0.00227273	8.78293e-05
PF3D7_0312800	1	60S ribosomal protein L26, putative	126	31.7	19	0.21	0.150794	0.0058274
PF3D7_0313000	0.953	conserved Plasmodium protein, unknown function	346	2.9	1	0.01	0.00289017	0.00011169
PF3D7_0313400	1	conserved Plasmodium protein, unknown function	784	8.8	3	0.03	0.00382653	0.000147876
PF3D7_0315100	0.9588	eukaryotic translation initiation factor 4E	227	3.5	1	0.01	0.00440529	0.000170242
PF3D7_0315600	1	zinc finger protein, putative	485	18.1	5	0.06	0.0103093	0.000398401
PF3D7_0316800	1	40S ribosomal protein S15A, putative	130	23.8	6	0.07	0.0461538	0.00178361
PF3D7_0317200	0.9742	cdc2-related protein kinase 4	1553	0.7	1	0.01	0.000643915	2.4884e-05
PF3D7_0317600	1	40S ribosomal protein S11, putative	161	32.3	9	0.08	0.0559006	0.00216027
PF3D7_0317700	1	CPSF (cleavage and polyadenylation specific factor), subunit A, putative	2870	9.3	17	0.18	0.00592334	0.000228907
PF3D7_0318600	1	cleavage and polyadenylation specificity factor, putative	1017	2.9	2	0.02	0.00196657	7.59978e-05
PF3D7_0319500	0.9875	RNA-binding protein, putative	309	4.5	1	0.01	0.00323625	0.000125064
PF3D7_0319600	1	elongation factor 1-delta, putative	156	20.5	2	0.02	0.0128205	0.000495447
PF3D7_0320300	0.9999	T-complex protein 1 subunit epsilon	535	4.5	2	0.02	0.00373832	0.000144467
PF3D7_0320800	1	ATP-dependent RNA helicase DDX6	433	39.7	15	0.17	0.034642	0.00133874
PF3D7_0320900	1	histone H2A.Z	158	31	6	0.06	0.0379747	0.00146753
PF3D7_0321100	1	conserved Plasmodium protein, unknown function	1844	3	5	0.05	0.0027115	0.000104786
PF3D7_0321500	1	peptidase, putative	1074	3.2	2	0.02	0.0018622	7.19644e-05
PF3D7_0321800	1	WD repeat-containing protein, putative	2706	1.3	3	0.03	0.00110865	4.28436e-05
PF3D7_0322000	1	peptidyl-prolyl cis-trans isomerase	171	15.2	2	0.02	0.0116959	0.000451987
PF3D7_0322900	1	40S ribosomal protein S3A, putative	262	64.9	87	0.91	0.332061	0.0128325
PF3D7_0323000	0.9875	translation machinery-associated protein 7, putative	54	27.8	1	0.01	0.0185185	0.000715646
PF3D7_0323500	0.9955	survival motor neuron-like protein	315	13	3	0.02	0.00952381	0.000368047
PF3D7_0401800	1	Plasmodium exported protein (PHISTb), unknown function	560	9.8	4	0.04	0.00714286	0.000276035
PF3D7_0402000	1	Plasmodium exported protein (PHISTa), unknown function	428	11	14	0.15	0.0327103	0.00126409
PF3D7_0403200	1	pre-mRNA splicing factor, putative	560	11.1	7	0.06	0.0125	0.000483061
PF3D7_0404300	1	conserved Plasmodium protein, unknown function	631	3.5	2	0.02	0.00316957	0.000122488
PF3D7_0405000	1	ATP-dependent RNA helicase DDX51, putative	567	9	6	0.07	0.010582	0.000408941
PF3D7_0405400	0.9994	pre-mRNA-processing-splicing factor 8, putative	3136	2.1	2	0.02	0.000637755	2.4646e-05
PF3D7_0405800	0.9875	conserved protein, unknown function	102	15.7	1	0.01	0.00980392	0.000378872
PF3D7_0406100	1	V-type proton ATPase subunit B	494	17.4	7	0.08	0.01417	0.0005476
PF3D7_0406500	1	NYN domain-containing protein, putative	3211	5.4	19	0.2	0.00591716	0.000228668
PF3D7_0408300	0.9906	zinc finger Ran-binding domain-containing protein 2, putative	344	6.7	2	0.02	0.00581395	0.00022468
PF3D7_0408500	1	flap endonuclease 1	672	13.2	8	0.07	0.0119048	0.000460058
PF3D7_0409200	0.9839	protein SOF1, putative	482	3.3	1	0.01	0.00207469	8.01761e-05
PF3D7_0409400	1	chaperone protein DnaJ	672	11.5	5	0.06	0.00744048	0.000287536
PF3D7_0413600	0.9875	26S protease regulatory subunit 6B, putative	392	4.8	1	0.01	0.00255102	9.85839e-05
PF3D7_0413700	1	lysine decarboxylase-like protein, putative	338	9.2	3	0.03	0.00887574	0.000343002
PF3D7_0413900	0.9473	ubiquitin carboxyl-terminal hydrolase 13, putative	853	1.1	1	0.01	0.00117233	4.53047e-05
PF3D7_0415900	1	60S ribosomal protein L15, putative	205	30.7	32	0.35	0.156098	0.00603237
PF3D7_0416400	1	histone acetyltransferase, putative	1259	10	9	0.1	0.00714853	0.000276254
PF3D7_0416800	1	small GTP-binding protein sar1	192	15.6	2	0.02	0.0104167	0.000402551
PF3D7_0417800	0.9986	cdc2-related protein kinase 1	699	3.7	2	0.01	0.00286123	0.000110572
PF3D7_0418300	1	conserved Plasmodium protein, unknown function	992	7.1	7	0.07	0.00705645	0.000272696
PF3D7_0418700	0.9863	RNA-binding protein NOB1, putative	569	2.3	1	0.01	0.00175747	6.79172e-05
PF3D7_0419800	0.9935	60S ribosomal protein L7ae/L30e, putative	236	8.1	3	0.02	0.0127119	0.000491249
PF3D7_0419900	1	phosphatidylinositol 4-kinase, putative	5035	1.3	4	0.04	0.000794439	3.0701e-05
PF3D7_0420000	1	zinc finger protein, putative	3370	2	4	0.04	0.00118694	4.58693e-05
PF3D7_0420100	0.9157	serine/threonine protein kinase RIO2	581	3.4	2	0.02	0.00344234	0.000133029
PF3D7_0422400	1	40S ribosomal protein S19	170	54.1	15	0.16	0.0882353	0.00340984
PF3D7_0422500	1	pre-mRNA-splicing helicase BRR2, putative	2874	1.2	2	0.03	0.000695894	2.68928e-05
PF3D7_0422700	1	eukaryotic initiation factor 4A-III, putative	390	10	2	0.02	0.00512821	0.000198179
PF3D7_0423300	1	conserved Plasmodium protein, unknown function	476	8.6	5	0.05	0.0105042	0.000405934
PF3D7_0423600	1	conserved Plasmodium protein, unknown function	1612	5.1	5	0.06	0.00310174	0.000119866
PF3D7_0424500	0.9987	serine/threonine protein kinase, FIKK family	622	8.8	2	0.02	0.00321543	0.00012426
PF3D7_0500800	1	mature parasite-infected erythrocyte surface antigen	1434	35.4	49	0.54	0.0341702	0.0013205
PF3D7_0501300	1	skeleton-binding protein 1	337	10.1	3	0.03	0.00890208	0.00034402
PF3D7_0501500	0.9863	rhoptry-associated protein 3	400	4.2	1	0.01	0.0025	9.66122e-05
PF3D7_0503400	1	actin-depolymerizing factor 1	122	30.3	6	0.07	0.0491803	0.00190057
PF3D7_0503800	1	60S ribosomal protein L31	120	24.2	90	0.96	0.75	0.0289837
PF3D7_0505500	0.9981	DNA mismatch repair protein MSH6, putative	1350	2.9	1	0.01	0.000740741	2.86258e-05
PF3D7_0505800	0.9875	small ubiquitin-related modifier	100	10	1	0.01	0.01	0.000386449
PF3D7_0507100	1	60S ribosomal protein L4	411	54.3	182	1.99	0.442822	0.0171128
PF3D7_0507700	0.9999	nuclear protein localization protein 4, putative	531	6.2	2	0.02	0.00376648	0.000145555
PF3D7_0510200	1	peptidyl-prolyl cis-trans isomerase	747	7.6	5	0.05	0.00669344	0.000258667
PF3D7_0510500	1	topoisomerase I	839	34.7	49	0.51	0.0584029	0.00225697
PF3D7_0511500	1	RNA pseudouridylate synthase, putative	10061	0.6	4	0.04	0.000397575	1.53642e-05
PF3D7_0512600	0.9667	ras-related protein Rab-1B	200	9.5	3	0.02	0.015	0.000579673
PF3D7_0513200	1	CPSF domain-containing protein, putative	2763	20	56	0.58	0.0202678	0.000783248
PF3D7_0513300	1	purine nucleoside phosphorylase	245	15.9	2	0.02	0.00816327	0.000315469
PF3D7_0513600	1	deoxyribodipyrimidine photo-lyase, putative	1113	19.3	23	0.23	0.0206649	0.000798592
PF3D7_0513800	0.9999	ras-related protein Rab-1A	207	12.1	3	0.02	0.0144928	0.000560071
PF3D7_0515000	1	pre-mRNA-splicing factor CWC2, putative	848	3.2	2	0.02	0.00235849	9.11436e-05
PF3D7_0516200	1	40S ribosomal protein S11	151	42.4	6	0.07	0.0397351	0.00153556
PF3D7_0516800	0.974	AP2 domain transcription factor AP2-O2, putative	2378	1.1	2	0.02	0.000841043	3.2502e-05
PF3D7_0516900	1	60S ribosomal protein L2	260	40	40	0.42	0.153846	0.00594537
PF3D7_0517000	1	60S ribosomal protein L12, putative	165	29.7	5	0.06	0.030303	0.00117106
PF3D7_0517300	1	serine/arginine-rich splicing factor 1	298	11.4	2	0.02	0.00671141	0.000259362
PF3D7_0517400	1	FACT complex subunit SPT16, putative	1141	5.3	4	0.05	0.0035057	0.000135477
PF3D7_0517700	0.9999	eukaryotic translation initiation factor 3 subunit B, putative	716	2.7	2	0.02	0.0027933	0.000107947
PF3D7_0518000	0.9998	NOSIP domain-containing protein, putative	270	10.7	3	0.02	0.0111111	0.000429388
PF3D7_0518600	1	WD repeat-containing protein 26, putative	1276	12.1	10	0.11	0.00783699	0.00030286
PF3D7_0519400	1	40S ribosomal protein S24	133	42.9	31	0.31	0.233083	0.00900746
PF3D7_0519500	0.9875	CCR4 domain-containing protein 1, putative	2488	0.4	1	0.01	0.000401929	1.55325e-05
PF3D7_0519700	1	FoP domain-containing protein, putative	192	37.5	49	0.5	0.255208	0.0098625
PF3D7_0519800	1	EELM2 domain-containing protein, putative	668	3	2	0.02	0.00299401	0.000115703
PF3D7_0520000	1	40S ribosomal protein S9, putative	189	30.2	5	0.06	0.026455	0.00102235
PF3D7_0520400	1	single-stranded DNA-binding protein, putative	301	13.3	5	0.06	0.0166113	0.000641942
PF3D7_0520900	1	adenosylhomocysteinase	479	15.4	8	0.09	0.0167015	0.000645426
PF3D7_0521500	0.9164	ribosomal large subunit pseudouridylate synthase, putative	487	3.7	1	0.01	0.00205339	7.9353e-05
PF3D7_0521700	1	ATP-dependent RNA helicase DDX1, putative	841	6.8	4	0.05	0.00475624	0.000183804
PF3D7_0522000	1	conserved Plasmodium protein, unknown function	107	42.1	15	0.14	0.140187	0.00541751
PF3D7_0522300	0.9851	18S rRNA (guanine-N(7))-methyltransferase, putative	274	5.1	1	0.01	0.00364964	0.00014104
PF3D7_0522800	0.816	pre-mRNA-splicing factor BUD31, putative	147	6.8	1	0.01	0.00680272	0.00026289
PF3D7_0523000	1	multidrug resistance protein 1	1419	5.1	4	0.05	0.00281889	0.000108936
PF3D7_0523100	1	mitochondrial-processing peptidase subunit alpha, putative	534	24.7	14	0.14	0.0262172	0.00101316
PF3D7_0523700	0.9875	conserved Plasmodium membrane protein, unknown function	1468	1.2	1	0.01	0.000681199	2.63249e-05
PF3D7_0524000	1	karyopherin beta	1123	26.4	24	0.26	0.0213713	0.000825893
PF3D7_0524100	1	conserved Plasmodium protein, unknown function	1243	2.3	2	0.02	0.00160901	6.218e-05
PF3D7_0524400	1	ribosome-interacting GTPase 1, putative	365	9.6	3	0.03	0.00821918	0.000317629
PF3D7_0525100	1	acyl-CoA synthetase	673	13.8	8	0.08	0.0118871	0.000459375
PF3D7_0525500	1	WD repeat-containing protein, putative	1863	2	3	0.03	0.00161031	6.22301e-05
PF3D7_0526500	1	conserved Plasmodium protein, unknown function	1384	3	3	0.03	0.00216763	8.37678e-05
PF3D7_0527000	1	DNA replication licensing factor MCM3, putative	962	8.2	5	0.06	0.00519751	0.000200857
PF3D7_0527300	1	methionine aminopeptidase 1a, putative	327	7.6	3	0.03	0.00917431	0.00035454
PF3D7_0527500	1	Hsc70-interacting protein	458	6.6	2	0.02	0.00436681	0.000168755
PF3D7_0527900	1	ATP-dependent RNA helicase DDX41, putative	665	20.3	12	0.13	0.0180451	0.000697351
PF3D7_0528200	0.9696	eukaryotic translation initiation factor 3 subunit E, putative	517	3.7	2	0.02	0.00386847	0.000149497
PF3D7_0528800	1	nuclear GTP-binding protein, putative	537	22.3	12	0.13	0.0223464	0.000863573
PF3D7_0529500	0.9875	cell cycle regulator protein, putative	179	7.3	1	0.01	0.00558659	0.000215893
PF3D7_0529800	1	conserved Plasmodium protein, unknown function	1906	3.6	10	0.1	0.00524659	0.000202754
PF3D7_0532100	1	early transcribed membrane protein 5	181	20.4	4	0.05	0.0220994	0.000854031
PF3D7_0532300	1	Plasmodium exported protein (PHISTb), unknown function	509	15.1	11	0.11	0.021611	0.000835155
PF3D7_0532400	1	lysine-rich membrane-associated PHISTb protein	528	32.4	14	0.16	0.0265152	0.00102468
PF3D7_0602200	1	MYND-type zinc finger protein, putative	252	17.9	2	0.02	0.00793651	0.000306706
PF3D7_0604000	1	conserved Plasmodium protein, unknown function	2010	8.8	12	0.13	0.00597015	0.000230716
PF3D7_0604100	1	AP2 domain transcription factor	1979	3	5	0.05	0.00252653	9.76374e-05
PF3D7_0604500	1	GYF domain-containing protein, putative	2874	2.9	7	0.07	0.00243563	9.41247e-05
PF3D7_0605100	1	KH domain-containing protein, putative	755	3	2	0.02	0.00264901	0.000102371
PF3D7_0606400	0.841	conserved Plasmodium protein, unknown function	125	6.4	1	0.01	0.008	0.000309159
PF3D7_0606600	0.8493	conserved Plasmodium protein, unknown function	2414	0.7	1	0.01	0.00041425	1.60087e-05
PF3D7_0606700	1	coatomer alpha subunit, putative	1512	2.4	3	0.03	0.00198413	7.66764e-05
PF3D7_0607000	1	translation initiation factor IF-2, putative	977	19.3	13	0.14	0.013306	0.00051421
PF3D7_0608700	1	T-complex protein 1 subunit zeta	543	26	9	0.11	0.0165746	0.000640523
PF3D7_0608800	1	ornithine aminotransferase	414	27.1	18	0.2	0.0434783	0.00168021
PF3D7_0609200	0.9999	citrate synthase-like protein, putative	465	7.3	2	0.02	0.00430108	0.000166215
PF3D7_0610400	1	histone H3	136	16.9	3	0.02	0.0220588	0.000852461
PF3D7_0611400	1	SWI/SNF-related matrix-associated actin-dependent regulator of chromatin	830	4.9	3	0.03	0.00361446	0.00013968
PF3D7_0612100	1	eukaryotic translation initiation factor 3 subunit L, putative	656	15.9	7	0.07	0.0106707	0.000412369
PF3D7_0612900	1	nucleolar GTP-binding protein 1, putative	686	12.2	8	0.07	0.0116618	0.000450669
PF3D7_0613800	1	AP2 domain transcription factor, putative	4109	1.9	4	0.05	0.000973473	3.76198e-05
PF3D7_0614500	1	60S ribosomal protein L19	182	19.8	59	0.66	0.324176	0.0125277
PF3D7_0615400	1	ribonuclease, putative	2729	14.6	41	0.43	0.0150238	0.000580594
PF3D7_0615700	1	THO complex subunit 4, putative	156	14.7	2	0.02	0.0128205	0.000495447
PF3D7_0615900	1	protein phosphatase, putative	1806	2.7	4	0.04	0.00221484	8.55922e-05
PF3D7_0616800	1	malate:quinone oxidoreductase	521	15.5	7	0.08	0.0134357	0.000519221
PF3D7_0617200	1	BFR1 domain-containing protein, putative	446	43.5	25	0.25	0.0560538	0.00216619
PF3D7_0617800	1	histone H2A	132	34.8	14	0.15	0.106061	0.0040987
PF3D7_0617900	1	histone H3 variant	136	17.6	3	0.01	0.0220588	0.000852461
PF3D7_0618300	1	60S ribosomal protein L27a, putative	148	45.9	72	0.76	0.486486	0.0188002
PF3D7_0619400	1	cell division cycle protein 48 homologue, putative	828	30.6	25	0.24	0.0301932	0.00116681
PF3D7_0620500	0.9893	cleavage stimulation factor subunit 1, putative	650	4	2	0.02	0.00307692	0.000118907
PF3D7_0621200	0.9998	pyridoxine biosynthesis protein PDX1	301	7	2	0.02	0.00664452	0.000256777
PF3D7_0621700	1	RAP protein, putative	1616	6.7	6	0.07	0.00371287	0.000143484
PF3D7_0621800	1	nascent polypeptide-associated complex subunit alpha, putative	184	41.3	5	0.06	0.0271739	0.00105013
PF3D7_0621900	1	signal recognition particle subunit SRP68, putative	776	5.4	3	0.03	0.00386598	0.0001494
PF3D7_0622400	0.9875	conserved protein, unknown function	128	9.4	1	0.01	0.0078125	0.000301913
PF3D7_0622800	1	leucine--tRNA ligase, putative	1447	5	3	0.03	0.00207326	8.01207e-05
PF3D7_0622900	0.9863	AP2 domain transcription factor AP2Tel	1989	0.6	1	0.01	0.000502765	1.94293e-05
PF3D7_0623100	1	nuclear polyadenylated RNA-binding protein NAB2, putative	786	4.1	3	0.03	0.00381679	0.0001475
PF3D7_0624000	1	hexokinase	493	20.9	7	0.07	0.0141988	0.00054871
PF3D7_0624600	1	ISWI chromatin-remodeling complex ATPase	2719	4.3	11	0.12	0.00404561	0.000156342
PF3D7_0625300	0.9875	DNA polymerase 1, putative	1444	0.8	1	0.01	0.000692521	2.67624e-05
PF3D7_0626800	1	pyruvate kinase	511	29	13	0.15	0.0254403	0.000983138
PF3D7_0627100	0.9814	ankyrin-repeat protein, putative	1712	0.5	1	0.01	0.000584112	2.2573e-05
PF3D7_0627500	1	protein DJ-1	189	30.7	6	0.07	0.031746	0.00122682
PF3D7_0627800	1	acetyl-CoA synthetase, putative	997	2.6	2	0.02	0.00200602	7.75224e-05
PF3D7_0628200	0.9867	eukaryotic translation initiation factor 2-alpha kinase	3072	1.3	2	0.02	0.000651042	2.51594e-05
PF3D7_0628300	0.9207	choline/ethanolaminephosphotransferase, putative	391	2	1	0.01	0.00255754	9.8836e-05
PF3D7_0629200	1	DnaJ protein, putative	380	10.3	2	0.02	0.00526316	0.000203394
PF3D7_0629400	0.9986	polyadenylate-binding protein 3, putative	780	2.7	2	0.02	0.0025641	9.90895e-05
PF3D7_0629600	1	ribosomal RNA-processing protein 7, putative	259	16.2	5	0.06	0.019305	0.00074604
PF3D7_0629700	1	SET domain protein, putative	6753	1.7	5	0.06	0.000740412	2.86131e-05
PF3D7_0629800	1	cullin-2, putative	1129	13.1	15	0.15	0.0132861	0.00051344
PF3D7_0630500	1	ribosome biogenesis protein YTM1, putative	498	7	3	0.03	0.0060241	0.000232801
PF3D7_0630600	1	deubiquitinating enzyme MINDY, putative	935	6.2	5	0.06	0.00534759	0.000206657
PF3D7_0702400	0.9875	small exported membrane protein 1	123	13	1	0.01	0.00813008	0.000314186
PF3D7_0703200	0.9789	conserved Plasmodium protein, unknown function	1540	1.8	1	0.01	0.000649351	2.50941e-05
PF3D7_0703400	1	conserved Plasmodium protein, unknown function	820	2.7	2	0.02	0.00243902	9.42558e-05
PF3D7_0703500	1	erythrocyte membrane-associated antigen	2299	6.5	12	0.14	0.00521966	0.000201713
PF3D7_0703900	1	conserved Plasmodium membrane protein, unknown function	4358	5	21	0.21	0.00481872	0.000186219
PF3D7_0704200	0.9993	tRNA m5C-methyltransferase, putative	1193	3.3	2	0.02	0.00167645	6.47861e-05
PF3D7_0704300	0.9981	conserved Plasmodium membrane protein, unknown function	1852	1.4	1	0.01	0.000539957	2.08666e-05
PF3D7_0704600	1	HECT-type E3 ubiquitin ligase UT	3893	7.2	25	0.27	0.00642178	0.000248169
PF3D7_0704700	1	phosphopantetheine adenylyltransferase, putative	1337	2.8	3	0.03	0.00224383	8.67126e-05
PF3D7_0704900	0.9863	peptide chain release factor 2	372	8.3	1	0.01	0.00268817	0.000103884
PF3D7_0705000	0.9553	mRNA cap guanine-N7 methyltransferase, putative	1213	1.6	1	0.01	0.000824402	3.18589e-05
PF3D7_0705400	1	DNA replication licensing factor MCM7	821	4.8	3	0.03	0.00365408	0.000141212
PF3D7_0705500	1	inositol-phosphate phosphatase, putative	2814	2.7	8	0.09	0.00284293	0.000109865
PF3D7_0705700	1	40S ribosomal protein S29, putative	54	16.7	4	0.03	0.0740741	0.00286258
PF3D7_0706000	0.9981	importin-7, putative	1229	2.4	1	0.01	0.00081367	3.14442e-05
PF3D7_0706300	0.9875	conserved Plasmodium protein, unknown function	118	17.8	1	0.01	0.00847458	0.000327499
PF3D7_0706400	1	60S ribosomal protein L37	92	13	5	0.06	0.0543478	0.00210027
PF3D7_0706500	1	conserved Plasmodium protein, unknown function	1706	4.5	8	0.08	0.00468933	0.000181219
PF3D7_0707300	0.9875	rhoptry-associated membrane antigen	861	1.5	1	0.01	0.00116144	4.48837e-05
PF3D7_0707900	1	ribosomal protein S8e, putative	259	15.1	3	0.03	0.011583	0.000447624
PF3D7_0708400	1	heat shock protein 90	745	43.6	46	0.51	0.061745	0.00238613
PF3D7_0708500	1	heat shock protein 86 family protein	912	12.1	11	0.12	0.0120614	0.000466112
PF3D7_0708800	1	heat shock protein 110	873	20.5	11	0.12	0.0126002	0.000486935
PF3D7_0709700	0.9999	prodrug activation and resistance esterase	368	5.2	2	0.02	0.00543478	0.000210027
PF3D7_0710600	1	60S ribosomal protein L34	150	16	7	0.08	0.0466667	0.00180343
PF3D7_0710700	0.9875	conserved Plasmodium protein, unknown function	201	6.5	1	0.01	0.00497512	0.000192263
PF3D7_0711000	1	AAA family ATPase, CDC48 subfamily	1229	5.9	9	0.06	0.00732303	0.000282998
PF3D7_0711400	1	histone deacetylase complex subunit SAP18, putative	728	6.7	6	0.07	0.00824176	0.000318502
PF3D7_0711500	1	regulator of chromosome condensation, putative	688	28.3	29	0.33	0.0421512	0.00162893
PF3D7_0714000	1	histone H2B variant	123	43.9	9	0.09	0.0731707	0.00282768
PF3D7_0714500	1	transcription elongation factor s-II, putative	403	6.9	2	0.02	0.00496278	0.000191786
PF3D7_0715600	1	GTP-binding translation elongation factor tu family protein, putative	754	26	20	0.22	0.0265252	0.00102506
PF3D7_0716100	1	protein SDA1, putative	1069	2.8	5	0.04	0.00467727	0.000180753
PF3D7_0719600	1	60S ribosomal protein L11a, putative	173	26.6	13	0.1	0.0751445	0.00290395
PF3D7_0719700	1	40S ribosomal protein S10, putative	137	39.4	10	0.11	0.0729927	0.0028208
PF3D7_0720100	0.9863	pre-rRNA-processing protein ESF2, putative	255	6.7	1	0.01	0.00392157	0.000151549
PF3D7_0721100	1	conserved protein, unknown function	244	13.1	2	0.02	0.00819672	0.000316761
PF3D7_0721300	1	ATP-dependent DNA helicase DDX31	899	1.8	2	0.02	0.00222469	8.59731e-05
PF3D7_0722200	1	rhoptry-associated leucine zipper-like protein 1	749	4.3	4	0.04	0.00534045	0.000206381
PF3D7_0722400	1	Obg-like ATPase 1, putative	393	15.5	4	0.05	0.0101781	0.000393332
PF3D7_0722600	1	U3 small nucleolar RNA-associated protein 7, putative	602	11.6	8	0.08	0.013289	0.000513553
PF3D7_0723400	0.8079	conserved Plasmodium protein, unknown function	1422	1.1	1	0.01	0.000703235	2.71764e-05
PF3D7_0723800	0.8177	conserved Plasmodium protein, unknown function	2190	0.4	1	0.01	0.000456621	1.76461e-05
PF3D7_0723900	1	RNA-binding protein, putative	1222	4.4	5	0.05	0.00409165	0.000158121
PF3D7_0724000	1	Rab GTPase activator and protein kinase, putative	1936	4.8	7	0.08	0.0036157	0.000139728
PF3D7_0724700	1	bromodomain protein 6, putative	3489	5.2	14	0.15	0.00401261	0.000155067
PF3D7_0725400	1	conserved Plasmodium protein, unknown function	109	38.5	3	0.03	0.0275229	0.00106362
PF3D7_0726500	1	ubiquitin carboxyl-terminal hydrolase, putative	3183	3.9	6	0.07	0.00188501	7.28462e-05
PF3D7_0727200	1	cysteine desulfurase IscS, putative	553	12.3	5	0.06	0.00904159	0.000349411
PF3D7_0727400	1	proteasome subunit alpha type-5, putative	256	12.9	2	0.02	0.0078125	0.000301913
PF3D7_0727900	0.9875	conserved Plasmodium protein, unknown function	1923	0.7	1	0.01	0.000520021	2.00961e-05
PF3D7_0728000	1	eukaryotic translation initiation factor 2 subunit alpha	329	8.5	3	0.03	0.00911854	0.000352385
PF3D7_0728600	1	RING zinc finger protein, putative	2162	4.2	7	0.08	0.00323774	0.000125122
PF3D7_0729100	0.9706	allantoicase, putative	2580	0.3	1	0.01	0.000387597	1.49786e-05
PF3D7_0729400	1	ribosome biogenesis protein BRX1, putative	416	8.2	4	0.04	0.00961538	0.000371586
PF3D7_0730500	0.999	conserved Plasmodium protein, unknown function	2773	0.8	2	0.02	0.000721241	2.78723e-05
PF3D7_0731600	1	acyl-CoA synthetase	811	4.7	3	0.03	0.00369914	0.000142953
PF3D7_0801800	1	mannose-6-phosphate isomerase, putative	1011	25.3	30	0.3	0.0296736	0.00114673
PF3D7_0802000	0.9875	glutamate dehydrogenase, putative	1397	1.4	1	0.01	0.00071582	2.76628e-05
PF3D7_0802100	0.9863	AP2 domain transcription factor, putative	2577	0.4	1	0.01	0.000388048	1.49961e-05
PF3D7_0802200	1	1-cys peroxiredoxin	220	24.5	3	0.03	0.0136364	0.000526976
PF3D7_0802600	0.9875	adenylyl cyclase beta	2279	0.6	1	0.01	0.000438789	1.6957e-05
PF3D7_0803000	1	peptidyl-prolyl cis-trans isomerase	677	3.2	2	0.02	0.00295421	0.000114165
PF3D7_0803100	1	U3 small nucleolar RNA-associated protein 14, putative	1245	4.7	6	0.06	0.00481928	0.00018624
PF3D7_0804500	0.9996	conserved Plasmodium membrane protein, unknown function	6034	1.2	3	0.04	0.000497183	1.92136e-05
PF3D7_0805700	1	serine/threonine protein kinase, FIKK family	1457	4.7	5	0.06	0.00343171	0.000132618
PF3D7_0806700	0.9999	conserved Plasmodium membrane protein, unknown function	2572	1.2	2	0.02	0.000777605	3.00505e-05
PF3D7_0807300	1	ras-related protein Rab-18	201	31.8	8	0.09	0.039801	0.00153811
PF3D7_0807800	0.8151	26S proteasome regulatory subunit RPN10, putative	481	1.7	1	0.01	0.002079	8.03428e-05
PF3D7_0807900	0.9875	tyrosine--tRNA ligase	373	3.5	1	0.01	0.00268097	0.000103606
PF3D7_0809400	0.8503	conserved protein, unknown function	850	1.3	1	0.01	0.00117647	4.54646e-05
PF3D7_0810200	0.9999	ABC1 family, putative	940	2.6	2	0.02	0.00212766	8.22232e-05
PF3D7_0810300	0.9863	protein phosphatase PPM5, putative	550	2	1	0.01	0.00181818	7.02634e-05
PF3D7_0810600	0.9995	ATP-dependent RNA helicase DBP1, putative	941	4.3	2	0.02	0.0021254	8.21358e-05
PF3D7_0810800	1	hydroxymethyldihydropterin pyrophosphokinase-dihydropteroate synthase	706	9.3	5	0.05	0.00708215	0.000273689
PF3D7_0812400	1	karyopherin alpha	545	19.3	7	0.08	0.012844	0.000496356
PF3D7_0812500	1	RNA-binding protein, putative	958	6.3	5	0.04	0.00521921	0.000201696
PF3D7_0813000	0.9875	protein KIC7	599	2.2	1	0.01	0.00166945	6.45157e-05
PF3D7_0813300	1	NPL domain-containing protein, putative	315	17.5	10	0.11	0.031746	0.00122682
PF3D7_0813400	1	conserved protein, unknown function	659	6.8	3	0.03	0.00455235	0.000175925
PF3D7_0813600	1	translation initiation factor SUI1, putative	268	14.9	2	0.02	0.00746269	0.000288395
PF3D7_0813900	1	40S ribosomal protein S16, putative	144	57.6	64	0.66	0.444444	0.0171755
PF3D7_0814000	1	60S ribosomal protein L13-2, putative	215	40	49	0.47	0.227907	0.00880744
PF3D7_0814200	1	DNA/RNA-binding protein Alba 1	248	20.2	8	0.08	0.0322581	0.00124661
PF3D7_0815200	0.9999	importin subunit beta, putative	877	4.8	2	0.02	0.0022805	8.81297e-05
PF3D7_0815300	1	FAD-dependent monooxygenase, putative	1182	11.5	9	0.1	0.00761421	0.00029425
PF3D7_0815600	0.9998	eukaryotic translation initiation factor 3 subunit G, putative	268	15.3	2	0.02	0.00746269	0.000288395
PF3D7_0816000	1	ribosome assembly protein RRB1, putative	491	9.2	4	0.03	0.00814664	0.000314826
PF3D7_0816200	0.9802	vacuolar protein sorting-associated protein 2, putative	209	5.7	1	0.01	0.00478469	0.000184904
PF3D7_0817500	0.9754	histidine triad nucleotide-binding protein 1	185	17.8	1	0.01	0.00540541	0.000208891
PF3D7_0817700	0.9348	rhoptry neck protein 5	1156	2.3	1	0.01	0.000865052	3.34298e-05
PF3D7_0817900	1	high mobility group protein B2	99	39.4	11	0.11	0.111111	0.00429388
PF3D7_0818000	1	U4/U6.U5 small nuclear ribonucleoprotein, putative	372	16.1	6	0.07	0.016129	0.000623305
PF3D7_0818200	1	14-3-3 protein	262	22.1	6	0.06	0.0229008	0.000884998
PF3D7_0818700	0.9999	DNA helicase, putative	1223	1.8	2	0.02	0.00163532	6.31969e-05
PF3D7_0818800	0.9016	U3 small nucleolar ribonucleoprotein protein IMP4, putative	362	3.9	1	0.01	0.00276243	0.000106754
PF3D7_0818900	1	heat shock protein 70	677	40.6	48	0.52	0.070901	0.00273996
PF3D7_0819100	1	BRIX domain, putative	295	27.5	8	0.07	0.0271186	0.001048
PF3D7_0820700	1	2-oxoglutarate dehydrogenase E1 component	1038	8.8	9	0.09	0.00867052	0.000335071
PF3D7_0820900	1	conserved Plasmodium protein, unknown function	1576	2.1	3	0.03	0.00190355	7.35626e-05
PF3D7_0821200	1	conserved protein, unknown function	191	16.8	2	0.02	0.0104712	0.000404659
PF3D7_0821300	1	ATP-dependent RNA helicase DHX36, putative	867	4.3	3	0.03	0.00346021	0.000133719
PF3D7_0821400	1	conserved Plasmodium protein, unknown function	124	12.9	2	0.02	0.016129	0.000623305
PF3D7_0821700	1	60S ribosomal protein L22, putative	139	27.3	11	0.13	0.0791367	0.00305823
PF3D7_0822600	1	protein transport protein SEC23	759	7	3	0.03	0.00395257	0.000152747
PF3D7_0823200	1	RNA-binding protein, putative	286	18.9	7	0.07	0.0244755	0.000945854
PF3D7_0824500	0.9026	conserved protein, unknown function	373	2.9	1	0.01	0.00268097	0.000103606
PF3D7_0824900	0.9994	conserved Plasmodium protein, unknown function	978	4.9	3	0.02	0.00306748	0.000118543
PF3D7_0825500	1	protein KRI1, putative	630	15.7	10	0.11	0.015873	0.000613411
PF3D7_0826700	1	receptor for activated c kinase	323	15.5	4	0.05	0.0123839	0.000478575
PF3D7_0827000	1	ATP-dependent RNA helicase DBP10, putative	1289	19.3	29	0.32	0.0224981	0.000869435
PF3D7_0827800	1	SET domain protein, putative	2399	2.5	5	0.04	0.0020842	8.05438e-05
PF3D7_0827900	1	protein disulfide-isomerase	483	22.4	7	0.08	0.0144928	0.000560071
PF3D7_0828200	0.9371	leucine--tRNA ligase, putative	1481	0.7	1	0.01	0.000675219	2.60938e-05
PF3D7_0828300	1	conserved protein, unknown function	552	18.7	25	0.27	0.0452899	0.00175022
PF3D7_0829100	1	coiled-coil domain-containing protein 124, putative	216	25.9	3	0.03	0.0138889	0.000536735
PF3D7_0831400	1	Plasmodium exported protein, unknown function	302	9.9	7	0.07	0.0231788	0.000895743
PF3D7_0831600	0.9991	cytoadherence linked asexual protein 8	1394	3.4	3	0.02	0.00215208	8.31669e-05
PF3D7_0902000	1	serine/threonine protein kinase, FIKK family	542	7.2	2	0.02	0.00369004	0.000142601
PF3D7_0903200	1	ras-related protein RAB7	206	38.8	5	0.06	0.0242718	0.000937983
PF3D7_0903300	0.9875	conserved protein, unknown function	3203	0.4	1	0.01	0.000312207	1.20652e-05
PF3D7_0903400	1	ATP-dependent RNA helicase DDX60, putative	2536	9.2	20	0.22	0.00788644	0.00030477
PF3D7_0903700	1	alpha tubulin 1	453	21.2	11	0.13	0.0242826	0.000938397
PF3D7_0903900	1	60S ribosomal protein L32	131	43.5	53	0.53	0.40458	0.015635
PF3D7_0904700	0.9829	bacterial histone-like protein	189	13.2	2	0.02	0.010582	0.000408941
PF3D7_0904800	0.9875	replication protein A1, small fragment	484	2.7	1	0.01	0.00206612	7.98448e-05
PF3D7_0904900	0.9875	copper-transporting ATPase	2568	0.5	1	0.01	0.000389408	1.50486e-05
PF3D7_0905000	0.9985	conserved Plasmodium protein, unknown function	281	12.5	2	0.01	0.00711744	0.000275053
PF3D7_0905400	1	high molecular weight rhoptry protein 3	897	24.1	26	0.29	0.0289855	0.00112014
PF3D7_0906000	0.9999	exoribonuclease II	1797	1.4	2	0.02	0.00111297	4.30105e-05
PF3D7_0906700	1	leucine-rich repeat protein	488	7.4	3	0.03	0.00614754	0.000237571
PF3D7_0907400	1	ATP-dependent protease ATPase subunit ClpY	922	23.9	21	0.23	0.0227766	0.000880198
PF3D7_0908700	0.9863	tRNA pseudouridine synthase, putative	312	4.2	1	0.01	0.00320513	0.000123862
PF3D7_0909400	0.9577	exoribonuclease, putative	1311	2.1	2	0.02	0.00152555	5.89548e-05
PF3D7_0910100	1	exportin-7, putative	1198	2.4	2	0.02	0.00166945	6.45157e-05
PF3D7_0913000	1	conserved protein, unknown function	147	19.7	2	0.02	0.0136054	0.000525781
PF3D7_0913200	0.8484	elongation factor 1-beta	276	3.6	1	0.01	0.00362319	0.000140018
PF3D7_0913300	1	conserved protein, unknown function	646	7.9	6	0.07	0.00928793	0.000358931
PF3D7_0915400	1	ATP-dependent 6-phosphofructokinase	1418	29.4	33	0.34	0.0232722	0.000899352
PF3D7_0916700	1	RNA-binding protein musashi, putative	388	11.9	3	0.03	0.00773196	0.000298801
PF3D7_0917600	0.9814	pre-mRNA-splicing factor ATP-dependent RNA helicase PRP43, putative	820	1.3	1	0.01	0.00121951	4.71279e-05
PF3D7_0917900	1	heat shock protein 70	652	32.7	17	0.19	0.0260736	0.00100761
PF3D7_0918300	0.9875	eukaryotic translation initiation factor 3 subunit F, putative	320	3.8	1	0.01	0.003125	0.000120765
PF3D7_0918900	0.9162	gamma-glutamylcysteine synthetase	1063	3	2	0.02	0.00188147	7.27091e-05
PF3D7_0919000	1	nucleosome assembly protein	269	33.5	12	0.13	0.0446097	0.00172394
PF3D7_0921200	1	conserved Plasmodium membrane protein, unknown function	2302	4.9	9	0.1	0.00390964	0.000151088
PF3D7_0921800	1	ribosome production factor 1, putative	328	14.6	3	0.03	0.00914634	0.000353459
PF3D7_0921900	1	conserved Plasmodium protein, unknown function	248	21.8	7	0.08	0.0282258	0.00109078
PF3D7_0922100	1	ubiquitin-like protein, putative	1542	9.7	10	0.11	0.00648508	0.000250615
PF3D7_0922200	1	S-adenosylmethionine synthetase	402	20.9	8	0.09	0.0199005	0.000769053
PF3D7_0922500	1	phosphoglycerate kinase	416	36.1	11	0.11	0.0264423	0.00102186
PF3D7_0922800	1	conserved Plasmodium protein, unknown function	4255	9.6	41	0.45	0.00963572	0.000372371
PF3D7_0923900	1	polyadenylate-binding protein 2, putative	202	21.3	3	0.03	0.0148515	0.000573934
PF3D7_0924100	1	conserved Plasmodium protein, unknown function	698	3.3	2	0.02	0.00286533	0.00011073
PF3D7_0924200	1	heptatricopeptide repeat-containing protein, putative	1060	16.9	14	0.14	0.0132075	0.000510404
PF3D7_0924700	1	splicing factor 3A subunit 3, putative	589	4.2	2	0.02	0.00339559	0.000131222
PF3D7_0925700	1	histone deacetylase 1	449	9.4	3	0.03	0.00668151	0.000258206
PF3D7_0926900	0.9875	replication termination factor, putative	225	8	1	0.01	0.00444444	0.000171755
PF3D7_0927300	1	fumarate hydratase	681	9.7	7	0.08	0.010279	0.000397231
PF3D7_0928500	1	conserved Plasmodium protein, unknown function	154	13	3	0.03	0.0194805	0.000752823
PF3D7_0929200	1	RNA-binding protein, putative	289	27	5	0.06	0.017301	0.000668597
PF3D7_0929400	1	high molecular weight rhoptry protein 2	1378	44.6	81	0.86	0.0587808	0.00227158
PF3D7_0930300	1	merozoite surface protein 1	1720	6.9	11	0.1	0.00639535	0.000247148
PF3D7_0931100	1	nucleolar protein Nop52, putative	825	7.8	5	0.06	0.00606061	0.000234211
PF3D7_0932100	1	protein MAM3, putative	1274	1.9	2	0.02	0.00156986	6.0667e-05
PF3D7_0932800	0.9999	importin alpha re-exporter, putative	1342	1.7	2	0.02	0.00149031	5.7593e-05
PF3D7_0933000	0.9999	CSTF domain-containing protein, putative	761	2.2	2	0.02	0.00262812	0.000101563
PF3D7_0933200	0.9875	calcyclin-binding protein, putative	200	5.5	2	0.02	0.01	0.000386449
PF3D7_0933600	0.9992	mitochondrial-processing peptidase subunit beta, putative	484	5.8	2	0.02	0.00413223	0.00015969
PF3D7_0934500	0.9875	V-type proton ATPase subunit E, putative	235	10.2	1	0.01	0.00425532	0.000164446
PF3D7_0934800	1	cAMP-dependent protein kinase catalytic subunit	342	12.9	6	0.07	0.0175439	0.000677981
PF3D7_0935400	0.9999	gametocyte development protein 1	599	4.7	2	0.02	0.0033389	0.000129031
PF3D7_0935800	1	cytoadherence linked asexual protein 9	1340	4.2	5	0.05	0.00373134	0.000144197
PF3D7_0935900	0.9349	ring-exported protein 1	713	2.1	1	0.01	0.00140252	5.42004e-05
PF3D7_0936800	1	Plasmodium exported protein (PHISTc), unknown function	383	9.9	2	0.02	0.00522193	0.000201801
PF3D7_1001600	0.9612	exported lipase 2	763	2	1	0.01	0.00131062	5.06486e-05
PF3D7_1001700	0.9875	Plasmodium exported protein (PHISTc), unknown function	266	9.8	1	0.01	0.0037594	0.000145282
PF3D7_1003500	1	40S ribosomal protein S20e, putative	118	9.3	3	0.03	0.0254237	0.000982497
PF3D7_1004000	1	60S ribosomal protein L13, putative	202	22.8	8	0.08	0.039604	0.00153049
PF3D7_1004200	0.9875	WD repeat-containing protein, putative	3013	0.5	1	0.01	0.000331895	1.28261e-05
PF3D7_1004300	1	E3 ubiquitin-protein ligase, putative	1130	2.2	2	0.02	0.00176991	6.8398e-05
PF3D7_1005500	1	regulator of nonsense transcripts 1, putative	1579	3.5	2	0.02	0.00126662	4.89486e-05
PF3D7_1005600	0.9875	DnaJ protein, putative	796	1.8	1	0.01	0.00125628	4.85489e-05
PF3D7_1006200	1	DNA/RNA-binding protein Alba 3	107	66.4	8	0.07	0.0747664	0.00288934
PF3D7_1006600	0.9875	phosducin-like protein 3, putative	193	13.5	1	0.01	0.00518135	0.000200233
PF3D7_1006800	0.9996	G-strand-binding protein 2	246	7.7	2	0.02	0.00813008	0.000314186
PF3D7_1007700	1	AP2 domain transcription factor AP2-I	1597	5.4	9	0.1	0.00563557	0.000217786
PF3D7_1007900	1	eukaryotic translation initiation factor 3 subunit D, putative	543	25.6	10	0.1	0.0184162	0.000711692
PF3D7_1008000	1	histone deacetylase 2	2379	1.6	3	0.03	0.00126103	4.87325e-05
PF3D7_1008100	1	PHD finger protein PHD1	3853	2.8	8	0.09	0.0020763	8.02386e-05
PF3D7_1008400	1	26S protease regulatory subunit 4, putative	448	16.1	5	0.05	0.0111607	0.000431305
PF3D7_1008700	1	tubulin beta chain	445	30.3	12	0.13	0.0269663	0.00104211
PF3D7_1008800	1	nucleolar protein 5, putative	469	30.1	18	0.2	0.0383795	0.00148317
PF3D7_1008900	1	adenylate kinase	242	16.1	3	0.02	0.0123967	0.000479069
PF3D7_1010600	1	eukaryotic translation initiation factor 2 subunit beta	222	30.2	11	0.12	0.0495495	0.00191484
PF3D7_1011800	1	PRE-binding protein	1139	44.8	74	0.78	0.0649693	0.00251073
PF3D7_1012100	1	conserved protein, unknown function	387	10.9	4	0.04	0.0103359	0.00039943
PF3D7_1012700	1	NLI interacting factor-like phosphatase, putative	1438	1.7	2	0.02	0.00139082	5.37481e-05
PF3D7_1012900	1	autophagy-related protein 18	380	20.3	9	0.09	0.0236842	0.000915274
PF3D7_1013600	0.8674	conserved Plasmodium protein, unknown function	2238	0.7	1	0.01	0.000446828	1.72676e-05
PF3D7_1014300	0.9906	SPRY domain-containing protein, putative	2379	1.3	1	0.01	0.000420345	1.62442e-05
PF3D7_1014600	1	transcriptional coactivator ADA2	2578	3.1	6	0.07	0.00232739	8.99416e-05
PF3D7_1014900	1	protein KIC8	2279	2.2	4	0.03	0.00175516	6.78278e-05
PF3D7_1015300	0.9507	methionine aminopeptidase 1b, putative	517	3.9	1	0.01	0.00193424	7.47483e-05
PF3D7_1015600	1	heat shock protein 60	580	38.1	22	0.23	0.037931	0.00146584
PF3D7_1015900	1	enolase	446	44.6	17	0.18	0.0381166	0.00147301
PF3D7_1016300	1	GBP130 protein	824	32.3	5	0.05	0.00606796	0.000234496
PF3D7_1016400	0.9989	serine/threonine protein kinase, FIKK family	609	3.3	2	0.02	0.00328407	0.000126913
PF3D7_1017000	1	DNA polymerase delta catalytic subunit	1094	2.1	2	0.02	0.00182815	7.06488e-05
PF3D7_1017600	0.9984	conserved Plasmodium protein, unknown function	971	3.5	2	0.02	0.00205973	7.95981e-05
PF3D7_1018600	1	tRNA wybutosine-synthesizing protein, putative	1904	3.1	5	0.05	0.00262605	0.000101483
PF3D7_1019400	1	60S ribosomal protein L30e, putative	108	10.2	5	0.05	0.0462963	0.00178912
PF3D7_1020700	1	N-acetyltransferase, GNAT family, putative	1269	12.9	15	0.17	0.0118203	0.000456795
PF3D7_1020900	1	ADP-ribosylation factor 1	181	59.7	8	0.09	0.0441989	0.00170806
PF3D7_1021500	0.9992	ATP-dependent RNA helicase ROK1, putative	680	3.5	2	0.02	0.00294118	0.000113661
PF3D7_1021800	1	schizont egress antigen-1	2074	10	23	0.24	0.0110897	0.00042856
PF3D7_1021900	1	PHAX domain-containing protein, putative	2290	15.6	28	0.32	0.0122271	0.000472514
PF3D7_1022400	1	serine/arginine-rich splicing factor 4	538	6.3	3	0.03	0.00557621	0.000215492
PF3D7_1022500	0.9839	citrate synthase, mitochondrial, putative	563	2	1	0.01	0.0017762	6.8641e-05
PF3D7_1022600	1	kelch protein K10	891	11.7	9	0.1	0.010101	0.000390352
PF3D7_1023900	1	chromodomain-helicase-DNA-binding protein 1 homolog, putative	3328	4.7	11	0.11	0.00330529	0.000127733
PF3D7_1024200	0.9875	RNA-binding protein, putative	160	10	1	0.01	0.00625	0.000241531
PF3D7_1025000	1	Eps15-like protein	980	9.9	6	0.07	0.00612245	0.000236601
PF3D7_1026000	1	conserved Plasmodium protein, unknown function	363	15.4	19	0.2	0.0523416	0.00202274
PF3D7_1026800	1	40S ribosomal protein S2	263	25.5	5	0.06	0.0190114	0.000734694
PF3D7_1027100	0.9926	U3 small nucleolar ribonucleoprotein protein MPP10, putative	772	3.8	2	0.02	0.00259067	0.000100116
PF3D7_1027300	1	peroxiredoxin	393	48.9	97	1.01	0.246819	0.00953831
PF3D7_1027800	1	60S ribosomal protein L3	386	57.5	179	1.85	0.463731	0.0179208
PF3D7_1028300	1	rRNA-processing protein EBP2, putative	315	38.7	13	0.15	0.0412698	0.00159487
PF3D7_1028400	0.9875	ribosome biogenesis protein RPF2, putative	483	5	1	0.01	0.00207039	8.00101e-05
PF3D7_1029600	0.9999	adenosine deaminase	367	6.8	2	0.02	0.00544959	0.000210599
PF3D7_1030300	0.9875	conserved Plasmodium protein, unknown function	1111	1.5	1	0.01	0.00090009	3.47839e-05
PF3D7_1032000	0.8189	ribosome maturation factor RimM, putative	736	1.9	1	0.01	0.0013587	5.25066e-05
PF3D7_1032300	0.9875	conserved protein, unknown function	871	2.3	1	0.01	0.00114811	4.43684e-05
PF3D7_1033200	1	early transcribed membrane protein 10.2	355	29.9	8	0.09	0.0225352	0.000870871
PF3D7_1033400	1	haloacid dehalogenase-like hydrolase	288	9	2	0.02	0.00694444	0.000268367
PF3D7_1033600	1	pre-mRNA-splicing factor CEF1, putative	915	5.2	5	0.05	0.00546448	0.000211174
PF3D7_1034400	1	flavoprotein subunit of succinate dehydrogenase	631	6.2	3	0.03	0.00475436	0.000183732
PF3D7_1034900	1	methionine--tRNA ligase	889	12.7	10	0.11	0.0112486	0.000434701
PF3D7_1036900	1	conserved Plasmodium protein, unknown function	1681	12.4	27	0.31	0.0160619	0.000620709
PF3D7_1103100	1	60S acidic ribosomal protein P1, putative	118	39.8	3	0.03	0.0254237	0.000982497
PF3D7_1104200	1	chromatin remodeling protein	1426	5.4	7	0.08	0.00490884	0.000189701
PF3D7_1104400	1	thioredoxin-like mero protein	424	17	8	0.09	0.0188679	0.000729149
PF3D7_1105000	1	histone H4	103	52.4	18	0.2	0.174757	0.00675348
PF3D7_1105100	1	histone H2B	117	56.4	68	0.68	0.581197	0.0224603
PF3D7_1105400	1	40S ribosomal protein S4, putative	261	49	26	0.28	0.0996169	0.00384968
PF3D7_1105600	0.9875	translocon component PTEX88	777	5.1	1	0.01	0.001287	4.9736e-05
PF3D7_1105700	1	tRNA-splicing ligase RtcB, putative	506	9.7	3	0.03	0.00592885	0.00022912
PF3D7_1106000	0.9839	RuvB-like helicase 2	475	2.3	1	0.01	0.00210526	8.13577e-05
PF3D7_1107000	0.9875	U6 snRNA-associated Sm-like protein LSm4, putative	126	13.5	1	0.01	0.00793651	0.000306706
PF3D7_1107200	1	conserved protein, unknown function	713	15.7	8	0.09	0.0112202	0.000433603
PF3D7_1107300	1	polyadenylate-binding protein-interacting protein 1, putative	3334	2.9	4	0.05	0.00119976	4.63646e-05
PF3D7_1107400	1	DNA repair protein RAD51	350	17.4	3	0.03	0.00857143	0.000331242
PF3D7_1107700	1	pescadillo homolog	643	15.1	9	0.09	0.0139969	0.000540908
PF3D7_1108000	1	IWS1-like protein, putative	568	12	3	0.03	0.00528169	0.00020411
PF3D7_1108400	1	casein kinase 2, alpha subunit	335	30.7	10	0.11	0.0298507	0.00115358
PF3D7_1108500	1	succinate--CoA ligase [ADP-forming] subunit alpha, putative	327	9.2	2	0.02	0.00611621	0.00023636
PF3D7_1108700	1	heat shock protein J2	540	28.1	13	0.13	0.0240741	0.00093034
PF3D7_1109400	0.9875	essential nuclear protein 1, putative	436	3	2	0.02	0.00458716	0.00017727
PF3D7_1109900	1	60S ribosomal protein L36	112	41.1	13	0.13	0.116071	0.00448557
PF3D7_1110400	1	RNA-binding protein, putative	1483	11.8	14	0.15	0.00944032	0.00036482
PF3D7_1111100	0.8892	replication factor C subunit 5, putative	349	3.7	1	0.01	0.00286533	0.00011073
PF3D7_1111200	0.9971	conserved protein, unknown function	594	4.4	2	0.02	0.003367	0.000130117
PF3D7_1112100	1	conserved Plasmodium protein, unknown function	2460	4.8	8	0.08	0.00325203	0.000125674
PF3D7_1112200	1	ubiquinone biosynthesis protein COQ4, putative	355	11.5	3	0.03	0.0084507	0.000326577
PF3D7_1113100	0.9588	protein tyrosine phosphatase	218	7.8	1	0.01	0.00458716	0.00017727
PF3D7_1115400	0.9814	cysteine proteinase falcipain 3	492	2.2	1	0.01	0.00203252	7.85465e-05
PF3D7_1115800	0.9875	conserved Plasmodium protein, unknown function	304	3.6	1	0.01	0.00328947	0.000127121
PF3D7_1116700	0.9875	dipeptidyl aminopeptidase 1	700	2.9	1	0.01	0.00142857	5.5207e-05
PF3D7_1116800	1	heat shock protein 101	906	7.9	5	0.04	0.00551876	0.000213272
PF3D7_1117100	0.9986	ubiquitin carboxyl-terminal hydrolase UCH54	465	4.7	2	0.01	0.00430108	0.000166215
PF3D7_1117700	1	GTP-binding nuclear protein RAN/TC4	214	28.5	5	0.06	0.0233645	0.000902918
PF3D7_1118200	1	heat shock protein 90, putative	930	21.3	16	0.18	0.0172043	0.000664858
PF3D7_1118300	1	insulinase, putative	1488	3.5	4	0.04	0.00268817	0.000103884
PF3D7_1118500	1	nucleolar protein 56, putative	594	27.3	15	0.17	0.0252525	0.000975881
PF3D7_1119200	0.9826	conserved protein, unknown function	150	6.7	1	0.01	0.00666667	0.000257633
PF3D7_1119300	0.9996	splicing factor U2AF small subunit, putative	294	8.5	2	0.02	0.00680272	0.00026289
PF3D7_1120000	0.9999	conserved protein, unknown function	1070	18	4	0.03	0.00373832	0.000144467
PF3D7_1120100	1	phosphoglycerate mutase, putative	250	17.2	3	0.03	0.012	0.000463739
PF3D7_1121600	1	exported protein 1	162	18.5	8	0.09	0.0493827	0.00190839
PF3D7_1121700	0.996	protein GCN20	815	3.4	2	0.02	0.00245399	9.48341e-05
PF3D7_1123000	1	conserved Plasmodium protein, unknown function	2467	4.5	11	0.1	0.00445886	0.000172312
PF3D7_1123100	0.9647	calcium-dependent protein kinase 7	2265	1.1	1	0.01	0.000441501	1.70618e-05
PF3D7_1123400	1	eukaryotic peptide chain release factor GTP-binding subunit, putative	555	6.3	2	0.02	0.0036036	0.000139261
PF3D7_1123900	0.9875	13 kDa ribonucleoprotein-associated protein, putative	145	13.1	1	0.01	0.00689655	0.000266517
PF3D7_1124600	0.9371	ethanolamine kinase	423	9.2	2	0.02	0.00472813	0.000182718
PF3D7_1124700	1	GrpE protein homolog, mitochondrial, putative	301	35.9	11	0.11	0.0365449	0.00141227
PF3D7_1124800	1	ribosome biogenesis regulatory protein, putative	246	19.5	3	0.03	0.0121951	0.000471279
PF3D7_1124900	1	60S ribosomal protein L35, putative	124	35.5	30	0.28	0.241935	0.00934957
PF3D7_1125300	1	DNA-directed RNA polymerase	1531	4.6	4	0.04	0.00261267	0.000100966
PF3D7_1126000	1	threonine--tRNA ligase	1013	4.1	3	0.03	0.0029615	0.000114447
PF3D7_1126200	1	40S ribosomal protein S18, putative	156	55.8	17	0.17	0.108974	0.0042113
PF3D7_1126500	1	WD repeat-containing protein, putative	1368	8.4	10	0.1	0.00730994	0.000282492
PF3D7_1126900	0.9863	small nuclear ribonucleoprotein F, putative	86	15.1	1	0.01	0.0116279	0.000449359
PF3D7_1127600	1	CRAL/TRIO domain-containing protein, putative	297	9.4	3	0.03	0.010101	0.000390352
PF3D7_1128100	1	prefoldin subunit 5, putative	248	17.7	3	0.03	0.0120968	0.000467479
PF3D7_1128200	1	multiprotein-bridging factor 1, putative	136	15.4	3	0.03	0.0220588	0.000852461
PF3D7_1129100	0.9994	parasitophorous vacuolar protein 1	452	2.9	1	0.02	0.00221239	8.54976e-05
PF3D7_1129400	1	rRNA (cytosine-C(5))-methyltransferase, putative	634	12	6	0.07	0.00946372	0.000365725
PF3D7_1130000	1	phosphoacetylglucosamine mutase, putative	940	2.2	2	0.02	0.00212766	8.22232e-05
PF3D7_1130100	1	60S ribosomal protein L38	87	48.3	60	0.64	0.689655	0.0266517
PF3D7_1130200	1	60S ribosomal protein P0	316	25	5	0.06	0.0158228	0.00061147
PF3D7_1130400	1	26S protease regulatory subunit 6A, putative	439	12.1	3	0.04	0.00683371	0.000264088
PF3D7_1132000	0.9863	ubiquitin-like protein, putative	882	3.3	1	0.01	0.00113379	4.38151e-05
PF3D7_1132200	1	T-complex protein 1 subunit alpha	544	17.8	9	0.1	0.0165441	0.000639346
PF3D7_1132300	0.9553	nucleic acid binding protein, putative	273	6.2	1	0.01	0.003663	0.000141556
PF3D7_1132600	1	pre-mRNA-splicing factor 38A, putative	386	2.8	2	0.02	0.00518135	0.000200233
PF3D7_1132900	1	glycine cleavage system H protein	200	22.5	5	0.05	0.025	0.000966122
PF3D7_1133100	1	conserved Plasmodium protein, unknown function	1057	5.1	5	0.05	0.00473037	0.000182805
PF3D7_1133200	1	conserved Plasmodium protein, unknown function	2072	8.3	11	0.11	0.00530888	0.000205161
PF3D7_1133700	0.9875	FHA domain-containing protein, putative	997	1.8	1	0.01	0.00100301	3.87612e-05
PF3D7_1133800	1	RNA (uracil-5-)methyltransferase, putative	857	4.8	4	0.05	0.00466744	0.000180373
PF3D7_1134000	1	heat shock protein 70	663	35.4	25	0.28	0.0377074	0.0014572
PF3D7_1134100	1	protein disulfide-isomerase, putative	423	10.4	3	0.03	0.0070922	0.000274077
PF3D7_1134200	0.8364	conserved Plasmodium protein, unknown function	1805	0.6	1	0.01	0.000554017	2.14099e-05
PF3D7_1134300	0.9879	conserved Plasmodium protein, unknown function	2227	1.8	1	0.01	0.000449035	1.73529e-05
PF3D7_1134600	1	zinc finger protein, putative	1722	4.2	7	0.08	0.00406504	0.000157093
PF3D7_1135100	0.9997	protein phosphatase PPM8, putative	689	5.1	2	0.02	0.00290276	0.000112177
PF3D7_1136300	1	tudor staphylococcal nuclease	1098	13.9	11	0.12	0.0100182	0.000387153
PF3D7_1136400	0.9843	signal recognition particle subunit SRP72, putative	886	3.8	2	0.02	0.00225734	8.72345e-05
PF3D7_1136600	0.9875	conserved Plasmodium protein, unknown function	1322	1	1	0.01	0.00075643	2.92321e-05
PF3D7_1138500	0.9519	protein phosphatase PPM2	924	1	1	0.01	0.00108225	4.18235e-05
PF3D7_1138700	1	protein KIC5	1870	0.9	2	0.02	0.00106952	4.13314e-05
PF3D7_1139800	0.9826	conserved Plasmodium protein, unknown function	2213	0.5	1	0.01	0.000451875	1.74627e-05
PF3D7_1140200	1	conserved Plasmodium protein, unknown function	447	8.7	3	0.03	0.00671141	0.000259362
PF3D7_1141300	0.9875	apical polar ring protein APR1, putative	1012	2.4	1	0.01	0.000988142	3.81867e-05
PF3D7_1141800	0.9952	EELM2 domain-containing protein, putative	394	5.8	1	0.01	0.00253807	9.80835e-05
PF3D7_1142100	1	conserved Plasmodium protein, unknown function	2738	1.4	3	0.03	0.00109569	4.23428e-05
PF3D7_1142500	1	60S ribosomal protein L28	127	51.2	17	0.18	0.133858	0.00517294
PF3D7_1142600	1	60S ribosomal protein L35ae, putative	140	20	8	0.08	0.0571429	0.00220828
PF3D7_1143000	0.9851	alpha/beta hydrolase, putative	382	3.7	1	0.01	0.0026178	0.000101165
PF3D7_1143400	1	translation initiation factor eIF-1A, putative	155	16.8	2	0.02	0.0129032	0.000498644
PF3D7_1144000	0.9875	40S ribosomal protein S21	82	11	1	0.01	0.0121951	0.000471279
PF3D7_1144600	0.9016	transcription initiation factor IIF subunit beta, putative	317	2.8	2	0.01	0.00630915	0.000243816
PF3D7_1144900	0.9875	ras-related protein Rab-6	207	5.3	1	0.01	0.00483092	0.00018669
PF3D7_1145400	1	dynamin-like protein	837	7.3	3	0.04	0.00358423	0.000138512
PF3D7_1147300	1	conserved Plasmodium protein, unknown function	1361	26.1	26	0.27	0.0191036	0.000738257
PF3D7_1148700	1	Plasmodium exported protein (PHISTc), unknown function	370	4.6	2	0.02	0.00540541	0.000208891
PF3D7_1149400	1	Plasmodium exported protein, unknown function	209	12.9	2	0.02	0.00956938	0.000369808
PF3D7_1201900	0.9875	conserved protein, unknown function	207	8.7	1	0.01	0.00483092	0.00018669
PF3D7_1202600	1	nuclear export mediator factor NEMF, putative	2180	3.1	5	0.06	0.00229358	8.86351e-05
PF3D7_1202900	1	high mobility group protein B1	97	35.1	12	0.13	0.123711	0.00478081
PF3D7_1203000	0.9851	origin recognition complex subunit 1	1189	1.2	1	0.01	0.000841043	3.2502e-05
PF3D7_1203200	0.9875	signal recognition particle subunit SRP14	104	20.2	1	0.01	0.00961538	0.000371586
PF3D7_1203700	1	nucleosome assembly protein	347	23.1	6	0.06	0.0172911	0.000668211
PF3D7_1203900	0.9839	ubiquitin-conjugating enzyme E2	147	18.4	1	0.01	0.00680272	0.00026289
PF3D7_1205600	1	tetratricopeptide repeat protein, putative	333	15	4	0.05	0.012012	0.000464203
PF3D7_1205800	1	high mobility group protein B3, putative	2284	3.2	6	0.05	0.00262697	0.000101519
PF3D7_1205900	0.9875	conserved protein, unknown function	1082	2	1	0.01	0.000924214	3.57162e-05
PF3D7_1206200	1	eukaryotic translation initiation factor 3 subunit C, putative	984	3.4	3	0.03	0.00304878	0.00011782
PF3D7_1207000	1	conserved Plasmodium protein, unknown function	2612	5	14	0.12	0.00535988	0.000207132
PF3D7_1207100	1	pre-rRNA-processing protein ESF1, putative	840	10.6	10	0.11	0.0119048	0.000460058
PF3D7_1208300	1	acyl carrier protein, mitochondrial, putative	157	15.9	2	0.02	0.0127389	0.000492292
PF3D7_1208900	1	protein phosphatase PPM11, putative	1442	1.5	2	0.02	0.00138696	5.3599e-05
PF3D7_1209000	0.9988	mago-binding protein, putative	167	12	1	0.02	0.00598802	0.000231407
PF3D7_1210500	0.9802	conserved Plasmodium protein, unknown function	438	3	1	0.01	0.00228311	8.82304e-05
PF3D7_1210600	1	kelch protein, putative	1065	8.5	6	0.06	0.0056338	0.000217718
PF3D7_1211600	1	lysine-specific histone demethylase 1, putative	2961	2.8	9	0.09	0.00303951	0.000117462
PF3D7_1211700	1	DNA replication licensing factor MCM5, putative	758	4.6	3	0.03	0.00395778	0.000152948
PF3D7_1212000	1	glutathione peroxidase-like thioredoxin peroxidase	205	18	2	0.02	0.0097561	0.000377023
PF3D7_1212700	1	eukaryotic translation initiation factor 3 subunit A, putative	1377	9.2	9	0.1	0.00653595	0.000252581
PF3D7_1212900	1	bromodomain protein 2, putative	1088	2.4	2	0.02	0.00183824	7.10384e-05
PF3D7_1213800	1	proline--tRNA ligase	746	12.1	5	0.05	0.00670241	0.000259014
PF3D7_1214200	1	histone-lysine N-methyltransferase SET5	178	14	2	0.02	0.011236	0.000434212
PF3D7_1215300	1	10 kDa chaperonin	103	67	10	0.1	0.0970874	0.00375193
PF3D7_1216000	1	serine--tRNA ligase, putative	618	7.6	4	0.05	0.00647249	0.000250129
PF3D7_1216200	0.9875	glycerol-3-phosphate dehydrogenase [NAD(+)], putative	367	3.5	1	0.01	0.0027248	0.000105299
PF3D7_1216300	1	signal recognition particle subunit SRP19	152	17.1	2	0.02	0.0131579	0.000508485
PF3D7_1216900	1	DNA-binding chaperone, putative	939	12.2	8	0.09	0.0085197	0.000329243
PF3D7_1217200	1	multiple RNA-binding domain-containing protein 1, putative	1119	8.3	9	0.1	0.0080429	0.000310817
PF3D7_1218300	0.9987	AP-2 complex subunit mu	621	3.4	2	0.02	0.00322061	0.00012446
PF3D7_1219000	1	formin 2	2974	0.8	2	0.02	0.000672495	2.59885e-05
PF3D7_1219100	0.9807	clathrin heavy chain, putative	1997	0.9	2	0.02	0.0010015	3.87029e-05
PF3D7_1220400	1	debranching enzyme-associated ribonuclease, putative	519	3.9	3	0.03	0.00578035	0.000223381
PF3D7_1220900	1	heterochromatin protein 1	266	16.9	4	0.04	0.0150376	0.000581126
PF3D7_1221500	0.9875	heptatricopeptide repeat-containing protein, putative	842	3.2	1	0.01	0.00118765	4.58965e-05
PF3D7_1222300	1	endoplasmin, putative	821	24.7	18	0.2	0.0219245	0.000847269
PF3D7_1223100	1	cAMP-dependent protein kinase regulatory subunit	441	18.1	8	0.08	0.0181406	0.000701041
PF3D7_1223300	1	DNA gyrase subunit A	1222	4.7	4	0.05	0.00327332	0.000126497
PF3D7_1223600	1	conserved Plasmodium protein, unknown function	1560	6.4	7	0.07	0.00448718	0.000173407
PF3D7_1224000	1	GTP cyclohydrolase 1	389	17.2	9	0.1	0.0231362	0.000894098
PF3D7_1224300	1	polyadenylate-binding protein 1, putative	875	12	9	0.1	0.0102857	0.00039749
PF3D7_1224500	0.9635	histone chaperone ASF1	273	10.6	1	0.01	0.003663	0.000141556
PF3D7_1225000	0.9875	conserved Plasmodium protein, unknown function	1728	1.7	1	0.01	0.000578704	2.23639e-05
PF3D7_1225500	1	small subunit rRNA processing factor, putative	443	10.6	4	0.04	0.00902935	0.000348938
PF3D7_1225800	1	ubiquitin-activating enzyme E1	1140	9.3	8	0.08	0.00701754	0.000271192
PF3D7_1225900	0.9986	conserved Plasmodium protein, unknown function	706	3.8	2	0.01	0.00283286	0.000109476
PF3D7_1226000	1	conserved protein, unknown function	908	4.2	3	0.03	0.00330396	0.000127681
PF3D7_1226700	1	U3 small nucleolar RNA-interacting protein 2, putative	636	3.3	2	0.02	0.00314465	0.000121525
PF3D7_1227100	1	DNA helicase 60	742	4.6	3	0.03	0.00404313	0.000156246
PF3D7_1227300	1	conserved Plasmodium protein, unknown function	1162	4.9	5	0.05	0.00430293	0.000166286
PF3D7_1227500	0.9802	protein SOC2, putative	2303	0.4	1	0.01	0.000434216	1.67802e-05
PF3D7_1227800	0.8964	elongator complex protein 3, putative	1092	1	1	0.01	0.000915751	3.53891e-05
PF3D7_1227900	0.9987	RNA pseudouridylate synthase, putative	564	9.9	2	0.02	0.0035461	0.000137039
PF3D7_1228600	1	merozoite surface protein 9	743	17.1	12	0.14	0.0161507	0.000624144
PF3D7_1228800	1	WD repeat-containing protein, putative	3209	3	7	0.07	0.00218136	8.42986e-05
PF3D7_1229000	0.9999	conserved Plasmodium membrane protein, unknown function	1834	1.3	2	0.02	0.00109051	4.21427e-05
PF3D7_1229400	0.9791	macrophage migration inhibitory factor	116	18.1	3	0.02	0.0258621	0.000999437
PF3D7_1229500	1	T-complex protein 1 subunit gamma	542	16.8	10	0.1	0.0184502	0.000713005
PF3D7_1230400	0.8239	ATP-dependent protease subunit ClpQ	207	4.8	1	0.01	0.00483092	0.00018669
PF3D7_1230800	1	pre-mRNA-splicing regulator WTAP, putative	584	11.5	5	0.06	0.00856164	0.000330864
PF3D7_1231100	1	ras-related protein Rab-2	213	36.2	7	0.07	0.0328638	0.00127002
PF3D7_1231600	1	pre-mRNA-splicing factor ATP-dependent RNA helicase PRP2, putative	1168	7.5	6	0.07	0.00513699	0.000198518
PF3D7_1231900	1	WD repeat-containing protein, putative	1086	8.1	6	0.07	0.00552486	0.000213508
PF3D7_1232100	1	60 kDa chaperonin	718	6.4	3	0.03	0.00417827	0.000161469
PF3D7_1232400	0.9875	CWC16 domain-containing protein, putative	368	4.1	1	0.01	0.00271739	0.000105013
PF3D7_1233100	0.9826	conserved protein, unknown function	135	11.1	1	0.01	0.00740741	0.000286258
PF3D7_1233300	0.8401	pentatricopeptide repeat domain-containing protein 2, putative	1413	2.3	1	0.01	0.000707714	2.73495e-05
PF3D7_1233600	1	asparagine and aspartate rich protein 1	5439	2.4	9	0.08	0.00165472	6.39463e-05
PF3D7_1234100	0.9888	bromodomain protein 5	3896	0.7	1	0.01	0.000256674	9.91912e-06
PF3D7_1234900	0.9999	CHCH domain-containing protein, putative	151	19.2	2	0.02	0.013245	0.000511853
PF3D7_1235300	1	CCR4-NOT transcription complex subunit 4, putative	1662	6.9	9	0.1	0.00541516	0.000209268
PF3D7_1235700	1	ATP synthase subunit beta, mitochondrial	535	18.3	7	0.06	0.0130841	0.000505634
PF3D7_1236100	0.9981	clustered-asparagine-rich protein	445	3.8	1	0.01	0.00224719	8.68425e-05
PF3D7_1237100	0.9999	conserved Plasmodium protein, unknown function	2792	4.3	3	0.03	0.0010745	4.15239e-05
PF3D7_1237200	1	conserved Plasmodium protein, unknown function	1915	14.5	23	0.25	0.0120104	0.000464142
PF3D7_1237600	0.9996	periodic tryptophan protein 1, putative	502	7	2	0.02	0.00398406	0.000153964
PF3D7_1237700	0.9863	conserved protein, unknown function	210	5.7	1	0.01	0.0047619	0.000184023
PF3D7_1238100	1	calcyclin binding protein, putative	228	21.9	4	0.05	0.0175439	0.000677981
PF3D7_1238700	1	BTB/POZ domain-containing protein, putative	505	21.6	11	0.12	0.0217822	0.00084177
PF3D7_1238800	1	acyl-CoA synthetase	792	8	5	0.05	0.00631313	0.00024397
PF3D7_1239200	1	AP2 domain transcription factor, putative	2577	4.8	11	0.1	0.00426853	0.000164957
PF3D7_1239700	1	ATP-dependent zinc metalloprotease FTSH 1	880	4.7	2	0.02	0.00227273	8.78293e-05
PF3D7_1241300	1	ribosome-binding factor A, putative	560	6.6	2	0.02	0.00357143	0.000138017
PF3D7_1241700	1	replication factor C subunit 4, putative	336	31.2	8	0.08	0.0238095	0.000920117
PF3D7_1241800	0.9875	ATP-dependent RNA helicase DBP9, putative	878	2.1	1	0.01	0.00113895	4.40147e-05
PF3D7_1242700	1	40S ribosomal protein S17, putative	137	51.1	12	0.13	0.0875912	0.00338495
PF3D7_1242800	0.9998	rab specific GDP dissociation inhibitor	459	4.1	2	0.02	0.0043573	0.000168387
PF3D7_1244100	1	N-alpha-acetyltransferase 15, NatA auxiliary subunit, putative	1296	4.3	7	0.06	0.00540123	0.00020873
PF3D7_1245800	0.9967	epsin-like protein, putative	431	6.3	2	0.01	0.00464037	0.000179327
PF3D7_1246200	1	actin I	376	46	21	0.21	0.0558511	0.00215836
PF3D7_1248700	1	conserved protein, unknown function	1989	10	22	0.24	0.0110608	0.000427445
PF3D7_1248900	0.9863	26S protease regulatory subunit 8, putative	435	2.8	1	0.01	0.00229885	8.88388e-05
PF3D7_1249100	1	conserved protein, unknown function	392	3.6	2	0.02	0.00510204	0.000197168
PF3D7_1249300	0.984	protein phosphatase PPM4, putative	1027	3.9	1	0.01	0.00097371	3.76289e-05
PF3D7_1249500	0.9875	protein CutA, putative	159	5.7	1	0.01	0.00628931	0.00024305
PF3D7_1249800	1	THO complex subunit 2, putative	2932	6.7	19	0.2	0.00648022	0.000250427
PF3D7_1250000	0.9875	rRNA-processing protein FCF2, putative	168	6	1	0.01	0.00595238	0.000230029
PF3D7_1250300	1	vacuolar protein sorting-associated protein 26, putative	297	8.4	2	0.02	0.00673401	0.000260235
PF3D7_1251200	0.9814	coronin	602	2.7	1	0.01	0.00166113	6.41942e-05
PF3D7_1251500	1	ATP-dependent RNA helicase DRS1, putative	705	21.1	14	0.16	0.0198582	0.000767416
PF3D7_1251600	0.9988	conserved Plasmodium protein, unknown function	712	2.8	2	0.02	0.00280899	0.000108553
PF3D7_1252100	1	rhoptry neck protein 3	2215	19.5	39	0.43	0.0176072	0.000680429
PF3D7_1252700	0.9875	Plasmodium exported protein (PHISTb), unknown function	450	2.4	1	0.01	0.00222222	8.58775e-05
PF3D7_1302100	1	gamete antigen 27/25	217	24.4	7	0.08	0.0322581	0.00124661
PF3D7_1302700	1	ATP-dependent RNA helicase DHR1, putative	1566	2.6	3	0.03	0.00191571	7.40324e-05
PF3D7_1302800	1	40S ribosomal protein S7, putative	194	36.1	23	0.22	0.118557	0.00458161
PF3D7_1303400	0.9992	LisH domain-containing protein, putative	1022	5	3	0.02	0.00293542	0.000113439
PF3D7_1303700	0.925	tetratricopeptide repeat protein, putative	1045	1.3	1	0.01	0.000956938	3.69808e-05
PF3D7_1303800	1	conserved Plasmodium protein, unknown function	9271	1.4	9	0.09	0.000970769	3.75153e-05
PF3D7_1304100	0.9992	DNA ligase I	912	4.5	2	0.02	0.00219298	8.47476e-05
PF3D7_1305100	0.9863	protein AMR3	420	2.4	1	0.01	0.00238095	9.20117e-05
PF3D7_1305300	0.9988	translational activator GCN1, putative	3525	0.6	2	0.02	0.000567376	2.19262e-05
PF3D7_1306300	1	SAM dependent methyltransferase, putative	800	12.4	6	0.07	0.0075	0.000289837
PF3D7_1306400	1	26S protease regulatory subunit 10B, putative	393	13.2	4	0.05	0.0101781	0.000393332
PF3D7_1306600	1	V-type proton ATPase subunit H, putative	455	5.1	2	0.02	0.0043956	0.000169868
PF3D7_1307800	0.8752	FHA domain-containing protein, putative	561	1.8	1	0.01	0.00178253	6.88857e-05
PF3D7_1308200	1	carbamoyl phosphate synthetase	2375	12.8	29	0.31	0.0122105	0.000471874
PF3D7_1308300	0.9875	40S ribosomal protein S27	82	15.9	1	0.01	0.0121951	0.000471279
PF3D7_1308400	1	conserved Plasmodium protein, unknown function	6147	1.1	4	0.04	0.000650724	2.51472e-05
PF3D7_1309100	1	60S ribosomal protein L24, putative	162	27.8	11	0.12	0.0679012	0.00262404
PF3D7_1309200	0.9999	protein phosphatase PPM6, putative	827	4.7	4	0.03	0.00483676	0.000186916
PF3D7_1309500	1	H/ACA ribonucleoprotein complex subunit 1, putative	209	24.9	3	0.03	0.0143541	0.000554711
PF3D7_1311500	0.9986	26S protease regulatory subunit 7, putative	420	6	2	0.02	0.0047619	0.000184023
PF3D7_1311800	1	M1-family alanyl aminopeptidase	1085	35.4	29	0.31	0.0267281	0.0010329
PF3D7_1311900	1	V-type proton ATPase catalytic subunit A	611	23.9	10	0.11	0.0163666	0.000632486
PF3D7_1312600	1	2-oxoisovalerate dehydrogenase subunit alpha, mitochondrial, putative	429	7.9	2	0.02	0.004662	0.000180163
PF3D7_1312800	0.9875	protein AAP2	2361	0.6	1	0.01	0.000423549	1.6368e-05
PF3D7_1312900	1	eukaryotic translation initation factor 4 gamma	1255	7.9	7	0.07	0.00557769	0.000215549
PF3D7_1313000	0.9863	ubiquitin-like protein Nedd8	76	19.7	1	0.01	0.0131579	0.000508485
PF3D7_1313800	0.9937	conserved Plasmodium membrane protein, unknown function	3411	0.9	3	0.03	0.000879507	3.39885e-05
PF3D7_1314000	1	conserved protein, unknown function	1205	9	9	0.1	0.00746888	0.000288634
PF3D7_1315400	1	zinc finger (CCCH type) protein, putative	419	19.6	5	0.06	0.0119332	0.000461156
PF3D7_1316500	1	pre-mRNA-processing factor 40, putative	906	2.8	2	0.02	0.00220751	8.53088e-05
PF3D7_1316600	0.9659	choline-phosphate cytidylyltransferase	896	3.6	1	0.01	0.00111607	4.31305e-05
PF3D7_1317000	1	U4/U6.U5 tri-snRNP-associated protein 2, putative	640	11.7	7	0.07	0.0109375	0.000422679
PF3D7_1317100	1	DNA replication licensing factor MCM4	1005	5.8	4	0.05	0.0039801	0.000153811
PF3D7_1317400	1	zinc finger protein, putative	205	21.5	3	0.03	0.0146341	0.000565535
PF3D7_1317800	1	40S ribosomal protein S19	145	50.3	13	0.12	0.0896552	0.00346471
PF3D7_1319300	1	tRNA (guanine(26)-N(2))-dimethyltransferase, putative	804	16.3	13	0.15	0.0161692	0.000624855
PF3D7_1319400	0.9875	conserved protein, unknown function	1070	1.7	1	0.01	0.000934579	3.61167e-05
PF3D7_1320600	1	ras-related protein Rab-11A	216	23.1	7	0.07	0.0324074	0.00125238
PF3D7_1320800	1	dihydrolipoyllysine-residue succinyltransferase component of 2-oxoglutarate dehydrogenase complex	421	7.6	4	0.05	0.00950119	0.000367172
PF3D7_1323100	1	60S ribosomal protein L6, putative	190	35.8	23	0.24	0.121053	0.00467807
PF3D7_1323400	1	60S ribosomal protein L23	190	37.9	32	0.34	0.168421	0.00650861
PF3D7_1323900	1	protein BCP1, putative	376	22.3	9	0.09	0.0239362	0.000925011
PF3D7_1324000	0.9875	conserved Plasmodium protein, unknown function	1459	0.9	1	0.01	0.000685401	2.64872e-05
PF3D7_1324100	0.9875	conserved Plasmodium membrane protein, unknown function	513	2.9	1	0.01	0.00194932	7.53312e-05
PF3D7_1324900	1	L-lactate dehydrogenase	316	32	9	0.1	0.028481	0.00110065
PF3D7_1325100	1	phosphoribosylpyrophosphate synthetase	437	11.4	3	0.03	0.00686499	0.000265297
PF3D7_1326300	0.9983	RNA-binding protein, putative	527	7.6	2	0.02	0.00379507	0.00014666
PF3D7_1326400	0.9814	translation initiation factor eIF-2B subunit gamma, putative	473	2.5	1	0.01	0.00211416	8.17017e-05
PF3D7_1327300	0.9971	conserved Plasmodium protein, unknown function	1795	1.5	2	0.02	0.00111421	4.30584e-05
PF3D7_1328400	0.9851	conserved protein, unknown function	500	2	1	0.01	0.002	7.72898e-05
PF3D7_1329100	1	myosin F, putative	2160	2.4	3	0.03	0.00138889	5.36735e-05
PF3D7_1329500	1	conserved protein, unknown function	1844	1	3	0.03	0.0016269	6.28713e-05
PF3D7_1330300	1	DnaJ protein, putative	331	6.9	2	0.02	0.0060423	0.000233504
PF3D7_1330400	0.9875	ER lumen protein retaining receptor 1, putative	284	5.3	1	0.01	0.00352113	0.000136074
PF3D7_1330500	1	CTLH domain-containing protein, putative	725	5.2	3	0.03	0.00413793	0.00015991
PF3D7_1330600	1	elongation factor Tu, putative	505	14.3	7	0.07	0.0138614	0.000535672
PF3D7_1330800	1	RNA-binding protein, putative	596	13.8	8	0.08	0.0134228	0.000518723
PF3D7_1331700	1	glutamine--tRNA ligase, putative	918	13.9	9	0.09	0.00980392	0.000378872
PF3D7_1331800	1	60S ribosomal protein L23, putative	139	23.7	16	0.18	0.115108	0.00444833
PF3D7_1332600	1	DNA-(apurinic or apyrimidinic site) lyase 1	597	12.1	6	0.06	0.0100503	0.000388391
PF3D7_1332800	0.9826	eukaryotic translation initiation factor 6, putative	247	5.7	1	0.01	0.00404858	0.000156457
PF3D7_1332900	1	isoleucine--tRNA ligase, putative	1272	4.3	5	0.05	0.00393082	0.000151906
PF3D7_1333400	0.9875	AMMECR1 domain-containing protein, putative	260	5.8	1	0.01	0.00384615	0.000148634
PF3D7_1333600	1	U3 small nucleolar RNA-associated protein 4, putative	1335	10	10	0.11	0.00749064	0.000289475
PF3D7_1334200	0.982	chaperone binding protein, putative	524	3.2	2	0.02	0.00381679	0.0001475
PF3D7_1334500	1	MSP7-like protein	593	6.4	3	0.03	0.00505902	0.000195505
PF3D7_1334800	1	MSP7-like protein	281	13.9	2	0.02	0.00711744	0.000275053
PF3D7_1336400	1	RanBPM and CLTH-like protein, putative	282	16.3	3	0.03	0.0106383	0.000411116
PF3D7_1336900	0.9772	tryptophan--tRNA ligase	632	3.5	2	0.02	0.00316456	0.000122294
PF3D7_1337000	1	mitochondrial intermediate peptidase, putative	965	6.9	5	0.05	0.00518135	0.000200233
PF3D7_1338200	1	60S ribosomal protein L6, putative	221	48.4	20	0.22	0.0904977	0.00349728
PF3D7_1338300	1	elongation factor 1-gamma, putative	411	27	11	0.11	0.026764	0.00103429
PF3D7_1338500	0.9565	conserved Plasmodium protein, unknown function	721	2.5	1	0.01	0.00138696	5.3599e-05
PF3D7_1338700	1	conserved protein, unknown function	622	19.5	13	0.13	0.0209003	0.000807691
PF3D7_1340300	1	nucleolar complex protein 2, putative	955	6.2	6	0.05	0.00628272	0.000242795
PF3D7_1341200	1	60S ribosomal protein L18, putative	184	37	7	0.08	0.0380435	0.00147019
PF3D7_1341300	1	60S ribosomal protein L18-2, putative	187	12.8	6	0.06	0.0320856	0.00123994
PF3D7_1341900	0.9377	V-type proton ATPase subunit D, putative	247	8.9	1	0.01	0.00404858	0.000156457
PF3D7_1342000	1	40S ribosomal protein S6	306	42.5	82	0.82	0.267974	0.0103558
PF3D7_1342100	1	aconitate hydratase	909	10.7	8	0.08	0.00880088	0.000340109
PF3D7_1343000	1	phosphoethanolamine N-methyltransferase	266	48.1	25	0.27	0.093985	0.00363204
PF3D7_1343900	0.9875	U4/U6 small nuclear ribonucleoprotein PRP4, putative	648	2.8	1	0.01	0.00154321	5.96372e-05
PF3D7_1345700	1	isocitrate dehydrogenase [NADP], mitochondrial	468	48.9	36	0.38	0.0769231	0.00297268
PF3D7_1345800	0.9718	conserved Plasmodium protein, unknown function	994	0.8	1	0.01	0.00100604	3.88782e-05
PF3D7_1346300	1	DNA/RNA-binding protein Alba 2	211	11.8	2	0.02	0.00947867	0.000366302
PF3D7_1347500	1	DNA/RNA-binding protein Alba 4	372	6.7	2	0.02	0.00537634	0.000207768
PF3D7_1347700	0.9875	ethanolamine-phosphate cytidylyltransferase	573	3.3	1	0.01	0.0017452	6.74431e-05
PF3D7_1347900	1	conserved Plasmodium protein, unknown function	1847	11.7	17	0.17	0.00920411	0.000355692
PF3D7_1348200	0.9875	step II splicing factor, putative	204	6.9	1	0.01	0.00490196	0.000189436
PF3D7_1349200	1	glutamate--tRNA ligase, putative	863	20.2	15	0.15	0.0173812	0.000671696
PF3D7_1350100	1	lysine--tRNA ligase	583	6.3	3	0.03	0.0051458	0.000198859
PF3D7_1350300	1	conserved protein, unknown function	305	6.2	2	0.02	0.00655738	0.000253409
PF3D7_1351000	1	phosphatidylinositol transfer protein, putative	1860	2	3	0.03	0.0016129	6.23305e-05
PF3D7_1351400	1	60S ribosomal protein L17, putative	203	28.6	64	0.71	0.315271	0.0121836
PF3D7_1352200	1	U3 small nucleolar RNA-associated protein 15, putative	464	7.3	3	0.03	0.00646552	0.000249859
PF3D7_1352500	1	thioredoxin-related protein, putative	208	17.8	5	0.05	0.0240385	0.000928964
PF3D7_1352800	0.9875	vacuolar fusion protein MON1, putative	884	1.7	1	0.01	0.00113122	4.37159e-05
PF3D7_1354300	1	large subunit rRNA methyltransferase, putative	1019	29.2	34	0.37	0.033366	0.00128943
PF3D7_1354600	1	60S ribosomal protein L7-2, putative	252	9.1	2	0.02	0.00793651	0.000306706
PF3D7_1354900	0.9826	conserved Plasmodium protein, unknown function	637	1.7	1	0.01	0.00156986	6.0667e-05
PF3D7_1355100	0.9593	DNA replication licensing factor MCM6	929	4.5	2	0.02	0.00215285	8.31968e-05
PF3D7_1356100	0.9613	conserved Plasmodium protein, unknown function	964	3.3	2	0.02	0.00207469	8.01761e-05
PF3D7_1357400	1	conserved Plasmodium protein, unknown function	1179	8.7	6	0.07	0.00508906	0.000196666
PF3D7_1357600	0.9875	conserved protein, unknown function	119	10.9	1	0.01	0.00840336	0.000324747
PF3D7_1357800	1	T-complex protein 1 subunit delta	529	43.1	19	0.22	0.0359168	0.001388
PF3D7_1358100	1	Sas10 domain-containing protein, putative	734	3.3	4	0.04	0.00544959	0.000210599
PF3D7_1358800	1	40S ribosomal protein S15	151	62.3	33	0.33	0.218543	0.00844557
PF3D7_1359400	0.9988	CUGBP Elav-like family member 1	509	7.5	2	0.02	0.00392927	0.000151846
PF3D7_1359600	0.9863	conserved Plasmodium protein, unknown function	2025	0.9	1	0.01	0.000493827	1.90839e-05
PF3D7_1360700	0.9875	E3 SUMO-protein ligase PIAS, putative	1130	1.3	1	0.01	0.000884956	3.4199e-05
PF3D7_1360800	1	falcilysin	1193	21	25	0.27	0.0209556	0.000809826
PF3D7_1360900	0.9338	RNA-binding protein, putative	389	1.8	2	0.02	0.00514139	0.000198688
PF3D7_1361200	0.9997	conserved Plasmodium protein, unknown function	1792	1.5	2	0.02	0.00111607	4.31305e-05
PF3D7_1361800	0.9999	glideosome-associated connector	2605	2.4	2	0.02	0.000767754	2.96698e-05
PF3D7_1362700	1	conserved Plasmodium protein, unknown function	2039	5.6	12	0.13	0.00588524	0.000227434
PF3D7_1364100	1	6-cysteine protein P92	796	6	3	0.03	0.00376884	0.000145647
PF3D7_1364400	1	conserved Plasmodium protein, unknown function	3265	2.8	7	0.08	0.00214395	8.28528e-05
PF3D7_1365900	1	ubiquitin-60S ribosomal protein L40	128	32	4	0.05	0.03125	0.00120765
PF3D7_1366300	1	conserved Plasmodium protein, unknown function	4136	1.3	3	0.03	0.000725338	2.80306e-05
PF3D7_1366500	0.9994	nucleoside diphosphate kinase	149	17.4	1	0.01	0.00671141	0.000259362
PF3D7_1366600	0.9963	signal recognition particle receptor subunit alpha, putative	576	5.4	2	0.02	0.00347222	0.000134184
PF3D7_1366900	1	conserved protein, unknown function	685	6.1	3	0.03	0.00437956	0.000169248
PF3D7_1367000	0.9839	suppressor of kinetochore protein 1, putative	162	9.3	1	0.01	0.00617284	0.000238549
PF3D7_1367700	1	alanine--tRNA ligase	1408	7	5	0.05	0.00355114	0.000137233
PF3D7_1368200	1	ABC transporter E family member 1, putative	619	9.2	5	0.05	0.00807754	0.000312156
PF3D7_1368400	0.9706	ribosomal protein L1, putative	320	3.1	1	0.01	0.003125	0.000120765
PF3D7_1368900	1	conserved protein, unknown function	450	8.2	2	0.02	0.00444444	0.000171755
PF3D7_1369200	1	conserved Plasmodium protein, unknown function	2170	1.2	2	0.02	0.000921659	3.56174e-05
PF3D7_1401200	0.9694	Plasmodium exported protein, unknown function	264	2.7	1	0.01	0.00378788	0.000146382
PF3D7_1401600	1	Plasmodium exported protein (PHISTb), unknown function	478	6.5	3	0.03	0.00627615	0.000242541
PF3D7_1401800	0.9875	choline kinase	440	3.6	1	0.01	0.00227273	8.78293e-05
PF3D7_1402500	1	ribosomal protein S27a, putative	149	16.1	3	0.03	0.0201342	0.000778085
PF3D7_1405600	1	ribonucleoside-diphosphate reductase small chain, putative	349	5.4	2	0.02	0.00573066	0.000221461
PF3D7_1405800	1	ribosome biogenesis protein BOP1, putative	966	12.6	8	0.09	0.00828157	0.000320041
PF3D7_1405900	1	RNA-binding protein, putative	1109	10.5	10	0.11	0.00901713	0.000348466
PF3D7_1406100	0.9875	tubby domain-containing protein, putative	1361	0.8	1	0.01	0.000734754	2.83945e-05
PF3D7_1406200	0.9839	transcription elongation factor SPT6, putative	2820	0.6	1	0.01	0.00035461	1.37039e-05
PF3D7_1407100	1	rRNA 2'-O-methyltransferase fibrillarin, putative	318	22.3	9	0.1	0.0283019	0.00109372
PF3D7_1407800	1	plasmepsin IV	449	10.9	4	0.05	0.00890869	0.000344275
PF3D7_1408000	1	plasmepsin II	453	9.3	3	0.03	0.00662252	0.000255926
PF3D7_1408100	0.9875	plasmepsin III	451	3.3	1	0.01	0.00221729	8.56871e-05
PF3D7_1408500	1	conserved Plasmodium protein, unknown function	195	16.4	5	0.05	0.025641	0.000990895
PF3D7_1408600	1	40S ribosomal protein S8e, putative	218	43.6	89	0.95	0.408257	0.015777
PF3D7_1409600	0.9905	histidine phosphatase, putative	768	3.5	1	0.01	0.00130208	5.03189e-05
PF3D7_1409800	1	CUGBP Elav-like family member 2, putative	514	8.2	3	0.03	0.00583658	0.000225554
PF3D7_1410300	1	WD repeat-containing protein, putative	4405	7.8	34	0.34	0.0077185	0.000298281
PF3D7_1410400	1	rhoptry-associated protein 1	782	2.6	2	0.01	0.00255754	9.8836e-05
PF3D7_1410600	1	eukaryotic translation initiation factor 2 subunit gamma, putative	465	18.5	6	0.07	0.0129032	0.000498644
PF3D7_1412500	1	actin II	376	17.8	7	0.08	0.018617	0.000719453
PF3D7_1412700	1	AAA family ATPase, putative	1219	9.3	9	0.1	0.0073831	0.000285319
PF3D7_1412800	1	glycylpeptide N-tetradecanoyltransferase	410	16.1	7	0.07	0.0170732	0.000659791
PF3D7_1414300	1	60S ribosomal protein L10, putative	219	47.5	56	0.62	0.255708	0.0098818
PF3D7_1414400	1	serine/threonine protein phosphatase PP1	304	9.5	2	0.02	0.00657895	0.000254243
PF3D7_1414700	0.9973	ubiquitin carboxyl-terminal hydrolase, putative	1384	1.3	1	0.01	0.000722543	2.79226e-05
PF3D7_1414900	1	ATP-dependent protease, putative	1192	6.8	8	0.09	0.00671141	0.000259362
PF3D7_1415800	1	ribosomal RNA small subunit methyltransferase A1	381	10.2	3	0.03	0.00787402	0.000304291
PF3D7_1417200	0.9343	NOT family protein, putative	4466	0.6	2	0.02	0.000447828	1.73063e-05
PF3D7_1417500	1	H/ACA ribonucleoprotein complex subunit 4, putative	466	10.5	3	0.03	0.00643777	0.000248787
PF3D7_1417600	0.9999	conserved Plasmodium protein, unknown function	4662	0.6	2	0.02	0.000429	1.65787e-05
PF3D7_1417800	1	DNA replication licensing factor MCM2	971	4.4	3	0.03	0.0030896	0.000119397
PF3D7_1418900	0.994	ATP-dependent RNA helicase DBP4, putative	876	4	3	0.02	0.00342466	0.000132346
PF3D7_1419000	1	conserved Plasmodium protein, unknown function	1166	13.2	17	0.19	0.0145798	0.000563433
PF3D7_1419100	1	ATP-dependent RNA helicase DDX55	1041	15.5	14	0.15	0.0134486	0.00051972
PF3D7_1419400	0.9473	conserved Plasmodium membrane protein, unknown function	2201	0.3	1	0.01	0.000454339	1.75579e-05
PF3D7_1419700	1	eukaryotic translation initiation factor 3 subunit H, putative	509	15.7	5	0.06	0.00982318	0.000379616
PF3D7_1419900	1	YTH domain-containing protein 1, putative	572	4.2	2	0.02	0.0034965	0.000135122
PF3D7_1420200	0.9672	myosin-specific chaperone UNC, putative	1245	2.5	1	0.01	0.000803213	3.10401e-05
PF3D7_1420300	1	DNL-type zinc finger protein	302	34.4	10	0.09	0.0331126	0.00127963
PF3D7_1420400	1	glycine--tRNA ligase	889	10.1	5	0.06	0.0056243	0.00021735
PF3D7_1421100	1	conserved Plasmodium protein, unknown function	1253	14.7	18	0.2	0.0143655	0.000555154
PF3D7_1421200	1	40S ribosomal protein S25	105	49.5	14	0.15	0.133333	0.00515265
PF3D7_1422100	0.9016	ribosomal protein L21, mitochondrial, putative	380	3.7	1	0.01	0.00263158	0.000101697
PF3D7_1422400	1	nucleolar RNA-associated protein, putative	1630	25.7	51	0.55	0.0312883	0.00120913
PF3D7_1422700	1	conserved Plasmodium protein, unknown function	1190	13.4	9	0.09	0.00756303	0.000292272
PF3D7_1423000	1	nucleolar GTP-binding protein 2, putative	487	8	4	0.04	0.00821355	0.000317412
PF3D7_1423700	1	conserved Plasmodium protein, unknown function	1558	8	12	0.11	0.00770218	0.00029765
PF3D7_1424100	1	60S ribosomal protein L5, putative	294	49	64	0.62	0.217687	0.00841249
PF3D7_1424400	1	60S ribosomal protein L7-3, putative	283	32.9	28	0.3	0.0989399	0.00382352
PF3D7_1426000	1	60S ribosomal protein L21	161	53.4	52	0.57	0.322981	0.0124816
PF3D7_1426100	1	transcription factor BTF3, putative	171	20.5	6	0.06	0.0350877	0.00135596
PF3D7_1426700	0.9875	phosphoenolpyruvate carboxylase	1148	3	1	0.01	0.00087108	3.36628e-05
PF3D7_1426800	1	conserved Plasmodium protein, unknown function	2082	2.6	4	0.04	0.00192123	7.42457e-05
PF3D7_1427500	0.9851	DNA mismatch repair protein MSH2, putative	811	1.8	1	0.01	0.00123305	4.76509e-05
PF3D7_1428300	1	proliferation-associated protein 2g4, putative	377	5.6	2	0.02	0.00530504	0.000205013
PF3D7_1430100	0.9474	serine/threonine protein phosphatase 2A activator	319	3.1	2	0.01	0.00626959	0.000242288
PF3D7_1430200	1	plasmepsin IX	627	7.8	4	0.04	0.00637959	0.000246538
PF3D7_1431700	1	60S ribosomal protein L14, putative	165	32.7	11	0.12	0.0666667	0.00257633
PF3D7_1433400	1	PHD finger protein PHD2, putative	5757	2.3	11	0.12	0.00191072	7.38395e-05
PF3D7_1433500	0.9997	DNA topoisomerase 2	1472	1.9	3	0.03	0.00203804	7.876e-05
PF3D7_1434300	0.9953	Hsp70/Hsp90 organizing protein	564	3.4	2	0.02	0.0035461	0.000137039
PF3D7_1434600	1	methionine aminopeptidase 2	628	3.8	2	0.02	0.00318471	0.000123073
PF3D7_1434800	0.9588	mitochondrial acidic protein MAM33, putative	252	4.4	1	0.01	0.00396825	0.000153353
PF3D7_1437200	1	ribonucleoside-diphosphate reductase large subunit, putative	847	7.2	6	0.07	0.00708383	0.000273754
PF3D7_1437700	1	succinyl-CoA ligase, putative	973	6.5	4	0.04	0.004111	0.000158869
PF3D7_1437900	1	HSP40, subfamily A	424	26.9	11	0.1	0.0259434	0.00100258
PF3D7_1438000	1	eukaryotic translation initiation factor eIF2A, putative	661	3.9	2	0.02	0.00302572	0.000116929
PF3D7_1438400	0.9959	metacaspase-2	2020	1.7	3	0.03	0.00148515	5.73934e-05
PF3D7_1438900	1	thioredoxin peroxidase 1	195	22.6	4	0.05	0.0205128	0.000792716
PF3D7_1439400	1	cytochrome b-c1 complex subunit Rieske, putative	355	19.2	7	0.07	0.0197183	0.000762012
PF3D7_1439800	0.9875	vesicle-associated membrane protein, putative	241	7.1	1	0.01	0.00414938	0.000160352
PF3D7_1439900	1	triosephosphate isomerase	248	14.9	3	0.03	0.0120968	0.000467479
PF3D7_1441200	0.9875	60S ribosomal protein L1, putative	217	7.8	1	0.01	0.00460829	0.000178087
PF3D7_1441400	1	FACT complex subunit SSRP1, putative	506	5.7	2	0.02	0.00395257	0.000152747
PF3D7_1443100	0.9981	conserved Plasmodium protein, unknown function	574	7.7	1	0.01	0.00174216	6.73256e-05
PF3D7_1443400	1	WD repeat-containing protein	819	4.9	3	0.03	0.003663	0.000141556
PF3D7_1444800	1	fructose-bisphosphate aldolase	369	26.3	7	0.08	0.0189702	0.000733101
PF3D7_1445100	0.9875	histidine--tRNA ligase, putative	1132	1.6	1	0.01	0.000883392	3.41386e-05
PF3D7_1445200	1	ATP-dependent RNA helicase MAK5, putative	796	19.7	18	0.19	0.0226131	0.00087388
PF3D7_1445700	1	conserved Plasmodium protein, unknown function	351	19.9	7	0.07	0.019943	0.000770696
PF3D7_1445900	1	ATP-dependent RNA helicase DDX5, putative	527	28.1	13	0.13	0.0246679	0.00095329
PF3D7_1446200	1	M17 leucyl aminopeptidase	605	16	8	0.07	0.0132231	0.000511007
PF3D7_1446500	0.9875	nucleoporin NUP313, putative	3001	0.4	1	0.01	0.000333222	1.28773e-05
PF3D7_1447000	1	40S ribosomal protein S5	272	43	29	0.29	0.106618	0.00412023
PF3D7_1449500	1	AP2 domain transcription factor AP2-O5, putative	715	3.6	2	0.02	0.0027972	0.000108098
PF3D7_1450100	0.9875	signal recognition particle subunit SRP54	500	2.8	1	0.01	0.002	7.72898e-05
PF3D7_1450700	1	conserved Plasmodium protein, unknown function	620	7.4	5	0.04	0.00806452	0.000311652
PF3D7_1450900	0.9338	acetyl-CoA acetyltransferase, putative	398	5.3	1	0.01	0.00251256	9.70977e-05
PF3D7_1451100	1	elongation factor 2	832	31.1	23	0.24	0.0276442	0.00106831
PF3D7_1451200	1	conserved Plasmodium protein, unknown function	1504	6.7	5	0.05	0.00332447	0.000128474
PF3D7_1451900	1	ribosome biogenesis protein TSR1, putative	1029	15.4	14	0.14	0.0136054	0.000525781
PF3D7_1452000	0.9814	rhoptry neck protein 2	2189	0.7	1	0.01	0.00045683	1.76541e-05
PF3D7_1452200	0.9987	aminomethyltransferase, putative	524	5.5	3	0.02	0.00572519	0.000221249
PF3D7_1453700	1	HSP90 co-chaperone p23	275	7.6	2	0.02	0.00727273	0.000281054
PF3D7_1454500	0.9999	iron-sulfur cluster assembly protein ISU, putative	162	20.4	3	0.03	0.0185185	0.000715646
PF3D7_1455500	0.9623	AP-1 complex subunit gamma, putative	1081	2	1	0.01	0.000925069	3.57492e-05
PF3D7_1456000	0.999	AP2 domain transcription factor, putative	1374	1.9	2	0.01	0.0014556	5.62517e-05
PF3D7_1456700	1	conserved Plasmodium protein, unknown function	684	7	4	0.03	0.00584795	0.000225994
PF3D7_1456800	0.9778	V-type H(+)-translocating pyrophosphatase, putative	717	1.4	2	0.02	0.0027894	0.000107796
PF3D7_1457000	1	signal peptide peptidase	412	4.1	2	0.02	0.00485437	0.000187597
PF3D7_1457300	1	MA3 domain-containing protein, putative	639	11.7	8	0.09	0.0125196	0.000483817
PF3D7_1457700	0.9992	large ribosomal subunit nuclear export factor, putative	1478	1.5	2	0.01	0.00135318	5.22935e-05
PF3D7_1457900	0.9995	conserved Plasmodium protein, unknown function	3455	0.9	3	0.03	0.000868307	3.35556e-05
PF3D7_1458500	0.8447	spindle assembly abnormal protein 4, putative	1469	0.7	1	0.01	0.000680735	2.63069e-05
PF3D7_1459000	0.9985	ATP-dependent RNA helicase DBP5	741	3.1	2	0.01	0.00269906	0.000104305
PF3D7_1459400	0.9999	conserved protein, unknown function	340	11.2	2	0.02	0.00588235	0.000227323
PF3D7_1460300	1	60S ribosomal protein L29, putative	67	13.4	9	0.09	0.134328	0.00519111
PF3D7_1460500	0.9989	conserved Plasmodium protein, unknown function	1632	1.8	2	0.02	0.00122549	4.73589e-05
PF3D7_1460700	1	60S ribosomal protein L27	146	39	11	0.11	0.0753425	0.0029116
PF3D7_1461400	0.9875	MORN repeat protein, putative	322	5	1	0.01	0.00310559	0.000120015
PF3D7_1461600	0.9968	splicing factor 3B subunit 2, putative	677	4.3	2	0.02	0.00295421	0.000114165
PF3D7_1462800	1	glyceraldehyde-3-phosphate dehydrogenase	337	48.7	21	0.23	0.0623145	0.00240814
PF3D7_1462900	0.9985	AAA ATPase, putative	807	3.7	2	0.01	0.00247831	9.57742e-05
PF3D7_1463200	1	replication factor C subunit 3, putative	344	12.8	3	0.03	0.00872093	0.000337019
PF3D7_1465900	1	40S ribosomal protein S3	221	39.4	25	0.24	0.113122	0.00437159
PF3D7_1466300	1	26S proteasome regulatory subunit RPN2, putative	1172	3.4	2	0.02	0.00170648	6.59469e-05
PF3D7_1466400	0.9394	AP2 domain transcription factor AP2-EXP	813	1	2	0.02	0.00246002	9.50674e-05
PF3D7_1466700	0.9875	60S ribosome subunit biogenesis protein NIP7, putative	179	11.2	1	0.01	0.00558659	0.000215893
PF3D7_1466800	1	NOC3 domain-containing protein, putative	902	2.8	2	0.02	0.00221729	8.56871e-05
PF3D7_1467600	1	conserved Plasmodium protein, unknown function	2104	15.8	48	0.51	0.0228137	0.000881633
PF3D7_1468100	1	MORC family protein	2558	6.5	12	0.13	0.00469116	0.00018129
PF3D7_1468700	1	eukaryotic initiation factor 4A	398	48.5	19	0.19	0.0477387	0.00184486
PF3D7_1468800	0.9588	splicing factor U2AF large subunit, putative	833	1.3	1	0.01	0.00120048	4.63924e-05
PF3D7_1469200	1	shewanella-like protein phosphatase 1, putative	358	17.6	8	0.08	0.0223464	0.000863573
PF3D7_1469300	0.9814	pre-rRNA-processing protein PNO1, putative	262	5.3	1	0.01	0.00381679	0.0001475
PF3D7_1469600	1	acetyl-CoA carboxylase	3367	7.4	19	0.18	0.00564301	0.000218073
PF3D7_1470600	1	RAP protein, putative	533	23.1	12	0.11	0.0225141	0.000870054
PF3D7_1470700	1	conserved Plasmodium protein, unknown function	580	34.1	22	0.24	0.037931	0.00146584
PF3D7_1470900	0.9394	proteasome subunit beta type-2, putative	195	4.1	1	0.01	0.00512821	0.000198179
PF3D7_1471100	1	exported protein 2	287	16.4	4	0.04	0.0139373	0.000538605
PF3D7_1471400	1	diacylglycerol kinase, putative	499	13	5	0.06	0.01002	0.000387223
PF3D7_1472000	0.9766	pre-mRNA-splicing factor ISY1, putative	201	6.5	1	0.01	0.00497512	0.000192263
PF3D7_1472200	1	histone deacetylase, putative	2251	11.6	23	0.24	0.0102177	0.000394861
PF3D7_1473200	1	DnaJ protein, putative	454	45.4	34	0.35	0.0748899	0.00289411
PF3D7_1473400	0.9492	conserved protein, unknown function	881	2.7	1	0.01	0.00113507	4.38648e-05
PF3D7_1473700	1	nucleoporin NUP116/NSP116, putative	1253	12	15	0.16	0.0119713	0.000462628
PF3D7_1474500	0.9981	splicing factor 3A subunit 1, putative	701	4	1	0.01	0.00142653	5.51282e-05
PF3D7_1474700	0.9999	protein kinase, putative	753	3.1	2	0.02	0.00265604	0.000102642
PF3D7_1474800	0.9851	proteasome subunit alpha type-1, putative	254	5.9	1	0.01	0.00393701	0.000152145
PF3D7_1477500	1	Plasmodium exported protein (PHISTb), unknown function	500	6.6	2	0.02	0.004	0.00015458
PF3D7_API02700	1	t=apicoplast ribosomal protein S12	122	18	3	0.03	0.0245902	0.000950284

## Sheet: S2B
protein	protein probability	protein description	protein length	percent coverage	tot indep spectra	percent share of spectrum ids	SAF	NSAF
HSP60L-TurboID	1		390	53.6	21	0.36	0.0538462	0.00273343
PF3D7_0102200	1	ring-infected erythrocyte surface antigenring-infected erythrocyte surface antigen location=Pf3D7_01_v3:98819-102282(+) protein_length=1085 sequence_SO=chromosome SO=protein_coding_gene is_pseudo=false	1085	3.9	4	0.07	0.00368664	0.000187148
PF3D7_0102900	1	aspartate--tRNA ligaseaspartate--tRNA ligase location=Pf3D7_01_v3:128960-130840(-) protein_length=626 sequence_SO=chromosome SO=protein_coding_gene is_pseudo=false	626	4.3	3	0.03	0.00479233	0.000243277
PF3D7_0104300	0.9997	ubiquitin carboxyl-terminal hydrolase 1, putativeubiquitin carboxyl-terminal hydrolase 1, putative location=Pf3D7_01_v3:190269-201230(+) protein_length=3499 sequence_SO=chromosome SO=protein_coding_gene is_pseudo=false	3499	0.9	3	0.05	0.000857388	4.35242e-05
PF3D7_0105200	0.9745	heptatricopeptide repeat and RAP domain-containing protein, putativeheptatricopeptide repeat and RAP domain-containing protein, putative location=Pf3D7_01_v3:222254-223960(-) protein_length=568 sequence_SO=chromosome SO=protein_coding_gene is_pseudo=false	568	7	2	0.03	0.00352113	0.000178746
PF3D7_0106300	0.8537	calcium-transporting ATPasecalcium-transporting ATPase location=Pf3D7_01_v3:265208-269173(-) protein_length=1228 sequence_SO=chromosome SO=protein_coding_gene is_pseudo=false	1228	1.6	1	0.02	0.000814332	4.13386e-05
PF3D7_0106700	1	small ribosomal subunit assembling AARP2 proteinsmall ribosomal subunit assembling AARP2 protein location=Pf3D7_01_v3:281155-285459(+) protein_length=1434 sequence_SO=chromosome SO=protein_coding_gene is_pseudo=false	1434	3.2	5	0.08	0.00348675	0.000177001
PF3D7_0107000	0.9885	centrin-1centrin-1 location=Pf3D7_01_v3:293642-294968(+) protein_length=168 sequence_SO=chromosome SO=protein_coding_gene is_pseudo=false	168	7.7	1	0.02	0.00595238	0.000302165
PF3D7_0108300	1	conserved Plasmodium protein, unknown functionconserved Plasmodium protein, unknown function location=Pf3D7_01_v3:337168-343833(+) protein_length=2221 sequence_SO=chromosome SO=protein_coding_gene is_pseudo=false	2221	3.3	8	0.14	0.00360198	0.00018285
PF3D7_0109800	0.9875	phenylalanine--tRNA ligase alpha subunitphenylalanine--tRNA ligase alpha subunit location=Pf3D7_01_v3:380697-382424(+) protein_length=575 sequence_SO=chromosome SO=protein_coding_gene is_pseudo=false	575	4.3	1	0.02	0.00173913	8.82848e-05
PF3D7_0111800	1	eukaryotic translation initiation factor 4E, putativeeukaryotic translation initiation factor 4E, putative location=Pf3D7_01_v3:446026-448849(+) protein_length=620 sequence_SO=chromosome SO=protein_coding_gene is_pseudo=false	620	6.3	3	0.05	0.00483871	0.000245631
PF3D7_0113000	1	glutamic acid-rich protein GARPglutamic acid-rich protein GARP location=Pf3D7_01_v3:487892-490127(-) protein_length=673 sequence_SO=chromosome SO=protein_coding_gene is_pseudo=false	673	20.1	52	0.84	0.077266	0.00392231
PF3D7_0204200	0.9207	translocation protein SEC66, putativetranslocation protein SEC66, putative location=Pf3D7_02_v3:192818-194199(+) protein_length=276 sequence_SO=chromosome SO=protein_coding_gene is_pseudo=false	276	5.8	1	0.02	0.00362319	0.000183927
PF3D7_0204700	0.9895	hexose transporterhexose transporter location=Pf3D7_02_v3:205889-207403(-) protein_length=504 sequence_SO=chromosome SO=protein_coding_gene is_pseudo=false	504	3	1	0.02	0.00198413	0.000100722
PF3D7_0204900	0.9885	2-methoxy-6-polyprenyl-1,4-benzoquinol methylase, mitochondrial, putative2-methoxy-6-polyprenyl-1,4-benzoquinol methylase, mitochondrial, putative location=Pf3D7_02_v3:211348-212627(+) protein_length=354 sequence_SO=chromosome SO=protein_coding_gene is_pseudo=false	354	4	1	0.02	0.00282486	0.0001434
PF3D7_0205900	1	26S proteasome regulatory subunit RPN1, putative26S proteasome regulatory subunit RPN1, putative location=Pf3D7_02_v3:235237-238816(+) protein_length=966 sequence_SO=chromosome SO=protein_coding_gene is_pseudo=false	966	3.1	2	0.03	0.00207039	0.000105101
PF3D7_0206000	0.8412	DNA repair protein RAD2, putativeDNA repair protein RAD2, putative location=Pf3D7_02_v3:239246-243796(-) protein_length=1516 sequence_SO=chromosome SO=protein_coding_gene is_pseudo=false	1516	0.9	1	0.02	0.000659631	3.34853e-05
PF3D7_0207500	1	serine repeat antigen 6serine repeat antigen 6 location=Pf3D7_02_v3:298897-302564(-) protein_length=1031 sequence_SO=chromosome SO=protein_coding_gene is_pseudo=false	1031	9.4	7	0.11	0.00678952	0.000344662
PF3D7_0207600	1	serine repeat antigen 5serine repeat antigen 5 location=Pf3D7_02_v3:303593-307027(-) protein_length=997 sequence_SO=chromosome SO=protein_coding_gene is_pseudo=false	997	3.5	4	0.07	0.00401204	0.000203666
PF3D7_0209800	1	ATP-dependent RNA helicase UAP56ATP-dependent RNA helicase UAP56 location=Pf3D7_02_v3:404281-406355(-) protein_length=457 sequence_SO=chromosome SO=protein_coding_gene is_pseudo=false	457	9.6	4	0.07	0.00875274	0.000444322
PF3D7_0210100	1	60S ribosomal protein L37ae, putative60S ribosomal protein L37ae, putative location=Pf3D7_02_v3:412275-412859(+) protein_length=96 sequence_SO=chromosome SO=protein_coding_gene is_pseudo=false	96	9.4	4	0.07	0.0416667	0.00211516
PF3D7_0210900	1	conserved Plasmodium protein, unknown functionconserved Plasmodium protein, unknown function location=Pf3D7_02_v3:442080-442934(-) protein_length=284 sequence_SO=chromosome SO=protein_coding_gene is_pseudo=false	284	21.8	7	0.11	0.0246479	0.00125122
PF3D7_0211800	1	asparagine--tRNA ligaseasparagine--tRNA ligase location=Pf3D7_02_v3:475242-477074(+) protein_length=610 sequence_SO=chromosome SO=protein_coding_gene is_pseudo=false	610	10.7	3	0.06	0.00491803	0.000249658
PF3D7_0212900	0.9999	arginyl-tRNA--protein transferasearginyl-tRNA--protein transferase location=Pf3D7_02_v3:533253-534350(+) protein_length=365 sequence_SO=chromosome SO=protein_coding_gene is_pseudo=false	365	9.9	2	0.03	0.00547945	0.000278158
PF3D7_0213100	1	protein SIS1protein SIS1 location=Pf3D7_02_v3:537789-539420(+) protein_length=328 sequence_SO=chromosome SO=protein_coding_gene is_pseudo=false	328	10.7	3	0.05	0.00914634	0.000464303
PF3D7_0214100	1	protein transport protein SEC31protein transport protein SEC31 location=Pf3D7_02_v3:568529-573315(-) protein_length=1471 sequence_SO=chromosome SO=protein_coding_gene is_pseudo=false	1471	2.4	3	0.05	0.00203943	0.000103529
PF3D7_0214300	0.9108	conserved Plasmodium protein, unknown functionconserved Plasmodium protein, unknown function location=Pf3D7_02_v3:578662-586164(+) protein_length=2500 sequence_SO=chromosome SO=protein_coding_gene is_pseudo=false	2500	2.6	3	0.04	0.0012	6.09165e-05
PF3D7_0214400	1	conserved protein, unknown functionconserved protein, unknown function location=Pf3D7_02_v3:586765-589051(-) protein_length=619 sequence_SO=chromosome SO=protein_coding_gene is_pseudo=false	619	3.2	2	0.03	0.00323102	0.000164019
PF3D7_0215700	1	DNA-directed RNA polymerase II subunit RPB2, putativeDNA-directed RNA polymerase II subunit RPB2, putative location=Pf3D7_02_v3:645929-650085(+) protein_length=1340 sequence_SO=chromosome SO=protein_coding_gene is_pseudo=false	1340	1.9	2	0.03	0.00149254	7.57668e-05
PF3D7_0217100	1	ATP synthase subunit alpha, mitochondrialATP synthase subunit alpha, mitochondrial location=Pf3D7_02_v3:707738-709393(+) protein_length=551 sequence_SO=chromosome SO=protein_coding_gene is_pseudo=false	551	6.5	3	0.05	0.00544465	0.000276391
PF3D7_0217800	1	40S ribosomal protein S2640S ribosomal protein S26 location=Pf3D7_02_v3:734272-734595(+) protein_length=107 sequence_SO=chromosome SO=protein_coding_gene is_pseudo=false	107	35.5	16	0.25	0.149533	0.00759084
PF3D7_0217900	1	thioesterase/thiol ester dehydrase-isomerase, putativethioesterase/thiol ester dehydrase-isomerase, putative location=Pf3D7_02_v3:735438-736997(-) protein_length=519 sequence_SO=chromosome SO=protein_coding_gene is_pseudo=false	519	16.4	8	0.14	0.0154143	0.000782486
PF3D7_0218200	1	SUZ domain-containing protein, putativeSUZ domain-containing protein, putative location=Pf3D7_02_v3:743289-745712(-) protein_length=807 sequence_SO=chromosome SO=protein_coding_gene is_pseudo=false	807	8.7	5	0.08	0.00619579	0.000314521
PF3D7_0218500	1	small nuclear ribonucleoprotein Sm D2, putativesmall nuclear ribonucleoprotein Sm D2, putative location=Pf3D7_02_v3:752966-753439(+) protein_length=101 sequence_SO=chromosome SO=protein_coding_gene is_pseudo=false	101	16.8	2	0.03	0.019802	0.00100522
PF3D7_0218600	0.9854	patatin-like phospholipase, putativepatatin-like phospholipase, putative location=Pf3D7_02_v3:755418-762560(+) protein_length=2380 sequence_SO=chromosome SO=protein_coding_gene is_pseudo=false	2380	0.4	1	0.02	0.000420168	2.13293e-05
PF3D7_0220000	0.8948	liver stage antigen 3liver stage antigen 3 location=Pf3D7_02_v3:796752-801586(+) protein_length=1558 sequence_SO=chromosome SO=protein_coding_gene is_pseudo=false	1558	1.2	1	0.02	0.000641849	3.25826e-05
PF3D7_0302500	1	cytoadherence linked asexual protein 3.1cytoadherence linked asexual protein 3.1 location=Pf3D7_03_v3:135418-140660(+) protein_length=1417 sequence_SO=chromosome SO=protein_coding_gene is_pseudo=false	1417	13	20	0.28	0.0141143	0.000716496
PF3D7_0302900	1	exportin-1, putativeexportin-1, putative location=Pf3D7_03_v3:152168-156146(-) protein_length=1254 sequence_SO=chromosome SO=protein_coding_gene is_pseudo=false	1254	1.9	2	0.03	0.0015949	8.09629e-05
PF3D7_0303700	1	lipoamide acyltransferase component of branched-chain alpha-keto acid dehydrogenase complexlipoamide acyltransferase component of branched-chain alpha-keto acid dehydrogenase complex location=Pf3D7_03_v3:191245-192591(-) protein_length=448 sequence_SO=chromosome SO=protein_coding_gene is_pseudo=false	448	8.3	4	0.07	0.00892857	0.000453248
PF3D7_0304400	1	60S ribosomal protein L4460S ribosomal protein L44 location=Pf3D7_03_v3:217941-218489(+) protein_length=104 sequence_SO=chromosome SO=protein_coding_gene is_pseudo=false	104	20.2	18	0.3	0.173077	0.00878604
PF3D7_0305300	0.9994	transporter, putativetransporter, putative location=Pf3D7_03_v3:255276-258416(-) protein_length=956 sequence_SO=chromosome SO=protein_coding_gene is_pseudo=false	956	3	2	0.03	0.00209205	0.0001062
PF3D7_0305600	0.9885	DNA-(apurinic or apyrimidinic site) endonucleaseDNA-(apurinic or apyrimidinic site) endonuclease location=Pf3D7_03_v3:275864-277717(-) protein_length=617 sequence_SO=chromosome SO=protein_coding_gene is_pseudo=false	617	1.9	1	0.02	0.00162075	8.22751e-05
PF3D7_0306800	1	T-complex protein 1 subunit betaT-complex protein 1 subunit beta location=Pf3D7_03_v3:306108-307984(-) protein_length=533 sequence_SO=chromosome SO=protein_coding_gene is_pseudo=false	533	13.9	4	0.07	0.00750469	0.000380966
PF3D7_0306900	1	40S ribosomal protein S23, putative40S ribosomal protein S23, putative location=Pf3D7_03_v3:310652-311805(+) protein_length=145 sequence_SO=chromosome SO=protein_coding_gene is_pseudo=false	145	13.8	8	0.14	0.0551724	0.00280076
PF3D7_0307200	1	60S ribosomal protein L7, putative60S ribosomal protein L7, putative location=Pf3D7_03_v3:314976-316236(-) protein_length=257 sequence_SO=chromosome SO=protein_coding_gene is_pseudo=false	257	29.2	13	0.22	0.0505837	0.00256782
PF3D7_0307400	1	ATP-dependent Clp protease proteolytic subunitATP-dependent Clp protease proteolytic subunit location=Pf3D7_03_v3:321050-322162(-) protein_length=370 sequence_SO=chromosome SO=protein_coding_gene is_pseudo=false	370	14.9	4	0.07	0.0108108	0.000548797
PF3D7_0307500	1	spindle and kinetochore-associated protein 2, putativespindle and kinetochore-associated protein 2, putative location=Pf3D7_03_v3:322933-324836(-) protein_length=389 sequence_SO=chromosome SO=protein_coding_gene is_pseudo=false	389	8.5	3	0.05	0.00771208	0.000391494
PF3D7_0307700	1	conserved Plasmodium protein, unknown functionconserved Plasmodium protein, unknown function location=Pf3D7_03_v3:328787-335269(-) protein_length=1826 sequence_SO=chromosome SO=protein_coding_gene is_pseudo=false	1826	2.7	4	0.07	0.00219058	0.000111202
PF3D7_0308200	1	T-complex protein 1 subunit etaT-complex protein 1 subunit eta location=Pf3D7_03_v3:362342-364233(-) protein_length=539 sequence_SO=chromosome SO=protein_coding_gene is_pseudo=false	539	9.1	4	0.07	0.00742115	0.000376726
PF3D7_0309300	0.9355	N2227-like protein, putativeN2227-like protein, putative location=Pf3D7_03_v3:397649-400516(+) protein_length=955 sequence_SO=chromosome SO=protein_coding_gene is_pseudo=false	955	1.2	1	0.02	0.00104712	5.31558e-05
PF3D7_0309500	0.9813	asparagine synthetase [glutamine-hydrolyzing], putativeasparagine synthetase [glutamine-hydrolyzing], putative location=Pf3D7_03_v3:402933-405440(+) protein_length=610 sequence_SO=chromosome SO=protein_coding_gene is_pseudo=false	610	1.5	1	0.02	0.00163934	8.32193e-05
PF3D7_0309600	1	60S acidic ribosomal protein P260S acidic ribosomal protein P2 location=Pf3D7_03_v3:407980-408318(+) protein_length=112 sequence_SO=chromosome SO=protein_coding_gene is_pseudo=false	112	42.9	3	0.05	0.0267857	0.00135974
PF3D7_0310400	1	parasite-infected erythrocyte surface proteinparasite-infected erythrocyte surface protein location=Pf3D7_03_v3:447500-451384(+) protein_length=1294 sequence_SO=chromosome SO=protein_coding_gene is_pseudo=false	1294	6	5	0.08	0.00386399	0.000196151
PF3D7_0312800	1	60S ribosomal protein L26, putative60S ribosomal protein L26, putative location=Pf3D7_03_v3:534239-535238(+) protein_length=126 sequence_SO=chromosome SO=protein_coding_gene is_pseudo=false	126	31.7	11	0.19	0.0873016	0.00443176
PF3D7_0315600	1	zinc finger protein, putativezinc finger protein, putative location=Pf3D7_03_v3:635586-637462(+) protein_length=485 sequence_SO=chromosome SO=protein_coding_gene is_pseudo=false	485	14.4	7	0.12	0.014433	0.000732673
PF3D7_0316800	1	40S ribosomal protein S15A, putative40S ribosomal protein S15A, putative location=Pf3D7_03_v3:677842-678474(+) protein_length=130 sequence_SO=chromosome SO=protein_coding_gene is_pseudo=false	130	23.8	4	0.07	0.0307692	0.00156196
PF3D7_0317600	1	40S ribosomal protein S11, putative40S ribosomal protein S11, putative location=Pf3D7_03_v3:725015-726130(+) protein_length=161 sequence_SO=chromosome SO=protein_coding_gene is_pseudo=false	161	21.7	6	0.07	0.0372671	0.00189182
PF3D7_0317700	0.9895	CPSF (cleavage and polyadenylation specific factor), subunit A, putativeCPSF (cleavage and polyadenylation specific factor), subunit A, putative location=Pf3D7_03_v3:728259-738076(+) protein_length=2870 sequence_SO=chromosome SO=protein_coding_gene is_pseudo=false	2870	3.9	1	0.02	0.000348432	1.76877e-05
PF3D7_0318200	0.9783	DNA-directed RNA polymerase II subunit RPB1DNA-directed RNA polymerase II subunit RPB1 location=Pf3D7_03_v3:748465-755838(+) protein_length=2457 sequence_SO=chromosome SO=protein_coding_gene is_pseudo=false	2457	0.4	1	0.02	0.000407	2.06609e-05
PF3D7_0319500	0.9895	RNA-binding protein, putativeRNA-binding protein, putative location=Pf3D7_03_v3:815569-816855(+) protein_length=309 sequence_SO=chromosome SO=protein_coding_gene is_pseudo=false	309	4.5	1	0.02	0.00323625	0.000164284
PF3D7_0320300	1	T-complex protein 1 subunit epsilonT-complex protein 1 subunit epsilon location=Pf3D7_03_v3:845713-847320(+) protein_length=535 sequence_SO=chromosome SO=protein_coding_gene is_pseudo=false	535	3.9	2	0.03	0.00373832	0.000189771
PF3D7_0320800	1	ATP-dependent RNA helicase DDX6ATP-dependent RNA helicase DDX6 location=Pf3D7_03_v3:870817-872342(+) protein_length=433 sequence_SO=chromosome SO=protein_coding_gene is_pseudo=false	433	19.4	9	0.14	0.0207852	0.00105514
PF3D7_0320900	1	histone H2A.Zhistone H2A.Z location=Pf3D7_03_v3:875213-876295(+) protein_length=158 sequence_SO=chromosome SO=protein_coding_gene is_pseudo=false	158	31	7	0.09	0.0443038	0.00224903
PF3D7_0322000	1	peptidyl-prolyl cis-trans isomerasepeptidyl-prolyl cis-trans isomerase location=Pf3D7_03_v3:928644-929159(-) protein_length=171 sequence_SO=chromosome SO=protein_coding_gene is_pseudo=false	171	15.2	2	0.03	0.0116959	0.000593728
PF3D7_0322500	0.9683	iron-sulfur assembly protein, putativeiron-sulfur assembly protein, putative location=Pf3D7_03_v3:945537-946751(-) protein_length=404 sequence_SO=chromosome SO=protein_coding_gene is_pseudo=false	404	3.7	1	0.02	0.00247525	0.000125653
PF3D7_0322900	1	40S ribosomal protein S3A, putative40S ribosomal protein S3A, putative location=Pf3D7_03_v3:965553-966502(-) protein_length=262 sequence_SO=chromosome SO=protein_coding_gene is_pseudo=false	262	52.3	34	0.5	0.129771	0.00658766
PF3D7_0323000	0.9895	translation machinery-associated protein 7, putativetranslation machinery-associated protein 7, putative location=Pf3D7_03_v3:968675-969202(-) protein_length=54 sequence_SO=chromosome SO=protein_coding_gene is_pseudo=false	54	25.9	1	0.02	0.0185185	0.00094007
PF3D7_0401800	0.9336	Plasmodium exported protein (PHISTb), unknown functionPlasmodium exported protein (PHISTb), unknown function location=Pf3D7_04_v3:103742-105603(-) protein_length=560 sequence_SO=chromosome SO=protein_coding_gene is_pseudo=false	560	3.2	1	0.02	0.00178571	9.06496e-05
PF3D7_0402000	1	Plasmodium exported protein (PHISTa), unknown functionPlasmodium exported protein (PHISTa), unknown function location=Pf3D7_04_v3:114601-116058(-) protein_length=428 sequence_SO=chromosome SO=protein_coding_gene is_pseudo=false	428	11	10	0.17	0.0233645	0.00118607
PF3D7_0403200	1	pre-mRNA splicing factor, putativepre-mRNA splicing factor, putative location=Pf3D7_04_v3:178518-180200(+) protein_length=560 sequence_SO=chromosome SO=protein_coding_gene is_pseudo=false	560	9.1	6	0.09	0.0107143	0.000543897
PF3D7_0405400	0.9743	pre-mRNA-processing-splicing factor 8, putativepre-mRNA-processing-splicing factor 8, putative location=Pf3D7_04_v3:291251-300976(+) protein_length=3136 sequence_SO=chromosome SO=protein_coding_gene is_pseudo=false	3136	0.5	1	0.02	0.000318878	1.61874e-05
PF3D7_0405800	0.9895	conserved protein, unknown functionconserved protein, unknown function location=Pf3D7_04_v3:315562-315870(+) protein_length=102 sequence_SO=chromosome SO=protein_coding_gene is_pseudo=false	102	10.8	1	0.02	0.00980392	0.000497684
PF3D7_0406100	1	V-type proton ATPase subunit BV-type proton ATPase subunit B location=Pf3D7_04_v3:323267-325225(-) protein_length=494 sequence_SO=chromosome SO=protein_coding_gene is_pseudo=false	494	13.8	5	0.09	0.0101215	0.000513803
PF3D7_0406500	1	NYN domain-containing protein, putativeNYN domain-containing protein, putative location=Pf3D7_04_v3:334282-344054(-) protein_length=3211 sequence_SO=chromosome SO=protein_coding_gene is_pseudo=false	3211	3.7	13	0.2	0.00404858	0.000205521
PF3D7_0407800	0.9733	protein CINCHprotein CINCH location=Pf3D7_04_v3:384924-390806(+) protein_length=1960 sequence_SO=chromosome SO=protein_coding_gene is_pseudo=false	1960	0.5	1	0.02	0.000510204	2.58999e-05
PF3D7_0408300	0.9998	zinc finger Ran-binding domain-containing protein 2, putativezinc finger Ran-binding domain-containing protein 2, putative location=Pf3D7_04_v3:403626-405366(-) protein_length=344 sequence_SO=chromosome SO=protein_coding_gene is_pseudo=false	344	22.1	3	0.04	0.00872093	0.000442707
PF3D7_0408500	1	flap endonuclease 1flap endonuclease 1 location=Pf3D7_04_v3:408679-410697(-) protein_length=672 sequence_SO=chromosome SO=protein_coding_gene is_pseudo=false	672	12.1	8	0.12	0.0119048	0.000604331
PF3D7_0409400	1	chaperone protein DnaJchaperone protein DnaJ location=Pf3D7_04_v3:446000-448018(+) protein_length=672 sequence_SO=chromosome SO=protein_coding_gene is_pseudo=false	672	7.6	3	0.04	0.00446429	0.000226624
PF3D7_0415900	1	60S ribosomal protein L15, putative60S ribosomal protein L15, putative location=Pf3D7_04_v3:697918-698768(-) protein_length=205 sequence_SO=chromosome SO=protein_coding_gene is_pseudo=false	205	30.2	23	0.37	0.112195	0.00569545
PF3D7_0416400	1	histone acetyltransferase, putativehistone acetyltransferase, putative location=Pf3D7_04_v3:718202-722654(+) protein_length=1259 sequence_SO=chromosome SO=protein_coding_gene is_pseudo=false	1259	6.1	5	0.06	0.00397141	0.000201604
PF3D7_0416700	0.9875	CDGSH iron-sulfur domain-containing protein, putativeCDGSH iron-sulfur domain-containing protein, putative location=Pf3D7_04_v3:727710-727979(-) protein_length=89 sequence_SO=chromosome SO=protein_coding_gene is_pseudo=false	89	13.5	1	0.02	0.011236	0.000570379
PF3D7_0416800	1	small GTP-binding protein sar1small GTP-binding protein sar1 location=Pf3D7_04_v3:729962-731223(+) protein_length=192 sequence_SO=chromosome SO=protein_coding_gene is_pseudo=false	192	15.6	3	0.05	0.015625	0.000793184
PF3D7_0418300	1	conserved Plasmodium protein, unknown functionconserved Plasmodium protein, unknown function location=Pf3D7_04_v3:819362-822340(-) protein_length=992 sequence_SO=chromosome SO=protein_coding_gene is_pseudo=false	992	5.3	7	0.09	0.00705645	0.000358212
PF3D7_0419800	1	60S ribosomal protein L7ae/L30e, putative60S ribosomal protein L7ae/L30e, putative location=Pf3D7_04_v3:874811-875521(-) protein_length=236 sequence_SO=chromosome SO=protein_coding_gene is_pseudo=false	236	11.4	4	0.05	0.0169492	0.000860403
PF3D7_0420000	1	zinc finger protein, putativezinc finger protein, putative location=Pf3D7_04_v3:894612-904724(-) protein_length=3370 sequence_SO=chromosome SO=protein_coding_gene is_pseudo=false	3370	0.7	2	0.03	0.000593472	3.01269e-05
PF3D7_0422400	1	40S ribosomal protein S1940S ribosomal protein S19 location=Pf3D7_04_v3:1026648-1027399(+) protein_length=170 sequence_SO=chromosome SO=protein_coding_gene is_pseudo=false	170	54.1	14	0.23	0.0823529	0.00418055
PF3D7_0423300	1	conserved Plasmodium protein, unknown functionconserved Plasmodium protein, unknown function location=Pf3D7_04_v3:1051576-1053006(-) protein_length=476 sequence_SO=chromosome SO=protein_coding_gene is_pseudo=false	476	5.3	5	0.07	0.0105042	0.000533233
PF3D7_0424500	1	serine/threonine protein kinase, FIKK familyserine/threonine protein kinase, FIKK family location=Pf3D7_04_v3:1110060-1112293(+) protein_length=622 sequence_SO=chromosome SO=protein_coding_gene is_pseudo=false	622	1.8	2	0.03	0.00321543	0.000163228
PF3D7_0424600	1	Plasmodium exported protein (PHISTb)Plasmodium exported protein (PHISTb) location=Pf3D7_04_v3:1113345-1114486(-) protein_length=309 sequence_SO=chromosome SO=protein_coding_gene is_pseudo=false	309	6.8	2	0.03	0.00647249	0.000328568
PF3D7_0500800	1	mature parasite-infected erythrocyte surface antigenmature parasite-infected erythrocyte surface antigen location=Pf3D7_05_v3:43327-47761(-) protein_length=1434 sequence_SO=chromosome SO=protein_coding_gene is_pseudo=false	1434	29.9	58	0.98	0.0404463	0.00205321
PF3D7_0501300	1	skeleton-binding protein 1skeleton-binding protein 1 location=Pf3D7_05_v3:68930-70113(+) protein_length=337 sequence_SO=chromosome SO=protein_coding_gene is_pseudo=false	337	10.1	3	0.04	0.00890208	0.000451903
PF3D7_0501500	0.9895	rhoptry-associated protein 3rhoptry-associated protein 3 location=Pf3D7_05_v3:81134-82336(-) protein_length=400 sequence_SO=chromosome SO=protein_coding_gene is_pseudo=false	400	4.2	1	0.02	0.0025	0.000126909
PF3D7_0501600	0.9355	rhoptry-associated protein 2rhoptry-associated protein 2 location=Pf3D7_05_v3:84041-85237(-) protein_length=398 sequence_SO=chromosome SO=protein_coding_gene is_pseudo=false	398	2	1	0.02	0.00251256	0.000127547
PF3D7_0503300	1	serine/arginine-rich splicing factor 12serine/arginine-rich splicing factor 12 location=Pf3D7_05_v3:135004-135930(-) protein_length=308 sequence_SO=chromosome SO=protein_coding_gene is_pseudo=false	308	8.1	2	0.03	0.00649351	0.000329635
PF3D7_0503400	1	actin-depolymerizing factor 1actin-depolymerizing factor 1 location=Pf3D7_05_v3:140710-141471(+) protein_length=122 sequence_SO=chromosome SO=protein_coding_gene is_pseudo=false	122	30.3	4	0.07	0.0327869	0.00166439
PF3D7_0503800	1	60S ribosomal protein L3160S ribosomal protein L31 location=Pf3D7_05_v3:151422-152384(-) protein_length=120 sequence_SO=chromosome SO=protein_coding_gene is_pseudo=false	120	24.2	38	0.59	0.316667	0.0160752
PF3D7_0506100	0.9751	60S ribosomal subunit protein L24, putative60S ribosomal subunit protein L24, putative location=Pf3D7_05_v3:257748-258831(-) protein_length=204 sequence_SO=chromosome SO=protein_coding_gene is_pseudo=false	204	8.3	2	0.02	0.00980392	0.000497684
PF3D7_0506800	0.9895	transcription factor 25, putativetranscription factor 25, putative location=Pf3D7_05_v3:284691-288023(+) protein_length=929 sequence_SO=chromosome SO=protein_coding_gene is_pseudo=false	929	1.9	1	0.02	0.00107643	5.46435e-05
PF3D7_0507100	1	60S ribosomal protein L460S ribosomal protein L4 location=Pf3D7_05_v3:294668-295903(-) protein_length=411 sequence_SO=chromosome SO=protein_coding_gene is_pseudo=false	411	42.1	36	0.56	0.0875912	0.00444646
PF3D7_0507700	1	nuclear protein localization protein 4, putativenuclear protein localization protein 4, putative location=Pf3D7_05_v3:316766-318361(-) protein_length=531 sequence_SO=chromosome SO=protein_coding_gene is_pseudo=false	531	5.8	2	0.03	0.00376648	0.000191201
PF3D7_0510200	1	peptidyl-prolyl cis-trans isomerasepeptidyl-prolyl cis-trans isomerase location=Pf3D7_05_v3:437495-439738(+) protein_length=747 sequence_SO=chromosome SO=protein_coding_gene is_pseudo=false	747	6.7	5	0.08	0.00669344	0.000339784
PF3D7_0510500	1	topoisomerase Itopoisomerase I location=Pf3D7_05_v3:445983-448502(-) protein_length=839 sequence_SO=chromosome SO=protein_coding_gene is_pseudo=false	839	9.5	8	0.14	0.00953516	0.000484041
PF3D7_0513200	1	CPSF domain-containing protein, putativeCPSF domain-containing protein, putative location=Pf3D7_05_v3:559513-568384(+) protein_length=2763 sequence_SO=chromosome SO=protein_coding_gene is_pseudo=false	2763	4.8	11	0.18	0.00398118	0.0002021
PF3D7_0513300	0.9895	purine nucleoside phosphorylasepurine nucleoside phosphorylase location=Pf3D7_05_v3:569182-569919(-) protein_length=245 sequence_SO=chromosome SO=protein_coding_gene is_pseudo=false	245	6.1	1	0.02	0.00408163	0.000207199
PF3D7_0513600	1	deoxyribodipyrimidine photo-lyase, putativedeoxyribodipyrimidine photo-lyase, putative location=Pf3D7_05_v3:574941-578505(-) protein_length=1113 sequence_SO=chromosome SO=protein_coding_gene is_pseudo=false	1113	2.9	3	0.05	0.00269542	0.00013683
PF3D7_0515000	0.9875	pre-mRNA-splicing factor CWC2, putativepre-mRNA-splicing factor CWC2, putative location=Pf3D7_05_v3:620810-623356(-) protein_length=848 sequence_SO=chromosome SO=protein_coding_gene is_pseudo=false	848	1.3	1	0.02	0.00117925	5.98629e-05
PF3D7_0515300	1	phosphatidylinositol 3-kinasephosphatidylinositol 3-kinase location=Pf3D7_05_v3:628981-635382(+) protein_length=2133 sequence_SO=chromosome SO=protein_coding_gene is_pseudo=false	2133	3	6	0.07	0.00281294	0.000142795
PF3D7_0516200	1	40S ribosomal protein S1140S ribosomal protein S11 location=Pf3D7_05_v3:675809-676614(-) protein_length=151 sequence_SO=chromosome SO=protein_coding_gene is_pseudo=false	151	25.8	3	0.05	0.0198675	0.00100855
PF3D7_0516900	1	60S ribosomal protein L260S ribosomal protein L2 location=Pf3D7_05_v3:712762-713772(-) protein_length=260 sequence_SO=chromosome SO=protein_coding_gene is_pseudo=false	260	42.7	20	0.33	0.0769231	0.00390491
PF3D7_0517000	1	60S ribosomal protein L12, putative60S ribosomal protein L12, putative location=Pf3D7_05_v3:715765-716675(-) protein_length=165 sequence_SO=chromosome SO=protein_coding_gene is_pseudo=false	165	35.2	5	0.09	0.030303	0.0015383
PF3D7_0517300	1	serine/arginine-rich splicing factor 1serine/arginine-rich splicing factor 1 location=Pf3D7_05_v3:724681-725751(-) protein_length=298 sequence_SO=chromosome SO=protein_coding_gene is_pseudo=false	298	8.4	3	0.05	0.0100671	0.000511045
PF3D7_0517400	0.9865	FACT complex subunit SPT16, putativeFACT complex subunit SPT16, putative location=Pf3D7_05_v3:731407-735162(+) protein_length=1141 sequence_SO=chromosome SO=protein_coding_gene is_pseudo=false	1141	1.1	1	0.02	0.000876424	4.44906e-05
PF3D7_0517700	0.849	eukaryotic translation initiation factor 3 subunit B, putativeeukaryotic translation initiation factor 3 subunit B, putative location=Pf3D7_05_v3:743179-745329(+) protein_length=716 sequence_SO=chromosome SO=protein_coding_gene is_pseudo=false	716	1.1	1	0.02	0.00139665	7.08991e-05
PF3D7_0518500	0.8874	ATP-dependent RNA helicase DDX23, putativeATP-dependent RNA helicase DDX23, putative location=Pf3D7_05_v3:763532-766903(-) protein_length=1123 sequence_SO=chromosome SO=protein_coding_gene is_pseudo=false	1123	0.7	1	0.02	0.000890472	4.52037e-05
PF3D7_0518600	0.9885	WD repeat-containing protein 26, putativeWD repeat-containing protein 26, putative location=Pf3D7_05_v3:769310-773140(+) protein_length=1276 sequence_SO=chromosome SO=protein_coding_gene is_pseudo=false	1276	0.9	1	0.02	0.000783699	3.97835e-05
PF3D7_0519400	1	40S ribosomal protein S2440S ribosomal protein S24 location=Pf3D7_05_v3:798036-798775(-) protein_length=133 sequence_SO=chromosome SO=protein_coding_gene is_pseudo=false	133	30.8	9	0.13	0.0676692	0.00343514
PF3D7_0519500	1	CCR4 domain-containing protein 1, putativeCCR4 domain-containing protein 1, putative location=Pf3D7_05_v3:801450-809127(-) protein_length=2488 sequence_SO=chromosome SO=protein_coding_gene is_pseudo=false	2488	1.4	2	0.03	0.000803859	4.08069e-05
PF3D7_0519700	1	FoP domain-containing protein, putativeFoP domain-containing protein, putative location=Pf3D7_05_v3:817066-819139(+) protein_length=192 sequence_SO=chromosome SO=protein_coding_gene is_pseudo=false	192	46.9	51	0.82	0.265625	0.0134841
PF3D7_0519800	0.9875	EELM2 domain-containing protein, putativeEELM2 domain-containing protein, putative location=Pf3D7_05_v3:820719-822908(-) protein_length=668 sequence_SO=chromosome SO=protein_coding_gene is_pseudo=false	668	1.5	1	0.02	0.00149701	7.59937e-05
PF3D7_0520000	1	40S ribosomal protein S9, putative40S ribosomal protein S9, putative location=Pf3D7_05_v3:828953-829883(+) protein_length=189 sequence_SO=chromosome SO=protein_coding_gene is_pseudo=false	189	20.1	3	0.05	0.015873	0.000805774
PF3D7_0520400	1	single-stranded DNA-binding protein, putativesingle-stranded DNA-binding protein, putative location=Pf3D7_05_v3:839655-840560(-) protein_length=301 sequence_SO=chromosome SO=protein_coding_gene is_pseudo=false	301	13.3	4	0.07	0.013289	0.000674602
PF3D7_0520900	1	adenosylhomocysteinaseadenosylhomocysteinase location=Pf3D7_05_v3:857038-858477(+) protein_length=479 sequence_SO=chromosome SO=protein_coding_gene is_pseudo=false	479	10.4	3	0.05	0.00626305	0.000317936
PF3D7_0521700	1	ATP-dependent RNA helicase DDX1, putativeATP-dependent RNA helicase DDX1, putative location=Pf3D7_05_v3:882376-884901(+) protein_length=841 sequence_SO=chromosome SO=protein_coding_gene is_pseudo=false	841	3.7	2	0.03	0.00237812	0.000120722
PF3D7_0522000	1	conserved Plasmodium protein, unknown functionconserved Plasmodium protein, unknown function location=Pf3D7_05_v3:896018-896940(+) protein_length=107 sequence_SO=chromosome SO=protein_coding_gene is_pseudo=false	107	28	5	0.09	0.046729	0.00237214
PF3D7_0523000	1	multidrug resistance protein 1multidrug resistance protein 1 location=Pf3D7_05_v3:957890-962149(+) protein_length=1419 sequence_SO=chromosome SO=protein_coding_gene is_pseudo=false	1419	3.2	3	0.05	0.00211416	0.000107323
PF3D7_0523100	0.8925	mitochondrial-processing peptidase subunit alpha, putativemitochondrial-processing peptidase subunit alpha, putative location=Pf3D7_05_v3:963227-965044(-) protein_length=534 sequence_SO=chromosome SO=protein_coding_gene is_pseudo=false	534	1.5	1	0.02	0.00187266	9.50632e-05
PF3D7_0524000	1	karyopherin betakaryopherin beta location=Pf3D7_05_v3:998753-1002124(+) protein_length=1123 sequence_SO=chromosome SO=protein_coding_gene is_pseudo=false	1123	11.7	11	0.18	0.00979519	0.000497241
PF3D7_0525100	1	acyl-CoA synthetaseacyl-CoA synthetase location=Pf3D7_05_v3:1041745-1043766(+) protein_length=673 sequence_SO=chromosome SO=protein_coding_gene is_pseudo=false	673	7.7	5	0.08	0.00742942	0.000377145
PF3D7_0527500	1	Hsc70-interacting proteinHsc70-interacting protein location=Pf3D7_05_v3:1143618-1145359(+) protein_length=458 sequence_SO=chromosome SO=protein_coding_gene is_pseudo=false	458	10.3	9	0.14	0.0196507	0.000997541
PF3D7_0527900	1	ATP-dependent RNA helicase DDX41, putativeATP-dependent RNA helicase DDX41, putative location=Pf3D7_05_v3:1153676-1155673(+) protein_length=665 sequence_SO=chromosome SO=protein_coding_gene is_pseudo=false	665	4.2	2	0.03	0.00300752	0.000152673
PF3D7_0528800	1	nuclear GTP-binding protein, putativenuclear GTP-binding protein, putative location=Pf3D7_05_v3:1180425-1182038(-) protein_length=537 sequence_SO=chromosome SO=protein_coding_gene is_pseudo=false	537	4.1	2	0.03	0.00372439	0.000189064
PF3D7_0529800	0.9998	conserved Plasmodium protein, unknown functionconserved Plasmodium protein, unknown function location=Pf3D7_05_v3:1213533-1219376(+) protein_length=1906 sequence_SO=chromosome SO=protein_coding_gene is_pseudo=false	1906	2.5	5	0.05	0.00262329	0.000133168
PF3D7_0532100	1	early transcribed membrane protein 5early transcribed membrane protein 5 location=Pf3D7_05_v3:1301224-1301769(+) protein_length=181 sequence_SO=chromosome SO=protein_coding_gene is_pseudo=false	181	20.4	5	0.09	0.0276243	0.00140231
PF3D7_0532300	1	Plasmodium exported protein (PHISTb), unknown functionPlasmodium exported protein (PHISTb), unknown function location=Pf3D7_05_v3:1308278-1309940(+) protein_length=509 sequence_SO=chromosome SO=protein_coding_gene is_pseudo=false	509	13	9	0.15	0.0176817	0.000897591
PF3D7_0532400	1	lysine-rich membrane-associated PHISTb proteinlysine-rich membrane-associated PHISTb protein location=Pf3D7_05_v3:1312471-1314154(+) protein_length=528 sequence_SO=chromosome SO=protein_coding_gene is_pseudo=false	528	22.5	10	0.17	0.0189394	0.000961435
PF3D7_0602200	0.9895	MYND-type zinc finger protein, putativeMYND-type zinc finger protein, putative location=Pf3D7_06_v3:97890-98951(+) protein_length=252 sequence_SO=chromosome SO=protein_coding_gene is_pseudo=false	252	7.1	1	0.02	0.00396825	0.000201444
PF3D7_0604100	1	AP2 domain transcription factorAP2 domain transcription factor location=Pf3D7_06_v3:171301-177240(-) protein_length=1979 sequence_SO=chromosome SO=protein_coding_gene is_pseudo=false	1979	3.3	6	0.1	0.00303183	0.000153907
PF3D7_0604500	1	GYF domain-containing protein, putativeGYF domain-containing protein, putative location=Pf3D7_06_v3:189012-198078(+) protein_length=2874 sequence_SO=chromosome SO=protein_coding_gene is_pseudo=false	2874	2.7	7	0.12	0.00243563	0.000123642
PF3D7_0605100	0.9995	KH domain-containing protein, putativeKH domain-containing protein, putative location=Pf3D7_06_v3:217240-219507(+) protein_length=755 sequence_SO=chromosome SO=protein_coding_gene is_pseudo=false	755	2.6	2	0.03	0.00264901	0.000134474
PF3D7_0607000	1	translation initiation factor IF-2, putativetranslation initiation factor IF-2, putative location=Pf3D7_06_v3:293864-296797(+) protein_length=977 sequence_SO=chromosome SO=protein_coding_gene is_pseudo=false	977	8	6	0.1	0.00614125	0.000311753
PF3D7_0608700	1	T-complex protein 1 subunit zetaT-complex protein 1 subunit zeta location=Pf3D7_06_v3:358391-360203(+) protein_length=543 sequence_SO=chromosome SO=protein_coding_gene is_pseudo=false	543	15.8	7	0.12	0.0128913	0.000654413
PF3D7_0608800	1	ornithine aminotransferaseornithine aminotransferase location=Pf3D7_06_v3:362635-363879(+) protein_length=414 sequence_SO=chromosome SO=protein_coding_gene is_pseudo=false	414	29.7	16	0.28	0.0386473	0.00196188
PF3D7_0610400	1	histone H3histone H3 location=Pf3D7_06_v3:444747-445157(+) protein_length=136 sequence_SO=chromosome SO=protein_coding_gene is_pseudo=false	136	22.8	6	0.07	0.0441176	0.00223958
PF3D7_0612100	1	eukaryotic translation initiation factor 3 subunit L, putativeeukaryotic translation initiation factor 3 subunit L, putative location=Pf3D7_06_v3:509160-511130(-) protein_length=656 sequence_SO=chromosome SO=protein_coding_gene is_pseudo=false	656	6.7	6	0.1	0.00914634	0.000464303
PF3D7_0612900	1	nucleolar GTP-binding protein 1, putativenucleolar GTP-binding protein 1, putative location=Pf3D7_06_v3:531126-533186(+) protein_length=686 sequence_SO=chromosome SO=protein_coding_gene is_pseudo=false	686	14	9	0.16	0.0131195	0.000665997
PF3D7_0613800	1	AP2 domain transcription factor, putativeAP2 domain transcription factor, putative location=Pf3D7_06_v3:566139-578993(+) protein_length=4109 sequence_SO=chromosome SO=protein_coding_gene is_pseudo=false	4109	0.6	2	0.03	0.000486736	2.47086e-05
PF3D7_0614500	1	60S ribosomal protein L1960S ribosomal protein L19 location=Pf3D7_06_v3:606142-607259(-) protein_length=182 sequence_SO=chromosome SO=protein_coding_gene is_pseudo=false	182	19.2	26	0.42	0.142857	0.00725197
PF3D7_0615400	1	ribonuclease, putativeribonuclease, putative location=Pf3D7_06_v3:630956-640174(-) protein_length=2729 sequence_SO=chromosome SO=protein_coding_gene is_pseudo=false	2729	6.7	15	0.24	0.00549652	0.000279024
PF3D7_0615700	1	THO complex subunit 4, putativeTHO complex subunit 4, putative location=Pf3D7_06_v3:656376-657636(+) protein_length=156 sequence_SO=chromosome SO=protein_coding_gene is_pseudo=false	156	25	3	0.05	0.0192308	0.000976226
PF3D7_0616800	1	malate:quinone oxidoreductasemalate:quinone oxidoreductase location=Pf3D7_06_v3:695929-697494(+) protein_length=521 sequence_SO=chromosome SO=protein_coding_gene is_pseudo=false	521	10.9	4	0.07	0.00767754	0.000389741
PF3D7_0617200	1	BFR1 domain-containing protein, putativeBFR1 domain-containing protein, putative location=Pf3D7_06_v3:717050-718917(+) protein_length=446 sequence_SO=chromosome SO=protein_coding_gene is_pseudo=false	446	28.7	15	0.22	0.0336323	0.0017073
PF3D7_0617800	1	histone H2Ahistone H2A location=Pf3D7_06_v3:748416-748814(-) protein_length=132 sequence_SO=chromosome SO=protein_coding_gene is_pseudo=false	132	29.5	7	0.1	0.0530303	0.00269202
PF3D7_0617900	1	histone H3 varianthistone H3 variant location=Pf3D7_06_v3:754395-754805(+) protein_length=136 sequence_SO=chromosome SO=protein_coding_gene is_pseudo=false	136	22.8	5	0.04	0.0367647	0.00186631
PF3D7_0618300	1	60S ribosomal protein L27a, putative60S ribosomal protein L27a, putative location=Pf3D7_06_v3:768792-769456(+) protein_length=148 sequence_SO=chromosome SO=protein_coding_gene is_pseudo=false	148	35.1	17	0.29	0.114865	0.00583097
PF3D7_0619400	1	cell division cycle protein 48 homologue, putativecell division cycle protein 48 homologue, putative location=Pf3D7_06_v3:815622-818247(-) protein_length=828 sequence_SO=chromosome SO=protein_coding_gene is_pseudo=false	828	21.3	19	0.27	0.0229469	0.00116487
PF3D7_0621200	1	pyridoxine biosynthesis protein PDX1pyridoxine biosynthesis protein PDX1 location=Pf3D7_06_v3:871297-872202(-) protein_length=301 sequence_SO=chromosome SO=protein_coding_gene is_pseudo=false	301	7	2	0.03	0.00664452	0.000337301
PF3D7_0621700	1	RAP protein, putativeRAP protein, putative location=Pf3D7_06_v3:884428-889614(+) protein_length=1616 sequence_SO=chromosome SO=protein_coding_gene is_pseudo=false	1616	5.3	4	0.07	0.00247525	0.000125653
PF3D7_0621800	1	nascent polypeptide-associated complex subunit alpha, putativenascent polypeptide-associated complex subunit alpha, putative location=Pf3D7_06_v3:891997-892777(+) protein_length=184 sequence_SO=chromosome SO=protein_coding_gene is_pseudo=false	184	52.7	8	0.13	0.0434783	0.00220712
PF3D7_0622400	0.9895	conserved protein, unknown functionconserved protein, unknown function location=Pf3D7_06_v3:911503-911889(+) protein_length=128 sequence_SO=chromosome SO=protein_coding_gene is_pseudo=false	128	9.4	1	0.02	0.0078125	0.000396592
PF3D7_0622800	1	leucine--tRNA ligase, putativeleucine--tRNA ligase, putative location=Pf3D7_06_v3:919685-924028(+) protein_length=1447 sequence_SO=chromosome SO=protein_coding_gene is_pseudo=false	1447	4	3	0.05	0.00207326	0.000105246
PF3D7_0623100	1	nuclear polyadenylated RNA-binding protein NAB2, putativenuclear polyadenylated RNA-binding protein NAB2, putative location=Pf3D7_06_v3:939660-943720(-) protein_length=786 sequence_SO=chromosome SO=protein_coding_gene is_pseudo=false	786	5.2	5	0.08	0.00636132	0.000322925
PF3D7_0624000	1	hexokinasehexokinase location=Pf3D7_06_v3:981066-982547(+) protein_length=493 sequence_SO=chromosome SO=protein_coding_gene is_pseudo=false	493	14.4	5	0.09	0.010142	0.000514845
PF3D7_0624600	1	ISWI chromatin-remodeling complex ATPaseISWI chromatin-remodeling complex ATPase location=Pf3D7_06_v3:999524-1007683(+) protein_length=2719 sequence_SO=chromosome SO=protein_coding_gene is_pseudo=false	2719	4.5	7	0.12	0.00257448	0.00013069
PF3D7_0626800	1	pyruvate kinasepyruvate kinase location=Pf3D7_06_v3:1078995-1081320(+) protein_length=511 sequence_SO=chromosome SO=protein_coding_gene is_pseudo=false	511	30.3	16	0.27	0.0313112	0.00158947
PF3D7_0627500	1	protein DJ-1protein DJ-1 location=Pf3D7_06_v3:1101734-1102852(-) protein_length=189 sequence_SO=chromosome SO=protein_coding_gene is_pseudo=false	189	15.3	3	0.05	0.015873	0.000805774
PF3D7_0627700	0.9983	transportintransportin location=Pf3D7_06_v3:1108197-1111640(+) protein_length=1147 sequence_SO=chromosome SO=protein_coding_gene is_pseudo=false	1147	2.7	2	0.02	0.00174368	8.85157e-05
PF3D7_0627800	0.9308	acetyl-CoA synthetase, putativeacetyl-CoA synthetase, putative location=Pf3D7_06_v3:1114544-1117537(-) protein_length=997 sequence_SO=chromosome SO=protein_coding_gene is_pseudo=false	997	1.5	1	0.02	0.00100301	5.09165e-05
PF3D7_0628200	0.9895	eukaryotic translation initiation factor 2-alpha kinaseeukaryotic translation initiation factor 2-alpha kinase location=Pf3D7_06_v3:1159862-1169080(+) protein_length=3072 sequence_SO=chromosome SO=protein_coding_gene is_pseudo=false	3072	0.6	1	0.02	0.000325521	1.65247e-05
PF3D7_0628300	0.9722	choline/ethanolaminephosphotransferase, putativecholine/ethanolaminephosphotransferase, putative location=Pf3D7_06_v3:1170813-1173696(-) protein_length=391 sequence_SO=chromosome SO=protein_coding_gene is_pseudo=false	391	2	1	0.02	0.00255754	0.000129831
PF3D7_0629400	0.9854	polyadenylate-binding protein 3, putativepolyadenylate-binding protein 3, putative location=Pf3D7_06_v3:1210420-1212762(+) protein_length=780 sequence_SO=chromosome SO=protein_coding_gene is_pseudo=false	780	1.2	1	0.02	0.00128205	6.50818e-05
PF3D7_0629500	0.9824	amino acid transporter AAT1amino acid transporter AAT1 location=Pf3D7_06_v3:1213948-1216005(-) protein_length=606 sequence_SO=chromosome SO=protein_coding_gene is_pseudo=false	606	2	2	0.02	0.00330033	0.000167537
PF3D7_0629600	1	ribosomal RNA-processing protein 7, putativeribosomal RNA-processing protein 7, putative location=Pf3D7_06_v3:1218307-1219251(+) protein_length=259 sequence_SO=chromosome SO=protein_coding_gene is_pseudo=false	259	21.2	4	0.07	0.015444	0.000783996
PF3D7_0629700	1	SET domain protein, putativeSET domain protein, putative location=Pf3D7_06_v3:1221941-1242922(+) protein_length=6753 sequence_SO=chromosome SO=protein_coding_gene is_pseudo=false	6753	0.5	3	0.05	0.000444247	2.25517e-05
PF3D7_0629800	1	cullin-2, putativecullin-2, putative location=Pf3D7_06_v3:1243580-1247219(-) protein_length=1129 sequence_SO=chromosome SO=protein_coding_gene is_pseudo=false	1129	5.5	5	0.09	0.0044287	0.000224817
PF3D7_0702400	0.9895	small exported membrane protein 1small exported membrane protein 1 location=Pf3D7_07_v3:101694-102285(+) protein_length=123 sequence_SO=chromosome SO=protein_coding_gene is_pseudo=false	123	13	1	0.02	0.00813008	0.000412714
PF3D7_0702500	0.9189	Plasmodium exported protein, unknown functionPlasmodium exported protein, unknown function location=Pf3D7_07_v3:104957-105989(-) protein_length=253 sequence_SO=chromosome SO=protein_coding_gene is_pseudo=false	253	4.3	1	0.02	0.00395257	0.000200647
PF3D7_0703500	1	erythrocyte membrane-associated antigenerythrocyte membrane-associated antigen location=Pf3D7_07_v3:135606-142505(+) protein_length=2299 sequence_SO=chromosome SO=protein_coding_gene is_pseudo=false	2299	4.8	10	0.16	0.00434972	0.000220808
PF3D7_0703900	0.9979	conserved Plasmodium membrane protein, unknown functionconserved Plasmodium membrane protein, unknown function location=Pf3D7_07_v3:153320-166396(-) protein_length=4358 sequence_SO=chromosome SO=protein_coding_gene is_pseudo=false	4358	0.5	1	0.02	0.000229463	1.16484e-05
PF3D7_0704300	1	conserved Plasmodium membrane protein, unknown functionconserved Plasmodium membrane protein, unknown function location=Pf3D7_07_v3:197691-203249(+) protein_length=1852 sequence_SO=chromosome SO=protein_coding_gene is_pseudo=false	1852	3.4	3	0.04	0.00161987	8.22307e-05
PF3D7_0704600	1	HECT-type E3 ubiquitin ligase UTHECT-type E3 ubiquitin ligase UT location=Pf3D7_07_v3:216024-229072(-) protein_length=3893 sequence_SO=chromosome SO=protein_coding_gene is_pseudo=false	3893	3.3	10	0.15	0.00256871	0.000130398
PF3D7_0705400	1	DNA replication licensing factor MCM7DNA replication licensing factor MCM7 location=Pf3D7_07_v3:264973-267438(-) protein_length=821 sequence_SO=chromosome SO=protein_coding_gene is_pseudo=false	821	4.4	4	0.06	0.00487211	0.000247327
PF3D7_0705700	1	40S ribosomal protein S29, putative40S ribosomal protein S29, putative location=Pf3D7_07_v3:285472-286166(-) protein_length=54 sequence_SO=chromosome SO=protein_coding_gene is_pseudo=false	54	35.2	5	0.07	0.0925926	0.00470035
PF3D7_0706000	1	importin-7, putativeimportin-7, putative location=Pf3D7_07_v3:293400-297089(+) protein_length=1229 sequence_SO=chromosome SO=protein_coding_gene is_pseudo=false	1229	1.6	2	0.03	0.00162734	8.26099e-05
PF3D7_0706300	0.9895	conserved Plasmodium protein, unknown functionconserved Plasmodium protein, unknown function location=Pf3D7_07_v3:305563-306032(+) protein_length=118 sequence_SO=chromosome SO=protein_coding_gene is_pseudo=false	118	17.8	1	0.02	0.00847458	0.000430201
PF3D7_0706400	1	60S ribosomal protein L3760S ribosomal protein L37 location=Pf3D7_07_v3:306855-307133(-) protein_length=92 sequence_SO=chromosome SO=protein_coding_gene is_pseudo=false	92	13	5	0.08	0.0543478	0.0027589
PF3D7_0706500	1	conserved Plasmodium protein, unknown functionconserved Plasmodium protein, unknown function location=Pf3D7_07_v3:309902-315022(-) protein_length=1706 sequence_SO=chromosome SO=protein_coding_gene is_pseudo=false	1706	3.1	4	0.07	0.00234467	0.000119024
PF3D7_0707900	1	ribosomal protein S8e, putativeribosomal protein S8e, putative location=Pf3D7_07_v3:366929-367708(+) protein_length=259 sequence_SO=chromosome SO=protein_coding_gene is_pseudo=false	259	22.8	5	0.06	0.019305	0.000979995
PF3D7_0708400	1	heat shock protein 90heat shock protein 90 location=Pf3D7_07_v3:381592-384614(+) protein_length=745 sequence_SO=chromosome SO=protein_coding_gene is_pseudo=false	745	34.1	27	0.46	0.0362416	0.00183976
PF3D7_0708500	1	heat shock protein 86 family proteinheat shock protein 86 family protein location=Pf3D7_07_v3:385583-388321(-) protein_length=912 sequence_SO=chromosome SO=protein_coding_gene is_pseudo=false	912	12.2	12	0.2	0.0131579	0.000667944
PF3D7_0708800	1	heat shock protein 110heat shock protein 110 location=Pf3D7_07_v3:395711-398332(+) protein_length=873 sequence_SO=chromosome SO=protein_coding_gene is_pseudo=false	873	23.8	15	0.24	0.0171821	0.00087223
PF3D7_0709400	0.9653	Cg7 proteinCg7 protein location=Pf3D7_07_v3:423236-427234(-) protein_length=1281 sequence_SO=chromosome SO=protein_coding_gene is_pseudo=false	1281	1.2	1	0.02	0.00078064	3.96282e-05
PF3D7_0710600	1	60S ribosomal protein L3460S ribosomal protein L34 location=Pf3D7_07_v3:478468-479138(-) protein_length=150 sequence_SO=chromosome SO=protein_coding_gene is_pseudo=false	150	22	10	0.16	0.0666667	0.00338425
PF3D7_0710700	1	conserved Plasmodium protein, unknown functionconserved Plasmodium protein, unknown function location=Pf3D7_07_v3:481369-481974(-) protein_length=201 sequence_SO=chromosome SO=protein_coding_gene is_pseudo=false	201	6.5	2	0.03	0.00995025	0.000505112
PF3D7_0711000	1	AAA family ATPase, CDC48 subfamilyAAA family ATPase, CDC48 subfamily location=Pf3D7_07_v3:487281-490970(-) protein_length=1229 sequence_SO=chromosome SO=protein_coding_gene is_pseudo=false	1229	3.2	8	0.08	0.00650936	0.000330439
PF3D7_0711400	1	histone deacetylase complex subunit SAP18, putativehistone deacetylase complex subunit SAP18, putative location=Pf3D7_07_v3:500408-502594(-) protein_length=728 sequence_SO=chromosome SO=protein_coding_gene is_pseudo=false	728	8.1	7	0.12	0.00961538	0.000488113
PF3D7_0711500	1	regulator of chromosome condensation, putativeregulator of chromosome condensation, putative location=Pf3D7_07_v3:505245-507311(+) protein_length=688 sequence_SO=chromosome SO=protein_coding_gene is_pseudo=false	688	15.3	21	0.36	0.0305233	0.00154948
PF3D7_0714000	1	histone H2B varianthistone H2B variant location=Pf3D7_07_v3:643101-643472(-) protein_length=123 sequence_SO=chromosome SO=protein_coding_gene is_pseudo=false	123	39	8	0.12	0.0650407	0.00330171
PF3D7_0714500	0.9885	transcription elongation factor s-II, putativetranscription elongation factor s-II, putative location=Pf3D7_07_v3:664956-666167(+) protein_length=403 sequence_SO=chromosome SO=protein_coding_gene is_pseudo=false	403	3	1	0.02	0.00248139	0.000125965
PF3D7_0715600	0.9999	GTP-binding translation elongation factor tu family protein, putativeGTP-binding translation elongation factor tu family protein, putative location=Pf3D7_07_v3:691068-693332(+) protein_length=754 sequence_SO=chromosome SO=protein_coding_gene is_pseudo=false	754	2.8	2	0.03	0.00265252	0.000134652
PF3D7_0716000	1	RNA-binding protein, putativeRNA-binding protein, putative location=Pf3D7_07_v3:703207-706584(+) protein_length=1125 sequence_SO=chromosome SO=protein_coding_gene is_pseudo=false	1125	3.6	3	0.05	0.00266667	0.00013537
PF3D7_0716100	1	protein SDA1, putativeprotein SDA1, putative location=Pf3D7_07_v3:707699-710908(-) protein_length=1069 sequence_SO=chromosome SO=protein_coding_gene is_pseudo=false	1069	2.8	4	0.06	0.00374181	0.000189949
PF3D7_0717700	0.9998	serine--tRNA ligase, putativeserine--tRNA ligase, putative location=Pf3D7_07_v3:764794-766413(-) protein_length=539 sequence_SO=chromosome SO=protein_coding_gene is_pseudo=false	539	3.5	2	0.03	0.00371058	0.000188363
PF3D7_0719600	1	60S ribosomal protein L11a, putative60S ribosomal protein L11a, putative location=Pf3D7_07_v3:858742-859492(-) protein_length=173 sequence_SO=chromosome SO=protein_coding_gene is_pseudo=false	173	16.2	5	0.04	0.0289017	0.00146716
PF3D7_0719700	1	40S ribosomal protein S10, putative40S ribosomal protein S10, putative location=Pf3D7_07_v3:861583-862487(+) protein_length=137 sequence_SO=chromosome SO=protein_coding_gene is_pseudo=false	137	16.8	3	0.05	0.0218978	0.00111162
PF3D7_0721100	0.9885	conserved protein, unknown functionconserved protein, unknown function location=Pf3D7_07_v3:916434-917168(+) protein_length=244 sequence_SO=chromosome SO=protein_coding_gene is_pseudo=false	244	4.1	1	0.02	0.00409836	0.000208048
PF3D7_0721300	1	ATP-dependent DNA helicase DDX31ATP-dependent DNA helicase DDX31 location=Pf3D7_07_v3:922285-924984(+) protein_length=899 sequence_SO=chromosome SO=protein_coding_gene is_pseudo=false	899	1.8	2	0.03	0.00222469	0.000112934
PF3D7_0721400	0.9895	rhoptry protein, putativerhoptry protein, putative location=Pf3D7_07_v3:926692-928028(+) protein_length=214 sequence_SO=chromosome SO=protein_coding_gene is_pseudo=false	214	6.1	1	0.02	0.0046729	0.000237214
PF3D7_0722200	0.8787	rhoptry-associated leucine zipper-like protein 1rhoptry-associated leucine zipper-like protein 1 location=Pf3D7_07_v3:946363-948612(+) protein_length=749 sequence_SO=chromosome SO=protein_coding_gene is_pseudo=false	749	2.5	2	0.02	0.00267023	0.000135551
PF3D7_0722400	0.9895	Obg-like ATPase 1, putativeObg-like ATPase 1, putative location=Pf3D7_07_v3:954784-956343(+) protein_length=393 sequence_SO=chromosome SO=protein_coding_gene is_pseudo=false	393	4.6	1	0.02	0.00254453	0.00012917
PF3D7_0722600	1	U3 small nucleolar RNA-associated protein 7, putativeU3 small nucleolar RNA-associated protein 7, putative location=Pf3D7_07_v3:958886-960694(-) protein_length=602 sequence_SO=chromosome SO=protein_coding_gene is_pseudo=false	602	14.8	10	0.15	0.0166113	0.000843252
PF3D7_0723400	1	conserved Plasmodium protein, unknown functionconserved Plasmodium protein, unknown function location=Pf3D7_07_v3:978920-983188(-) protein_length=1422 sequence_SO=chromosome SO=protein_coding_gene is_pseudo=false	1422	2.7	5	0.06	0.00351617	0.000178494
PF3D7_0723800	0.9875	conserved Plasmodium protein, unknown functionconserved Plasmodium protein, unknown function location=Pf3D7_07_v3:993232-1000233(+) protein_length=2190 sequence_SO=chromosome SO=protein_coding_gene is_pseudo=false	2190	0.7	1	0.02	0.000456621	2.31798e-05
PF3D7_0723900	1	RNA-binding protein, putativeRNA-binding protein, putative location=Pf3D7_07_v3:1000701-1004746(-) protein_length=1222 sequence_SO=chromosome SO=protein_coding_gene is_pseudo=false	1222	4.1	5	0.09	0.00409165	0.000207708
PF3D7_0724000	1	Rab GTPase activator and protein kinase, putativeRab GTPase activator and protein kinase, putative location=Pf3D7_07_v3:1006335-1012145(+) protein_length=1936 sequence_SO=chromosome SO=protein_coding_gene is_pseudo=false	1936	2.9	5	0.08	0.00258264	0.000131105
PF3D7_0724100	1	conserved Plasmodium protein, unknown functionconserved Plasmodium protein, unknown function location=Pf3D7_07_v3:1013295-1016449(-) protein_length=1003 sequence_SO=chromosome SO=protein_coding_gene is_pseudo=false	1003	3.4	3	0.05	0.00299103	0.000151836
PF3D7_0724700	0.9418	bromodomain protein 6, putativebromodomain protein 6, putative location=Pf3D7_07_v3:1034969-1046109(-) protein_length=3489 sequence_SO=chromosome SO=protein_coding_gene is_pseudo=false	3489	0.5	2	0.03	0.00057323	2.90993e-05
PF3D7_0725400	1	conserved Plasmodium protein, unknown functionconserved Plasmodium protein, unknown function location=Pf3D7_07_v3:1079015-1080055(+) protein_length=109 sequence_SO=chromosome SO=protein_coding_gene is_pseudo=false	109	22	2	0.03	0.0183486	0.000931445
PF3D7_0726500	0.9722	ubiquitin carboxyl-terminal hydrolase, putativeubiquitin carboxyl-terminal hydrolase, putative location=Pf3D7_07_v3:1126556-1136577(-) protein_length=3183 sequence_SO=chromosome SO=protein_coding_gene is_pseudo=false	3183	0.3	1	0.02	0.000314169	1.59484e-05
PF3D7_0727200	0.8419	cysteine desulfurase IscS, putativecysteine desulfurase IscS, putative location=Pf3D7_07_v3:1156748-1158409(-) protein_length=553 sequence_SO=chromosome SO=protein_coding_gene is_pseudo=false	553	1.3	1	0.02	0.00180832	9.1797e-05
PF3D7_0728600	1	RING zinc finger protein, putativeRING zinc finger protein, putative location=Pf3D7_07_v3:1218426-1225473(+) protein_length=2162 sequence_SO=chromosome SO=protein_coding_gene is_pseudo=false	2162	1.9	4	0.07	0.00185014	9.392e-05
PF3D7_0729100	1	allantoicase, putativeallantoicase, putative location=Pf3D7_07_v3:1238446-1246188(+) protein_length=2580 sequence_SO=chromosome SO=protein_coding_gene is_pseudo=false	2580	1.8	5	0.08	0.00193798	9.83794e-05
PF3D7_0729400	1	ribosome biogenesis protein BRX1, putativeribosome biogenesis protein BRX1, putative location=Pf3D7_07_v3:1252847-1254097(+) protein_length=416 sequence_SO=chromosome SO=protein_coding_gene is_pseudo=false	416	14.7	6	0.09	0.0144231	0.00073217
PF3D7_0730900	1	EMP1-trafficking proteinEMP1-trafficking protein location=Pf3D7_07_v3:1325375-1331813(+) protein_length=2110 sequence_SO=chromosome SO=protein_coding_gene is_pseudo=false	2110	7.9	2	0.04	0.000947867	4.81173e-05
PF3D7_0731500	0.9895	erythrocyte binding antigen-175erythrocyte binding antigen-175 location=Pf3D7_07_v3:1358055-1362929(+) protein_length=1502 sequence_SO=chromosome SO=protein_coding_gene is_pseudo=false	1502	0.9	1	0.02	0.000665779	3.37974e-05
PF3D7_0801000	0.8435	Plasmodium exported protein (PHISTc)Plasmodium exported protein (PHISTc) location=Pf3D7_08_v3:84568-88422(-) protein_length=1219 sequence_SO=chromosome SO=protein_coding_gene is_pseudo=false	1219	2.1	1	0.02	0.000820345	4.16438e-05
PF3D7_0801800	1	mannose-6-phosphate isomerase, putativemannose-6-phosphate isomerase, putative location=Pf3D7_08_v3:119032-122067(-) protein_length=1011 sequence_SO=chromosome SO=protein_coding_gene is_pseudo=false	1011	15.5	17	0.22	0.016815	0.000853594
PF3D7_0802000	0.9895	glutamate dehydrogenase, putativeglutamate dehydrogenase, putative location=Pf3D7_08_v3:146089-150282(+) protein_length=1397 sequence_SO=chromosome SO=protein_coding_gene is_pseudo=false	1397	1.4	1	0.02	0.00071582	3.63377e-05
PF3D7_0802100	1	AP2 domain transcription factor, putativeAP2 domain transcription factor, putative location=Pf3D7_08_v3:151808-159668(-) protein_length=2577 sequence_SO=chromosome SO=protein_coding_gene is_pseudo=false	2577	1.4	3	0.05	0.00116414	5.90964e-05
PF3D7_0802200	1	1-cys peroxiredoxin1-cys peroxiredoxin location=Pf3D7_08_v3:165416-166078(+) protein_length=220 sequence_SO=chromosome SO=protein_coding_gene is_pseudo=false	220	16.8	2	0.03	0.00909091	0.000461489
PF3D7_0803000	0.9978	peptidyl-prolyl cis-trans isomerasepeptidyl-prolyl cis-trans isomerase location=Pf3D7_08_v3:196581-198614(+) protein_length=677 sequence_SO=chromosome SO=protein_coding_gene is_pseudo=false	677	4	2	0.03	0.00295421	0.000149967
PF3D7_0803100	1	U3 small nucleolar RNA-associated protein 14, putativeU3 small nucleolar RNA-associated protein 14, putative location=Pf3D7_08_v3:199181-202918(-) protein_length=1245 sequence_SO=chromosome SO=protein_coding_gene is_pseudo=false	1245	4.8	4	0.07	0.00321285	0.000163096
PF3D7_0807300	1	ras-related protein Rab-18ras-related protein Rab-18 location=Pf3D7_08_v3:381564-382847(+) protein_length=201 sequence_SO=chromosome SO=protein_coding_gene is_pseudo=false	201	23.9	6	0.1	0.0298507	0.00151534
PF3D7_0807800	0.9029	26S proteasome regulatory subunit RPN10, putative26S proteasome regulatory subunit RPN10, putative location=Pf3D7_08_v3:399591-401360(-) protein_length=481 sequence_SO=chromosome SO=protein_coding_gene is_pseudo=false	481	3.7	2	0.02	0.004158	0.000211076
PF3D7_0809900	0.9535	JmjC domain-containing protein 1, putativeJmjC domain-containing protein 1, putative location=Pf3D7_08_v3:508224-512428(-) protein_length=1259 sequence_SO=chromosome SO=protein_coding_gene is_pseudo=false	1259	1.2	1	0.02	0.000794281	4.03207e-05
PF3D7_0810200	1	ABC1 family, putativeABC1 family, putative location=Pf3D7_08_v3:521187-524009(+) protein_length=940 sequence_SO=chromosome SO=protein_coding_gene is_pseudo=false	940	2.6	2	0.03	0.00212766	0.000108008
PF3D7_0810600	0.9985	ATP-dependent RNA helicase DBP1, putativeATP-dependent RNA helicase DBP1, putative location=Pf3D7_08_v3:541971-544796(+) protein_length=941 sequence_SO=chromosome SO=protein_coding_gene is_pseudo=false	941	2.2	2	0.03	0.0021254	0.000107893
PF3D7_0810800	1	hydroxymethyldihydropterin pyrophosphokinase-dihydropteroate synthasehydroxymethyldihydropterin pyrophosphokinase-dihydropteroate synthase location=Pf3D7_08_v3:548200-550616(+) protein_length=706 sequence_SO=chromosome SO=protein_coding_gene is_pseudo=false	706	4.5	3	0.05	0.00424929	0.00021571
PF3D7_0812400	1	karyopherin alphakaryopherin alpha location=Pf3D7_08_v3:621805-623442(-) protein_length=545 sequence_SO=chromosome SO=protein_coding_gene is_pseudo=false	545	5.1	3	0.05	0.00550459	0.000279434
PF3D7_0812500	1	RNA-binding protein, putativeRNA-binding protein, putative location=Pf3D7_08_v3:626069-628945(-) protein_length=958 sequence_SO=chromosome SO=protein_coding_gene is_pseudo=false	958	10.3	12	0.16	0.0125261	0.000635872
PF3D7_0813000	0.9895	protein KIC7protein KIC7 location=Pf3D7_08_v3:643086-644885(-) protein_length=599 sequence_SO=chromosome SO=protein_coding_gene is_pseudo=false	599	2.2	1	0.02	0.00166945	8.47475e-05
PF3D7_0813300	1	NPL domain-containing protein, putativeNPL domain-containing protein, putative location=Pf3D7_08_v3:656078-657630(+) protein_length=315 sequence_SO=chromosome SO=protein_coding_gene is_pseudo=false	315	24.4	13	0.23	0.0412698	0.00209501
PF3D7_0813400	1	conserved protein, unknown functionconserved protein, unknown function location=Pf3D7_08_v3:658493-662095(-) protein_length=659 sequence_SO=chromosome SO=protein_coding_gene is_pseudo=false	659	6.8	3	0.05	0.00455235	0.000231095
PF3D7_0813600	0.9824	translation initiation factor SUI1, putativetranslation initiation factor SUI1, putative location=Pf3D7_08_v3:669541-670734(+) protein_length=268 sequence_SO=chromosome SO=protein_coding_gene is_pseudo=false	268	9.3	1	0.02	0.00373134	0.000189417
PF3D7_0813900	1	40S ribosomal protein S16, putative40S ribosomal protein S16, putative location=Pf3D7_08_v3:677989-678725(-) protein_length=144 sequence_SO=chromosome SO=protein_coding_gene is_pseudo=false	144	44.4	13	0.21	0.0902778	0.00458284
PF3D7_0814000	1	60S ribosomal protein L13-2, putative60S ribosomal protein L13-2, putative location=Pf3D7_08_v3:680957-681809(+) protein_length=215 sequence_SO=chromosome SO=protein_coding_gene is_pseudo=false	215	38.1	38	0.58	0.176744	0.0089722
PF3D7_0814200	1	DNA/RNA-binding protein Alba 1DNA/RNA-binding protein Alba 1 location=Pf3D7_08_v3:687340-688086(+) protein_length=248 sequence_SO=chromosome SO=protein_coding_gene is_pseudo=false	248	27.4	16	0.22	0.0645161	0.00327508
PF3D7_0815300	1	FAD-dependent monooxygenase, putativeFAD-dependent monooxygenase, putative location=Pf3D7_08_v3:721928-725476(+) protein_length=1182 sequence_SO=chromosome SO=protein_coding_gene is_pseudo=false	1182	5.2	6	0.1	0.00507614	0.000257684
PF3D7_0815600	0.9722	eukaryotic translation initiation factor 3 subunit G, putativeeukaryotic translation initiation factor 3 subunit G, putative location=Pf3D7_08_v3:729917-732187(-) protein_length=268 sequence_SO=chromosome SO=protein_coding_gene is_pseudo=false	268	7.1	1	0.02	0.00373134	0.000189417
PF3D7_0816200	0.9594	vacuolar protein sorting-associated protein 2, putativevacuolar protein sorting-associated protein 2, putative location=Pf3D7_08_v3:750082-750711(-) protein_length=209 sequence_SO=chromosome SO=protein_coding_gene is_pseudo=false	209	5.7	1	0.02	0.00478469	0.000242889
PF3D7_0817900	1	high mobility group protein B2high mobility group protein B2 location=Pf3D7_08_v3:816803-817102(-) protein_length=99 sequence_SO=chromosome SO=protein_coding_gene is_pseudo=false	99	36.4	13	0.21	0.131313	0.00666595
PF3D7_0818000	1	U4/U6.U5 small nuclear ribonucleoprotein, putativeU4/U6.U5 small nuclear ribonucleoprotein, putative location=Pf3D7_08_v3:821334-822452(+) protein_length=372 sequence_SO=chromosome SO=protein_coding_gene is_pseudo=false	372	33.3	13	0.21	0.0349462	0.001774
PF3D7_0818200	1	14-3-3 protein14-3-3 protein location=Pf3D7_08_v3:830006-831454(+) protein_length=262 sequence_SO=chromosome SO=protein_coding_gene is_pseudo=false	262	28.2	11	0.16	0.0419847	0.0021313
PF3D7_0818900	1	heat shock protein 70heat shock protein 70 location=Pf3D7_08_v3:860384-862417(+) protein_length=677 sequence_SO=chromosome SO=protein_coding_gene is_pseudo=false	677	35.2	50	0.81	0.0738552	0.00374917
PF3D7_0819100	1	BRIX domain, putativeBRIX domain, putative location=Pf3D7_08_v3:869562-870574(+) protein_length=295 sequence_SO=chromosome SO=protein_coding_gene is_pseudo=false	295	24.7	4	0.07	0.0135593	0.000688322
PF3D7_0821200	1	conserved protein, unknown functionconserved protein, unknown function location=Pf3D7_08_v3:957498-958073(+) protein_length=191 sequence_SO=chromosome SO=protein_coding_gene is_pseudo=false	191	16.8	2	0.03	0.0104712	0.000531558
PF3D7_0821400	1	conserved Plasmodium protein, unknown functionconserved Plasmodium protein, unknown function location=Pf3D7_08_v3:965822-966657(+) protein_length=124 sequence_SO=chromosome SO=protein_coding_gene is_pseudo=false	124	12.9	3	0.04	0.0241935	0.00122816
PF3D7_0821700	1	60S ribosomal protein L22, putative60S ribosomal protein L22, putative location=Pf3D7_08_v3:973586-974267(+) protein_length=139 sequence_SO=chromosome SO=protein_coding_gene is_pseudo=false	139	18	3	0.05	0.0215827	0.00109562
PF3D7_0822600	0.9895	protein transport protein SEC23protein transport protein SEC23 location=Pf3D7_08_v3:997055-999529(+) protein_length=759 sequence_SO=chromosome SO=protein_coding_gene is_pseudo=false	759	3.2	1	0.02	0.00131752	6.68824e-05
PF3D7_0823200	1	RNA-binding protein, putativeRNA-binding protein, putative location=Pf3D7_08_v3:1022629-1023846(-) protein_length=286 sequence_SO=chromosome SO=protein_coding_gene is_pseudo=false	286	16.1	4	0.07	0.013986	0.000709983
PF3D7_0824800	0.9932	conserved Plasmodium membrane protein, unknown functionconserved Plasmodium membrane protein, unknown function location=Pf3D7_08_v3:1075800-1079630(+) protein_length=1276 sequence_SO=chromosome SO=protein_coding_gene is_pseudo=false	1276	1.6	2	0.02	0.0015674	7.9567e-05
PF3D7_0825500	1	protein KRI1, putativeprotein KRI1, putative location=Pf3D7_08_v3:1098484-1100376(+) protein_length=630 sequence_SO=chromosome SO=protein_coding_gene is_pseudo=false	630	9.2	3	0.04	0.0047619	0.000241732
PF3D7_0826700	1	receptor for activated c kinasereceptor for activated c kinase location=Pf3D7_08_v3:1160164-1161708(-) protein_length=323 sequence_SO=chromosome SO=protein_coding_gene is_pseudo=false	323	15.5	4	0.07	0.0123839	0.000628653
PF3D7_0826900	0.9982	conserved Plasmodium protein, unknown functionconserved Plasmodium protein, unknown function location=Pf3D7_08_v3:1164655-1167205(+) protein_length=752 sequence_SO=chromosome SO=protein_coding_gene is_pseudo=false	752	3.1	2	0.03	0.00265957	0.00013501
PF3D7_0827000	1	ATP-dependent RNA helicase DBP10, putativeATP-dependent RNA helicase DBP10, putative location=Pf3D7_08_v3:1167579-1171448(-) protein_length=1289 sequence_SO=chromosome SO=protein_coding_gene is_pseudo=false	1289	10	12	0.21	0.00930954	0.000472587
PF3D7_0827900	1	protein disulfide-isomeraseprotein disulfide-isomerase location=Pf3D7_08_v3:1206788-1208394(-) protein_length=483 sequence_SO=chromosome SO=protein_coding_gene is_pseudo=false	483	19.9	8	0.12	0.0165631	0.000840808
PF3D7_0828300	1	conserved protein, unknown functionconserved protein, unknown function location=Pf3D7_08_v3:1221025-1222683(-) protein_length=552 sequence_SO=chromosome SO=protein_coding_gene is_pseudo=false	552	6.7	5	0.06	0.00905797	0.000459817
PF3D7_0829100	1	coiled-coil domain-containing protein 124, putativecoiled-coil domain-containing protein 124, putative location=Pf3D7_08_v3:1252349-1253796(+) protein_length=216 sequence_SO=chromosome SO=protein_coding_gene is_pseudo=false	216	16.2	4	0.05	0.0185185	0.00094007
PF3D7_0831400	0.9999	Plasmodium exported protein, unknown functionPlasmodium exported protein, unknown function location=Pf3D7_08_v3:1344405-1345487(-) protein_length=302 sequence_SO=chromosome SO=protein_coding_gene is_pseudo=false	302	5.6	2	0.03	0.00662252	0.000336184
PF3D7_0831600	0.9981	cytoadherence linked asexual protein 8cytoadherence linked asexual protein 8 location=Pf3D7_08_v3:1358314-1363618(+) protein_length=1394 sequence_SO=chromosome SO=protein_coding_gene is_pseudo=false	1394	1.3	3	0.02	0.00215208	0.000109248
PF3D7_0903200	0.9895	ras-related protein RAB7ras-related protein RAB7 location=Pf3D7_09_v3:133762-135587(-) protein_length=206 sequence_SO=chromosome SO=protein_coding_gene is_pseudo=false	206	6.8	1	0.02	0.00485437	0.000246426
PF3D7_0903400	1	ATP-dependent RNA helicase DDX60, putativeATP-dependent RNA helicase DDX60, putative location=Pf3D7_09_v3:151700-159541(-) protein_length=2536 sequence_SO=chromosome SO=protein_coding_gene is_pseudo=false	2536	2.7	6	0.09	0.00236593	0.000120104
PF3D7_0903700	1	alpha tubulin 1alpha tubulin 1 location=Pf3D7_09_v3:175542-177442(+) protein_length=453 sequence_SO=chromosome SO=protein_coding_gene is_pseudo=false	453	19.9	8	0.13	0.01766	0.00089649
PF3D7_0903900	1	60S ribosomal protein L3260S ribosomal protein L32 location=Pf3D7_09_v3:185821-186383(+) protein_length=131 sequence_SO=chromosome SO=protein_coding_gene is_pseudo=false	131	32.1	26	0.4	0.198473	0.0100753
PF3D7_0904100	0.9574	AP-4 complex subunit epsilon, putativeAP-4 complex subunit epsilon, putative location=Pf3D7_09_v3:190858-195827(-) protein_length=1388 sequence_SO=chromosome SO=protein_coding_gene is_pseudo=false	1388	1.4	1	0.02	0.000720461	3.65733e-05
PF3D7_0904700	0.9895	bacterial histone-like proteinbacterial histone-like protein location=Pf3D7_09_v3:218675-219462(-) protein_length=189 sequence_SO=chromosome SO=protein_coding_gene is_pseudo=false	189	15.9	1	0.02	0.00529101	0.000268591
PF3D7_0904800	0.9574	replication protein A1, small fragmentreplication protein A1, small fragment location=Pf3D7_09_v3:222271-224156(+) protein_length=484 sequence_SO=chromosome SO=protein_coding_gene is_pseudo=false	484	2.7	1	0.02	0.00206612	0.000104884
PF3D7_0904900	0.9979	copper-transporting ATPasecopper-transporting ATPase location=Pf3D7_09_v3:224875-232831(-) protein_length=2568 sequence_SO=chromosome SO=protein_coding_gene is_pseudo=false	2568	1.3	1	0.02	0.000389408	1.97678e-05
PF3D7_0905400	1	high molecular weight rhoptry protein 3high molecular weight rhoptry protein 3 location=Pf3D7_09_v3:270740-274789(-) protein_length=897 sequence_SO=chromosome SO=protein_coding_gene is_pseudo=false	897	12.4	12	0.19	0.0133779	0.000679114
PF3D7_0907400	1	ATP-dependent protease ATPase subunit ClpYATP-dependent protease ATPase subunit ClpY location=Pf3D7_09_v3:351955-354723(-) protein_length=922 sequence_SO=chromosome SO=protein_coding_gene is_pseudo=false	922	1.7	3	0.04	0.0032538	0.000165175
PF3D7_0909400	0.9942	exoribonuclease, putativeexoribonuclease, putative location=Pf3D7_09_v3:424171-428106(+) protein_length=1311 sequence_SO=chromosome SO=protein_coding_gene is_pseudo=false	1311	1.9	2	0.02	0.00152555	7.74428e-05
PF3D7_0910100	0.9895	exportin-7, putativeexportin-7, putative location=Pf3D7_09_v3:456959-461318(-) protein_length=1198 sequence_SO=chromosome SO=protein_coding_gene is_pseudo=false	1198	1	1	0.02	0.000834725	4.23738e-05
PF3D7_0913000	1	conserved protein, unknown functionconserved protein, unknown function location=Pf3D7_09_v3:569124-570374(-) protein_length=147 sequence_SO=chromosome SO=protein_coding_gene is_pseudo=false	147	43.5	5	0.09	0.0340136	0.00172666
PF3D7_0913300	1	conserved protein, unknown functionconserved protein, unknown function location=Pf3D7_09_v3:576960-579026(-) protein_length=646 sequence_SO=chromosome SO=protein_coding_gene is_pseudo=false	646	3.1	2	0.03	0.00309598	0.000157163
PF3D7_0915400	1	ATP-dependent 6-phosphofructokinaseATP-dependent 6-phosphofructokinase location=Pf3D7_09_v3:650585-654841(-) protein_length=1418 sequence_SO=chromosome SO=protein_coding_gene is_pseudo=false	1418	19.6	28	0.45	0.0197461	0.00100239
PF3D7_0915600	0.9844	conserved Plasmodium protein, unknown functionconserved Plasmodium protein, unknown function location=Pf3D7_09_v3:660176-660892(+) protein_length=238 sequence_SO=chromosome SO=protein_coding_gene is_pseudo=false	238	2.9	1	0.02	0.00420168	0.000213293
PF3D7_0916700	1	RNA-binding protein musashi, putativeRNA-binding protein musashi, putative location=Pf3D7_09_v3:696863-698029(-) protein_length=388 sequence_SO=chromosome SO=protein_coding_gene is_pseudo=false	388	9.8	3	0.05	0.00773196	0.000392503
PF3D7_0917900	1	heat shock protein 70heat shock protein 70 location=Pf3D7_09_v3:737985-740276(+) protein_length=652 sequence_SO=chromosome SO=protein_coding_gene is_pseudo=false	652	35.7	19	0.33	0.0291411	0.00147931
PF3D7_0918300	0.9885	eukaryotic translation initiation factor 3 subunit F, putativeeukaryotic translation initiation factor 3 subunit F, putative location=Pf3D7_09_v3:751358-752422(-) protein_length=320 sequence_SO=chromosome SO=protein_coding_gene is_pseudo=false	320	3.8	1	0.02	0.003125	0.000158637
PF3D7_0918900	1	gamma-glutamylcysteine synthetasegamma-glutamylcysteine synthetase location=Pf3D7_09_v3:777558-780749(+) protein_length=1063 sequence_SO=chromosome SO=protein_coding_gene is_pseudo=false	1063	3.7	2	0.04	0.00188147	9.55104e-05
PF3D7_0919000	1	nucleosome assembly proteinnucleosome assembly protein location=Pf3D7_09_v3:781368-782675(-) protein_length=269 sequence_SO=chromosome SO=protein_coding_gene is_pseudo=false	269	33.1	10	0.16	0.0371747	0.00188713
PF3D7_0921900	1	conserved Plasmodium protein, unknown functionconserved Plasmodium protein, unknown function location=Pf3D7_09_v3:888559-889305(+) protein_length=248 sequence_SO=chromosome SO=protein_coding_gene is_pseudo=false	248	18.5	4	0.07	0.016129	0.00081877
PF3D7_0922100	1	ubiquitin-like protein, putativeubiquitin-like protein, putative location=Pf3D7_09_v3:895415-900304(+) protein_length=1542 sequence_SO=chromosome SO=protein_coding_gene is_pseudo=false	1542	9.6	11	0.16	0.00713359	0.000362128
PF3D7_0922200	1	S-adenosylmethionine synthetaseS-adenosylmethionine synthetase location=Pf3D7_09_v3:903362-904570(+) protein_length=402 sequence_SO=chromosome SO=protein_coding_gene is_pseudo=false	402	11.9	4	0.07	0.00995025	0.000505112
PF3D7_0922500	1	phosphoglycerate kinasephosphoglycerate kinase location=Pf3D7_09_v3:913230-914480(+) protein_length=416 sequence_SO=chromosome SO=protein_coding_gene is_pseudo=false	416	37	18	0.3	0.0432692	0.00219651
PF3D7_0922800	1	conserved Plasmodium protein, unknown functionconserved Plasmodium protein, unknown function location=Pf3D7_09_v3:922292-935372(-) protein_length=4255 sequence_SO=chromosome SO=protein_coding_gene is_pseudo=false	4255	1.9	4	0.06	0.000940071	4.77215e-05
PF3D7_0923900	1	polyadenylate-binding protein 2, putativepolyadenylate-binding protein 2, putative location=Pf3D7_09_v3:966795-968069(-) protein_length=202 sequence_SO=chromosome SO=protein_coding_gene is_pseudo=false	202	25.7	5	0.08	0.0247525	0.00125653
PF3D7_0924100	0.9895	conserved Plasmodium protein, unknown functionconserved Plasmodium protein, unknown function location=Pf3D7_09_v3:977869-979965(-) protein_length=698 sequence_SO=chromosome SO=protein_coding_gene is_pseudo=false	698	1.4	1	0.02	0.00143266	7.27275e-05
PF3D7_0924200	1	heptatricopeptide repeat-containing protein, putativeheptatricopeptide repeat-containing protein, putative location=Pf3D7_09_v3:981152-984334(+) protein_length=1060 sequence_SO=chromosome SO=protein_coding_gene is_pseudo=false	1060	3.2	2	0.03	0.00188679	9.57807e-05
PF3D7_0927300	0.869	fumarate hydratasefumarate hydratase location=Pf3D7_09_v3:1113958-1116003(+) protein_length=681 sequence_SO=chromosome SO=protein_coding_gene is_pseudo=false	681	1.9	1	0.02	0.00146843	7.4543e-05
PF3D7_0927600	0.9895	RNA-binding protein, putativeRNA-binding protein, putative location=Pf3D7_09_v3:1123861-1125858(+) protein_length=595 sequence_SO=chromosome SO=protein_coding_gene is_pseudo=false	595	5	1	0.02	0.00168067	8.53173e-05
PF3D7_0928500	1	conserved Plasmodium protein, unknown functionconserved Plasmodium protein, unknown function location=Pf3D7_09_v3:1146239-1147197(-) protein_length=154 sequence_SO=chromosome SO=protein_coding_gene is_pseudo=false	154	18.2	2	0.04	0.012987	0.00065927
PF3D7_0929200	1	RNA-binding protein, putativeRNA-binding protein, putative location=Pf3D7_09_v3:1167842-1169577(+) protein_length=289 sequence_SO=chromosome SO=protein_coding_gene is_pseudo=false	289	13.8	2	0.03	0.00692042	0.000351306
PF3D7_0929400	1	high molecular weight rhoptry protein 2high molecular weight rhoptry protein 2 location=Pf3D7_09_v3:1175203-1180762(+) protein_length=1378 sequence_SO=chromosome SO=protein_coding_gene is_pseudo=false	1378	29.2	37	0.57	0.0268505	0.00136303
PF3D7_0930300	1	merozoite surface protein 1merozoite surface protein 1 location=Pf3D7_09_v3:1201812-1206974(+) protein_length=1720 sequence_SO=chromosome SO=protein_coding_gene is_pseudo=false	1720	6.7	8	0.14	0.00465116	0.000236111
PF3D7_0931100	1	nucleolar protein Nop52, putativenucleolar protein Nop52, putative location=Pf3D7_09_v3:1254815-1257292(+) protein_length=825 sequence_SO=chromosome SO=protein_coding_gene is_pseudo=false	825	6.5	4	0.07	0.00484848	0.000246127
PF3D7_0932300	0.9162	M18 aspartyl aminopeptidaseM18 aspartyl aminopeptidase location=Pf3D7_09_v3:1289315-1291027(-) protein_length=570 sequence_SO=chromosome SO=protein_coding_gene is_pseudo=false	570	6.7	3	0.02	0.00526316	0.000267178
PF3D7_0933000	1	CSTF domain-containing protein, putativeCSTF domain-containing protein, putative location=Pf3D7_09_v3:1311440-1313725(+) protein_length=761 sequence_SO=chromosome SO=protein_coding_gene is_pseudo=false	761	2.4	4	0.07	0.00525624	0.000266827
PF3D7_0933200	0.9256	calcyclin-binding protein, putativecalcyclin-binding protein, putative location=Pf3D7_09_v3:1317827-1319468(-) protein_length=200 sequence_SO=chromosome SO=protein_coding_gene is_pseudo=false	200	9	2	0.01	0.01	0.000507638
PF3D7_0933600	0.9999	mitochondrial-processing peptidase subunit beta, putativemitochondrial-processing peptidase subunit beta, putative location=Pf3D7_09_v3:1331349-1332803(-) protein_length=484 sequence_SO=chromosome SO=protein_coding_gene is_pseudo=false	484	7.2	2	0.03	0.00413223	0.000209768
PF3D7_0935800	0.9875	cytoadherence linked asexual protein 9cytoadherence linked asexual protein 9 location=Pf3D7_09_v3:1413840-1419754(+) protein_length=1340 sequence_SO=chromosome SO=protein_coding_gene is_pseudo=false	1340	0.7	1	0.02	0.000746269	3.78834e-05
PF3D7_0935900	1	ring-exported protein 1ring-exported protein 1 location=Pf3D7_09_v3:1420483-1422807(-) protein_length=713 sequence_SO=chromosome SO=protein_coding_gene is_pseudo=false	713	5.5	3	0.04	0.00420757	0.000213592
PF3D7_0936800	1	Plasmodium exported protein (PHISTc), unknown functionPlasmodium exported protein (PHISTc), unknown function location=Pf3D7_09_v3:1458392-1459862(+) protein_length=383 sequence_SO=chromosome SO=protein_coding_gene is_pseudo=false	383	10.7	3	0.05	0.0078329	0.000397627
PF3D7_1002800	0.9865	DnaJ protein, putativeDnaJ protein, putative location=Pf3D7_10_v3:132995-137272(+) protein_length=1425 sequence_SO=chromosome SO=protein_coding_gene is_pseudo=false	1425	0.8	1	0.02	0.000701754	3.56237e-05
PF3D7_1003500	0.9844	40S ribosomal protein S20e, putative40S ribosomal protein S20e, putative location=Pf3D7_10_v3:160316-160962(-) protein_length=118 sequence_SO=chromosome SO=protein_coding_gene is_pseudo=false	118	9.3	2	0.02	0.0169492	0.000860403
PF3D7_1004000	1	60S ribosomal protein L13, putative60S ribosomal protein L13, putative location=Pf3D7_10_v3:179344-180226(-) protein_length=202 sequence_SO=chromosome SO=protein_coding_gene is_pseudo=false	202	20.8	8	0.12	0.039604	0.00201045
PF3D7_1004300	1	E3 ubiquitin-protein ligase, putativeE3 ubiquitin-protein ligase, putative location=Pf3D7_10_v3:199452-202844(-) protein_length=1130 sequence_SO=chromosome SO=protein_coding_gene is_pseudo=false	1130	3	3	0.05	0.00265487	0.000134771
PF3D7_1004400	1	RNA-binding protein, putativeRNA-binding protein, putative location=Pf3D7_10_v3:207000-209642(-) protein_length=880 sequence_SO=chromosome SO=protein_coding_gene is_pseudo=false	880	3	2	0.03	0.00227273	0.000115372
PF3D7_1005100	0.9895	U3 small nucleolar RNA-associated protein 25, putativeU3 small nucleolar RNA-associated protein 25, putative location=Pf3D7_10_v3:228798-232193(+) protein_length=1131 sequence_SO=chromosome SO=protein_coding_gene is_pseudo=false	1131	1.2	1	0.02	0.000884173	4.4884e-05
PF3D7_1005500	0.9983	regulator of nonsense transcripts 1, putativeregulator of nonsense transcripts 1, putative location=Pf3D7_10_v3:237506-242245(-) protein_length=1579 sequence_SO=chromosome SO=protein_coding_gene is_pseudo=false	1579	1.9	2	0.02	0.00126662	6.42986e-05
PF3D7_1006800	1	G-strand-binding protein 2G-strand-binding protein 2 location=Pf3D7_10_v3:277621-279168(+) protein_length=246 sequence_SO=chromosome SO=protein_coding_gene is_pseudo=false	246	11.8	3	0.04	0.0121951	0.00061907
PF3D7_1007700	1	AP2 domain transcription factor AP2-IAP2 domain transcription factor AP2-I location=Pf3D7_10_v3:301126-305919(-) protein_length=1597 sequence_SO=chromosome SO=protein_coding_gene is_pseudo=false	1597	3.4	5	0.06	0.00313087	0.000158935
PF3D7_1007900	1	eukaryotic translation initiation factor 3 subunit D, putativeeukaryotic translation initiation factor 3 subunit D, putative location=Pf3D7_10_v3:316649-318280(+) protein_length=543 sequence_SO=chromosome SO=protein_coding_gene is_pseudo=false	543	20.4	8	0.14	0.014733	0.000747901
PF3D7_1008000	1	histone deacetylase 2histone deacetylase 2 location=Pf3D7_10_v3:321011-328150(+) protein_length=2379 sequence_SO=chromosome SO=protein_coding_gene is_pseudo=false	2379	1.8	3	0.05	0.00126103	6.40148e-05
PF3D7_1008100	1	PHD finger protein PHD1PHD finger protein PHD1 location=Pf3D7_10_v3:331246-342807(+) protein_length=3853 sequence_SO=chromosome SO=protein_coding_gene is_pseudo=false	3853	0.9	3	0.05	0.000778614	3.95254e-05
PF3D7_1008400	1	26S protease regulatory subunit 4, putative26S protease regulatory subunit 4, putative location=Pf3D7_10_v3:347206-348667(-) protein_length=448 sequence_SO=chromosome SO=protein_coding_gene is_pseudo=false	448	11.6	2	0.04	0.00446429	0.000226624
PF3D7_1008700	1	tubulin beta chaintubulin beta chain location=Pf3D7_10_v3:360625-362480(-) protein_length=445 sequence_SO=chromosome SO=protein_coding_gene is_pseudo=false	445	13.3	4	0.06	0.00898876	0.000456304
PF3D7_1008800	1	nucleolar protein 5, putativenucleolar protein 5, putative location=Pf3D7_10_v3:365737-367146(-) protein_length=469 sequence_SO=chromosome SO=protein_coding_gene is_pseudo=false	469	27.1	13	0.21	0.0277186	0.0014071
PF3D7_1008900	1	adenylate kinaseadenylate kinase location=Pf3D7_10_v3:369199-370225(-) protein_length=242 sequence_SO=chromosome SO=protein_coding_gene is_pseudo=false	242	17.4	4	0.04	0.0165289	0.000839071
PF3D7_1010100	1	PI31 domain-containing protein, putativePI31 domain-containing protein, putative location=Pf3D7_10_v3:403679-404575(+) protein_length=298 sequence_SO=chromosome SO=protein_coding_gene is_pseudo=false	298	15.4	3	0.05	0.0100671	0.000511045
PF3D7_1010600	1	eukaryotic translation initiation factor 2 subunit betaeukaryotic translation initiation factor 2 subunit beta location=Pf3D7_10_v3:420185-421056(-) protein_length=222 sequence_SO=chromosome SO=protein_coding_gene is_pseudo=false	222	19.8	4	0.07	0.018018	0.000914662
PF3D7_1011800	1	PRE-binding proteinPRE-binding protein location=Pf3D7_10_v3:455398-458817(+) protein_length=1139 sequence_SO=chromosome SO=protein_coding_gene is_pseudo=false	1139	29	45	0.72	0.0395083	0.00200559
PF3D7_1012100	0.9995	conserved protein, unknown functionconserved protein, unknown function location=Pf3D7_10_v3:468071-469536(-) protein_length=387 sequence_SO=chromosome SO=protein_coding_gene is_pseudo=false	387	6.2	2	0.03	0.00516796	0.000262345
PF3D7_1012600	0.9983	GMP synthase [glutamine-hydrolyzing]GMP synthase [glutamine-hydrolyzing] location=Pf3D7_10_v3:482527-484194(-) protein_length=555 sequence_SO=chromosome SO=protein_coding_gene is_pseudo=false	555	5	2	0.02	0.0036036	0.000182932
PF3D7_1012700	1	NLI interacting factor-like phosphatase, putativeNLI interacting factor-like phosphatase, putative location=Pf3D7_10_v3:487252-491828(+) protein_length=1438 sequence_SO=chromosome SO=protein_coding_gene is_pseudo=false	1438	3.1	4	0.06	0.00278164	0.000141207
PF3D7_1012900	0.9895	autophagy-related protein 18autophagy-related protein 18 location=Pf3D7_10_v3:496331-497573(-) protein_length=380 sequence_SO=chromosome SO=protein_coding_gene is_pseudo=false	380	3.7	1	0.02	0.00263158	0.000133589
PF3D7_1013600	0.9979	conserved Plasmodium protein, unknown functionconserved Plasmodium protein, unknown function location=Pf3D7_10_v3:533109-539825(+) protein_length=2238 sequence_SO=chromosome SO=protein_coding_gene is_pseudo=false	2238	0.8	1	0.02	0.000446828	2.26826e-05
PF3D7_1014600	1	transcriptional coactivator ADA2transcriptional coactivator ADA2 location=Pf3D7_10_v3:581354-589090(-) protein_length=2578 sequence_SO=chromosome SO=protein_coding_gene is_pseudo=false	2578	2.6	3	0.06	0.00116369	5.90734e-05
PF3D7_1014900	0.9981	protein KIC8protein KIC8 location=Pf3D7_10_v3:600970-607809(-) protein_length=2279 sequence_SO=chromosome SO=protein_coding_gene is_pseudo=false	2279	0.9	2	0.03	0.000877578	4.45492e-05
PF3D7_1015600	1	heat shock protein 60heat shock protein 60 location=Pf3D7_10_v3:627044-629040(-) protein_length=580 sequence_SO=chromosome SO=protein_coding_gene is_pseudo=false	580	37.1	21	0.35	0.0362069	0.001838
PF3D7_1015900	1	enolaseenolase location=Pf3D7_10_v3:637138-639011(+) protein_length=446 sequence_SO=chromosome SO=protein_coding_gene is_pseudo=false	446	44.6	17	0.29	0.0381166	0.00193494
PF3D7_1016300	1	GBP130 proteinGBP130 protein location=Pf3D7_10_v3:650898-653567(-) protein_length=824 sequence_SO=chromosome SO=protein_coding_gene is_pseudo=false	824	34.8	7	0.11	0.00849515	0.000431246
PF3D7_1019000	0.9996	eukaryotic translation initiation factor subunit eIF2A, putativeeukaryotic translation initiation factor subunit eIF2A, putative location=Pf3D7_10_v3:757795-765158(+) protein_length=2405 sequence_SO=chromosome SO=protein_coding_gene is_pseudo=false	2405	1.3	3	0.04	0.0012474	6.33228e-05
PF3D7_1019400	1	60S ribosomal protein L30e, putative60S ribosomal protein L30e, putative location=Pf3D7_10_v3:786503-787008(+) protein_length=108 sequence_SO=chromosome SO=protein_coding_gene is_pseudo=false	108	10.2	8	0.14	0.0740741	0.00376028
PF3D7_1020000	1	RNA-binding protein 34, putativeRNA-binding protein 34, putative location=Pf3D7_10_v3:811106-813484(-) protein_length=322 sequence_SO=chromosome SO=protein_coding_gene is_pseudo=false	322	14	4	0.07	0.0124224	0.000630606
PF3D7_1020700	1	N-acetyltransferase, GNAT family, putativeN-acetyltransferase, GNAT family, putative location=Pf3D7_10_v3:835292-839700(+) protein_length=1269 sequence_SO=chromosome SO=protein_coding_gene is_pseudo=false	1269	1.8	3	0.05	0.00236407	0.000120009
PF3D7_1020900	1	ADP-ribosylation factor 1ADP-ribosylation factor 1 location=Pf3D7_10_v3:845086-846192(-) protein_length=181 sequence_SO=chromosome SO=protein_coding_gene is_pseudo=false	181	17.1	3	0.05	0.0165746	0.000841388
PF3D7_1021800	1	schizont egress antigen-1schizont egress antigen-1 location=Pf3D7_10_v3:896865-903608(-) protein_length=2074 sequence_SO=chromosome SO=protein_coding_gene is_pseudo=false	2074	9.1	21	0.35	0.0101254	0.000514001
PF3D7_1021900	1	PHAX domain-containing protein, putativePHAX domain-containing protein, putative location=Pf3D7_10_v3:905473-912345(-) protein_length=2290 sequence_SO=chromosome SO=protein_coding_gene is_pseudo=false	2290	13.4	33	0.56	0.0144105	0.00073153
PF3D7_1022400	1	serine/arginine-rich splicing factor 4serine/arginine-rich splicing factor 4 location=Pf3D7_10_v3:939938-942234(-) protein_length=538 sequence_SO=chromosome SO=protein_coding_gene is_pseudo=false	538	14.7	7	0.1	0.0130112	0.000660495
PF3D7_1022600	1	kelch protein K10kelch protein K10 location=Pf3D7_10_v3:948477-951152(+) protein_length=891 sequence_SO=chromosome SO=protein_coding_gene is_pseudo=false	891	2.5	2	0.03	0.00224467	0.000113948
PF3D7_1023900	1	chromodomain-helicase-DNA-binding protein 1 homolog, putativechromodomain-helicase-DNA-binding protein 1 homolog, putative location=Pf3D7_10_v3:997475-1007461(-) protein_length=3328 sequence_SO=chromosome SO=protein_coding_gene is_pseudo=false	3328	2.2	5	0.08	0.0015024	7.62677e-05
PF3D7_1024200	1	RNA-binding protein, putativeRNA-binding protein, putative location=Pf3D7_10_v3:1021292-1021774(-) protein_length=160 sequence_SO=chromosome SO=protein_coding_gene is_pseudo=false	160	10	2	0.03	0.0125	0.000634547
PF3D7_1025000	1	Eps15-like proteinEps15-like protein location=Pf3D7_10_v3:1045608-1049760(-) protein_length=980 sequence_SO=chromosome SO=protein_coding_gene is_pseudo=false	980	4.4	5	0.06	0.00510204	0.000258999
PF3D7_1026000	1	conserved Plasmodium protein, unknown functionconserved Plasmodium protein, unknown function location=Pf3D7_10_v3:1098455-1099882(-) protein_length=363 sequence_SO=chromosome SO=protein_coding_gene is_pseudo=false	363	15.4	19	0.33	0.0523416	0.00265706
PF3D7_1026800	1	40S ribosomal protein S240S ribosomal protein S2 location=Pf3D7_10_v3:1122962-1124037(+) protein_length=263 sequence_SO=chromosome SO=protein_coding_gene is_pseudo=false	263	8.7	2	0.03	0.00760456	0.000386036
PF3D7_1027100	1	U3 small nucleolar ribonucleoprotein protein MPP10, putativeU3 small nucleolar ribonucleoprotein protein MPP10, putative location=Pf3D7_10_v3:1133838-1136156(-) protein_length=772 sequence_SO=chromosome SO=protein_coding_gene is_pseudo=false	772	4.4	3	0.04	0.00388601	0.000197269
PF3D7_1027300	1	peroxiredoxinperoxiredoxin location=Pf3D7_10_v3:1140589-1142602(-) protein_length=393 sequence_SO=chromosome SO=protein_coding_gene is_pseudo=false	393	32.3	98	1.62	0.249364	0.0126586
PF3D7_1027800	1	60S ribosomal protein L360S ribosomal protein L3 location=Pf3D7_10_v3:1153271-1154431(-) protein_length=386 sequence_SO=chromosome SO=protein_coding_gene is_pseudo=false	386	35.8	43	0.71	0.111399	0.00565503
PF3D7_1028300	1	rRNA-processing protein EBP2, putativerRNA-processing protein EBP2, putative location=Pf3D7_10_v3:1168010-1168957(-) protein_length=315 sequence_SO=chromosome SO=protein_coding_gene is_pseudo=false	315	30.8	10	0.17	0.031746	0.00161155
PF3D7_1028400	1	ribosome biogenesis protein RPF2, putativeribosome biogenesis protein RPF2, putative location=Pf3D7_10_v3:1169940-1171391(+) protein_length=483 sequence_SO=chromosome SO=protein_coding_gene is_pseudo=false	483	14.9	5	0.08	0.010352	0.000525505
PF3D7_1029600	0.9895	adenosine deaminaseadenosine deaminase location=Pf3D7_10_v3:1206302-1207405(+) protein_length=367 sequence_SO=chromosome SO=protein_coding_gene is_pseudo=false	367	4.4	1	0.02	0.0027248	0.000138321
PF3D7_1030300	0.9895	conserved Plasmodium protein, unknown functionconserved Plasmodium protein, unknown function location=Pf3D7_10_v3:1233667-1237002(-) protein_length=1111 sequence_SO=chromosome SO=protein_coding_gene is_pseudo=false	1111	1.5	1	0.02	0.00090009	4.5692e-05
PF3D7_1033100	0.9972	S-adenosylmethionine decarboxylase/ornithine decarboxylaseS-adenosylmethionine decarboxylase/ornithine decarboxylase location=Pf3D7_10_v3:1324132-1328436(-) protein_length=1434 sequence_SO=chromosome SO=protein_coding_gene is_pseudo=false	1434	1.3	2	0.03	0.0013947	7.08002e-05
PF3D7_1033200	1	early transcribed membrane protein 10.2early transcribed membrane protein 10.2 location=Pf3D7_10_v3:1335222-1336289(+) protein_length=355 sequence_SO=chromosome SO=protein_coding_gene is_pseudo=false	355	25.6	6	0.1	0.0169014	0.000857979
PF3D7_1033400	1	haloacid dehalogenase-like hydrolasehaloacid dehalogenase-like hydrolase location=Pf3D7_10_v3:1339762-1340628(+) protein_length=288 sequence_SO=chromosome SO=protein_coding_gene is_pseudo=false	288	13.9	4	0.06	0.0138889	0.000705052
PF3D7_1033600	0.9972	pre-mRNA-splicing factor CEF1, putativepre-mRNA-splicing factor CEF1, putative location=Pf3D7_10_v3:1344150-1346897(-) protein_length=915 sequence_SO=chromosome SO=protein_coding_gene is_pseudo=false	915	1.2	2	0.03	0.00218579	0.000110959
PF3D7_1034900	1	methionine--tRNA ligasemethionine--tRNA ligase location=Pf3D7_10_v3:1383450-1386119(+) protein_length=889 sequence_SO=chromosome SO=protein_coding_gene is_pseudo=false	889	15.6	12	0.2	0.0134983	0.000685225
PF3D7_1036900	1	conserved Plasmodium protein, unknown functionconserved Plasmodium protein, unknown function location=Pf3D7_10_v3:1452599-1458006(-) protein_length=1681 sequence_SO=chromosome SO=protein_coding_gene is_pseudo=false	1681	14.8	29	0.47	0.0172516	0.000875758
PF3D7_1037300	0.9895	ADP,ATP carrier protein 1ADP,ATP carrier protein 1 location=Pf3D7_10_v3:1477940-1478845(-) protein_length=301 sequence_SO=chromosome SO=protein_coding_gene is_pseudo=false	301	5.3	1	0.02	0.00332226	0.00016865
PF3D7_1103100	0.9733	60S acidic ribosomal protein P1, putative60S acidic ribosomal protein P1, putative location=Pf3D7_11_v3:140048-140801(-) protein_length=118 sequence_SO=chromosome SO=protein_coding_gene is_pseudo=false	118	22	2	0.02	0.0169492	0.000860403
PF3D7_1104000	0.9875	phenylalanine--tRNA ligase beta subunitphenylalanine--tRNA ligase beta subunit location=Pf3D7_11_v3:175608-177778(-) protein_length=623 sequence_SO=chromosome SO=protein_coding_gene is_pseudo=false	623	3.5	1	0.02	0.00160514	8.14828e-05
PF3D7_1104200	1	chromatin remodeling proteinchromatin remodeling protein location=Pf3D7_11_v3:182383-187223(-) protein_length=1426 sequence_SO=chromosome SO=protein_coding_gene is_pseudo=false	1426	1.4	2	0.03	0.00140252	7.11974e-05
PF3D7_1104400	1	thioredoxin-like mero proteinthioredoxin-like mero protein location=Pf3D7_11_v3:196767-198355(+) protein_length=424 sequence_SO=chromosome SO=protein_coding_gene is_pseudo=false	424	9.9	5	0.07	0.0117925	0.000598629
PF3D7_1105000	1	histone H4histone H4 location=Pf3D7_11_v3:221818-222129(-) protein_length=103 sequence_SO=chromosome SO=protein_coding_gene is_pseudo=false	103	52.4	30	0.49	0.291262	0.0147856
PF3D7_1105100	1	histone H2Bhistone H2B location=Pf3D7_11_v3:226065-226418(+) protein_length=117 sequence_SO=chromosome SO=protein_coding_gene is_pseudo=false	117	46.2	54	0.82	0.461538	0.0234294
PF3D7_1105400	1	40S ribosomal protein S4, putative40S ribosomal protein S4, putative location=Pf3D7_11_v3:235597-237097(-) protein_length=261 sequence_SO=chromosome SO=protein_coding_gene is_pseudo=false	261	24.5	10	0.14	0.0383142	0.00194497
PF3D7_1106000	0.9402	RuvB-like helicase 2RuvB-like helicase 2 location=Pf3D7_11_v3:255714-257141(-) protein_length=475 sequence_SO=chromosome SO=protein_coding_gene is_pseudo=false	475	2.3	1	0.02	0.00210526	0.000106871
PF3D7_1107300	1	polyadenylate-binding protein-interacting protein 1, putativepolyadenylate-binding protein-interacting protein 1, putative location=Pf3D7_11_v3:301283-311287(-) protein_length=3334 sequence_SO=chromosome SO=protein_coding_gene is_pseudo=false	3334	1.8	4	0.06	0.00119976	6.09043e-05
PF3D7_1108000	0.9995	IWS1-like protein, putativeIWS1-like protein, putative location=Pf3D7_11_v3:352556-354262(+) protein_length=568 sequence_SO=chromosome SO=protein_coding_gene is_pseudo=false	568	7.4	2	0.03	0.00352113	0.000178746
PF3D7_1108400	1	casein kinase 2, alpha subunitcasein kinase 2, alpha subunit location=Pf3D7_11_v3:365093-366100(+) protein_length=335 sequence_SO=chromosome SO=protein_coding_gene is_pseudo=false	335	22.4	5	0.08	0.0149254	0.000757668
PF3D7_1108500	1	succinate--CoA ligase [ADP-forming] subunit alpha, putativesuccinate--CoA ligase [ADP-forming] subunit alpha, putative location=Pf3D7_11_v3:367316-368823(+) protein_length=327 sequence_SO=chromosome SO=protein_coding_gene is_pseudo=false	327	9.2	2	0.03	0.00611621	0.000310482
PF3D7_1108700	1	heat shock protein J2heat shock protein J2 location=Pf3D7_11_v3:373238-374860(-) protein_length=540 sequence_SO=chromosome SO=protein_coding_gene is_pseudo=false	540	10.6	6	0.1	0.0111111	0.000564042
PF3D7_1109400	1	essential nuclear protein 1, putativeessential nuclear protein 1, putative location=Pf3D7_11_v3:390644-393331(-) protein_length=436 sequence_SO=chromosome SO=protein_coding_gene is_pseudo=false	436	8.5	2	0.04	0.00458716	0.000232861
PF3D7_1109900	1	60S ribosomal protein L3660S ribosomal protein L36 location=Pf3D7_11_v3:397124-397775(+) protein_length=112 sequence_SO=chromosome SO=protein_coding_gene is_pseudo=false	112	36.6	23	0.37	0.205357	0.0104247
PF3D7_1110400	1	RNA-binding protein, putativeRNA-binding protein, putative location=Pf3D7_11_v3:414797-419556(+) protein_length=1483 sequence_SO=chromosome SO=protein_coding_gene is_pseudo=false	1483	7.7	12	0.19	0.00809171	0.000410765
PF3D7_1115800	1	conserved Plasmodium protein, unknown functionconserved Plasmodium protein, unknown function location=Pf3D7_11_v3:596289-597203(-) protein_length=304 sequence_SO=chromosome SO=protein_coding_gene is_pseudo=false	304	8.2	2	0.03	0.00657895	0.000333972
PF3D7_1116700	1	dipeptidyl aminopeptidase 1dipeptidyl aminopeptidase 1 location=Pf3D7_11_v3:630779-632881(-) protein_length=700 sequence_SO=chromosome SO=protein_coding_gene is_pseudo=false	700	5	2	0.03	0.00285714	0.000145039
PF3D7_1116800	0.9895	heat shock protein 101heat shock protein 101 location=Pf3D7_11_v3:636094-639511(-) protein_length=906 sequence_SO=chromosome SO=protein_coding_gene is_pseudo=false	906	1.9	1	0.02	0.00110375	5.60306e-05
PF3D7_1117400	0.9834	conserved Plasmodium protein, unknown functionconserved Plasmodium protein, unknown function location=Pf3D7_11_v3:664163-665356(+) protein_length=397 sequence_SO=chromosome SO=protein_coding_gene is_pseudo=false	397	7.3	1	0.02	0.00251889	0.000127868
PF3D7_1117700	1	GTP-binding nuclear protein RAN/TC4GTP-binding nuclear protein RAN/TC4 location=Pf3D7_11_v3:670711-671515(-) protein_length=214 sequence_SO=chromosome SO=protein_coding_gene is_pseudo=false	214	19.6	6	0.1	0.0280374	0.00142328
PF3D7_1118200	1	heat shock protein 90, putativeheat shock protein 90, putative location=Pf3D7_11_v3:688766-691558(-) protein_length=930 sequence_SO=chromosome SO=protein_coding_gene is_pseudo=false	930	8.2	5	0.07	0.00537634	0.000272923
PF3D7_1118300	1	insulinase, putativeinsulinase, putative location=Pf3D7_11_v3:694655-699121(+) protein_length=1488 sequence_SO=chromosome SO=protein_coding_gene is_pseudo=false	1488	3.8	4	0.05	0.00268817	0.000136462
PF3D7_1118500	1	nucleolar protein 56, putativenucleolar protein 56, putative location=Pf3D7_11_v3:703175-704959(+) protein_length=594 sequence_SO=chromosome SO=protein_coding_gene is_pseudo=false	594	15.8	10	0.17	0.016835	0.000854609
PF3D7_1119200	1	conserved protein, unknown functionconserved protein, unknown function location=Pf3D7_11_v3:722717-723289(-) protein_length=150 sequence_SO=chromosome SO=protein_coding_gene is_pseudo=false	150	18.7	4	0.06	0.0266667	0.0013537
PF3D7_1120000	1	conserved protein, unknown functionconserved protein, unknown function location=Pf3D7_11_v3:756192-760435(+) protein_length=1070 sequence_SO=chromosome SO=protein_coding_gene is_pseudo=false	1070	11.5	2	0.03	0.00186916	9.48855e-05
PF3D7_1120100	1	phosphoglycerate mutase, putativephosphoglycerate mutase, putative location=Pf3D7_11_v3:761695-762818(+) protein_length=250 sequence_SO=chromosome SO=protein_coding_gene is_pseudo=false	250	17.2	4	0.07	0.016	0.00081222
PF3D7_1121600	1	exported protein 1exported protein 1 location=Pf3D7_11_v3:815386-816322(-) protein_length=162 sequence_SO=chromosome SO=protein_coding_gene is_pseudo=false	162	18.5	6	0.1	0.037037	0.00188014
PF3D7_1123400	0.9984	eukaryotic peptide chain release factor GTP-binding subunit, putativeeukaryotic peptide chain release factor GTP-binding subunit, putative location=Pf3D7_11_v3:925728-927524(+) protein_length=555 sequence_SO=chromosome SO=protein_coding_gene is_pseudo=false	555	7.6	2	0.03	0.0036036	0.000182932
PF3D7_1124700	1	GrpE protein homolog, mitochondrial, putativeGrpE protein homolog, mitochondrial, putative location=Pf3D7_11_v3:974493-975538(-) protein_length=301 sequence_SO=chromosome SO=protein_coding_gene is_pseudo=false	301	34.9	13	0.18	0.0431894	0.00219246
PF3D7_1124800	1	ribosome biogenesis regulatory protein, putativeribosome biogenesis regulatory protein, putative location=Pf3D7_11_v3:976880-977936(-) protein_length=246 sequence_SO=chromosome SO=protein_coding_gene is_pseudo=false	246	40.2	9	0.12	0.0365854	0.00185721
PF3D7_1124900	1	60S ribosomal protein L35, putative60S ribosomal protein L35, putative location=Pf3D7_11_v3:981945-983086(+) protein_length=124 sequence_SO=chromosome SO=protein_coding_gene is_pseudo=false	124	34.7	22	0.33	0.177419	0.00900647
PF3D7_1126000	1	threonine--tRNA ligasethreonine--tRNA ligase location=Pf3D7_11_v3:1014334-1017375(-) protein_length=1013 sequence_SO=chromosome SO=protein_coding_gene is_pseudo=false	1013	3.1	2	0.03	0.00197433	0.000100225
PF3D7_1126200	1	40S ribosomal protein S18, putative40S ribosomal protein S18, putative location=Pf3D7_11_v3:1023790-1024496(-) protein_length=156 sequence_SO=chromosome SO=protein_coding_gene is_pseudo=false	156	57.1	12	0.2	0.0769231	0.00390491
PF3D7_1126500	1	WD repeat-containing protein, putativeWD repeat-containing protein, putative location=Pf3D7_11_v3:1033062-1037168(+) protein_length=1368 sequence_SO=chromosome SO=protein_coding_gene is_pseudo=false	1368	5.1	5	0.09	0.00365497	0.00018554
PF3D7_1127800	0.9838	TFIIS central domain-containing protein, putativeTFIIS central domain-containing protein, putative location=Pf3D7_11_v3:1077288-1081550(-) protein_length=1420 sequence_SO=chromosome SO=protein_coding_gene is_pseudo=false	1420	1.8	2	0.03	0.00140845	7.14983e-05
PF3D7_1128100	0.9374	prefoldin subunit 5, putativeprefoldin subunit 5, putative location=Pf3D7_11_v3:1094909-1095931(-) protein_length=248 sequence_SO=chromosome SO=protein_coding_gene is_pseudo=false	248	6.9	1	0.02	0.00403226	0.000204693
PF3D7_1128200	1	multiprotein-bridging factor 1, putativemultiprotein-bridging factor 1, putative location=Pf3D7_11_v3:1097117-1097527(+) protein_length=136 sequence_SO=chromosome SO=protein_coding_gene is_pseudo=false	136	21.3	3	0.05	0.0220588	0.00111979
PF3D7_1129100	1	parasitophorous vacuolar protein 1parasitophorous vacuolar protein 1 location=Pf3D7_11_v3:1125952-1127310(+) protein_length=452 sequence_SO=chromosome SO=protein_coding_gene is_pseudo=false	452	1.8	2	0.03	0.00442478	0.000224618
[truncated: 299 more rows]

## Sheet: S3A
protein	protein probability	protein description	protein length	percent coverage	tot indep spectra	percent share of spectrum ids	SAF	NSAF
[truncated: 741 more rows]

[truncated: 1 more sheets: S3B]
