# Supplementary material for: Mitochondrially targeted proximity biotinylation and proteomic analysis in Plasmodium falciparum
Source: PLoS One. 2022 Aug 19;17(8):e0273357. doi: 10.1371/journal.pone.0273357 (PMC9390924; doi:10.1371/journal.pone.0273357)
Supplement: S2 Table — This table contains the spectral count data derived from Trans Proteomic Pipeline analysis of the experiment described in Fig 4. (XLSX) [file pone.0273357.s002.xlsx]

## Sheet: 02206-nobiotin control
protein	protein probability	protein description	protein length	percent coverage	tot indep spectra	SAF	NSAF
PF3D7_0510100	1	KH domain-containing protein, putative	2535	16.6	36	0.0142012	0.0015884
PF3D7_0818900	1	heat shock protein 70	677	33.1	35	0.0516987	0.00578247
PF3D7_0708400	1	heat shock protein 90	745	41.1	34	0.0456376	0.00510454
PF3D7_1015900	1	enolase	446	42.8	33	0.073991	0.00827586
PF3D7_1462800	1	glyceraldehyde-3-phosphate dehydrogenase	337	53.4	29	0.0860534	0.00962504
PF3D7_0527500	1	Hsc70-interacting protein	458	14.2	24	0.0524017	0.00586111
PF3D7_1105000	1	histone H4	103	50.5	21	0.203883	0.0228043
PF3D7_1444800	1	fructose-bisphosphate aldolase	369	39.8	20	0.0542005	0.00606231
PF3D7_0626800	1	pyruvate kinase	511	32.5	17	0.0332681	0.00372102
PF3D7_0708500	1	heat shock protein 86 family protein	912	13.2	17	0.0186404	0.00208491
PF3D7_0922500	1	phosphoglycerate kinase	416	43	17	0.0408654	0.00457078
PF3D7_1343000	1	phosphoethanolamine N-methyltransferase	266	53	17	0.0639098	0.00714828
PF3D7_0922200	1	S-adenosylmethionine synthetase	402	40.3	16	0.039801	0.00445172
PF3D7_1120100	1	phosphoglycerate mutase, putative	250	59.2	16	0.064	0.00715837
PF3D7_0207600	1	serine repeat antigen 5	997	18.6	15	0.0150451	0.00168279
PF3D7_0917900	1	heat shock protein 70	652	24.8	15	0.0230061	0.00257323
PF3D7_1307800	1	FHA domain-containing protein, putative	561	33.5	15	0.026738	0.00299063
PF3D7_0906600	1	zinc finger protein, putative	843	13.2	14	0.0166074	0.00185753
PF3D7_1473700	1	nucleoporin NUP116/NSP116, putative	1253	13.6	14	0.0111732	0.00124972
PF3D7_1036900	1	conserved Plasmodium protein, unknown function	1681	8.3	13	0.00773349	0.000864988
PF3D7_1311800	1	M1-family alanyl aminopeptidase	1085	15.7	13	0.0119816	0.00134013
PF3D7_1244700	1	conserved protein, unknown function	222	26.6	12	0.0540541	0.00604592
PF3D7_0113000	1	glutamic acid-rich protein GARP	673	15.9	11	0.0163447	0.00182815
PF3D7_0604500	1	GYF domain-containing protein, putative	2874	5.2	11	0.00382742	0.000428095
PF3D7_0608800	1	ornithine aminotransferase	414	24.9	11	0.02657	0.00297185
PF3D7_1324900	1	L-lactate dehydrogenase	316	36.4	11	0.0348101	0.0038935
PF3D7_1419400	1	conserved Plasmodium membrane protein, unknown function	2201	5.9	11	0.00499773	0.000558994
PF3D7_0108300	1	conserved Plasmodium protein, unknown function	2221	6.2	10	0.00450248	0.0005036
PF3D7_0511800	1	inositol-3-phosphate synthase	604	19.7	10	0.0165563	0.00185181
PF3D7_0708800	1	heat shock protein 110	873	15.8	10	0.0114548	0.00128121
PF3D7_0915400	1	ATP-dependent 6-phosphofructokinase	1418	10.2	10	0.00705219	0.000788784
PF3D7_1027300	1	peroxiredoxin	393	21.9	10	0.0254453	0.00284604
PF3D7_1142500	1	60S ribosomal protein L28	127	46.5	10	0.0787402	0.00880705
PF3D7_1224300	1	polyadenylate-binding protein 1, putative	875	13.7	10	0.0114286	0.00127828
PF3D7_1424100	1	60S ribosomal protein L5, putative	294	32.7	10	0.0340136	0.00380441
PF3D7_0304400	1	60S ribosomal protein L44	104	19.2	9	0.0865385	0.00967929
PF3D7_0422400	1	40S ribosomal protein S19	170	41.8	9	0.0529412	0.00592145
PF3D7_0507100	1	60S ribosomal protein L4	411	23.6	9	0.0218978	0.00244926
PF3D7_0524000	1	karyopherin beta	1123	9.8	9	0.00801425	0.00089639
PF3D7_0814000	1	60S ribosomal protein L13-2, putative	215	32.6	9	0.0418605	0.00468207
PF3D7_0814200	1	DNA/RNA-binding protein Alba 1	248	29.4	9	0.0362903	0.00405906
PF3D7_0827900	1	protein disulfide-isomerase	483	22.2	9	0.0186335	0.00208415
PF3D7_1011800	1	PRE-binding protein	1139	10.5	9	0.00790167	0.000883798
PF3D7_1222300	1	endoplasmin, putative	821	14.1	9	0.0109622	0.00122612
PF3D7_1246200	1	actin I	376	33	9	0.0239362	0.00267725
PF3D7_1338300	1	elongation factor 1-gamma, putative	411	23.1	9	0.0218978	0.00244926
PF3D7_1342000	1	40S ribosomal protein S6	306	22.2	9	0.0294118	0.00328969
PF3D7_1451100	1	elongation factor 2	832	11.1	9	0.0108173	0.00120991
PF3D7_1468700	1	eukaryotic initiation factor 4A	398	30.2	9	0.0226131	0.00252926
PF3D7_0202400	1	translation-enhancing factor	1192	8.3	8	0.00671141	0.000750668
PF3D7_0503300	1	serine/arginine-rich splicing factor 12	308	11.7	8	0.025974	0.00290518
PF3D7_0516900	1	60S ribosomal protein L2	260	25.4	8	0.0307692	0.00344152
PF3D7_0818200	1	14-3-3 protein	262	32.8	8	0.0305344	0.00341525
PF3D7_0922100	1	ubiquitin-like protein, putative	1542	5.6	8	0.00518807	0.000580283
PF3D7_1027800	1	60S ribosomal protein L3	386	23.6	8	0.0207254	0.00231813
PF3D7_1107300	1	polyadenylate-binding protein-interacting protein 1, putative	3334	2.8	8	0.00239952	0.000268385
PF3D7_1305300	0.9993	translational activator GCN1, putative	3525	0.7	8	0.0022695	0.000253843
PF3D7_0403200	1	pre-mRNA splicing factor, putative	560	16.4	7	0.0125	0.00139812
PF3D7_0619400	1	cell division cycle protein 48 homologue, putative	828	11	7	0.00845411	0.000945588
PF3D7_0703500	1	erythrocyte membrane-associated antigen	2299	4.1	7	0.0030448	0.00034056
PF3D7_0826700	1	receptor for activated c kinase	323	25.7	7	0.0216718	0.00242398
PF3D7_0922600	1	glutamine synthetase, putative	543	19	7	0.0128913	0.00144189
PF3D7_1012400	1	hypoxanthine-guanine phosphoribosyltransferase	231	38.1	7	0.030303	0.00338938
PF3D7_1029600	1	adenosine deaminase	367	21.5	7	0.0190736	0.00213337
PF3D7_1230800	1	pre-mRNA-splicing regulator WTAP, putative	584	14.6	7	0.0119863	0.00134066
PF3D7_1323400	1	60S ribosomal protein L23	190	22.6	7	0.0368421	0.00412077
PF3D7_1347500	1	DNA/RNA-binding protein Alba 4	372	18.3	7	0.0188172	0.0021047
PF3D7_1359600	1	conserved Plasmodium protein, unknown function	2025	4.4	7	0.00345679	0.00038664
PF3D7_1439900	1	triosephosphate isomerase	248	33.5	7	0.0282258	0.00315704
PF3D7_1465900	1	40S ribosomal protein S3	221	37.6	7	0.0316742	0.00354275
PF3D7_0508700	1	pre-mRNA-processing ATP-dependent RNA helicase PRP5, putative	1490	4	6	0.00402685	0.000450401
PF3D7_0623100	1	nuclear polyadenylated RNA-binding protein NAB2, putative	786	7.5	6	0.00763359	0.000853813
PF3D7_0711400	1	histone deacetylase complex subunit SAP18, putative	728	4.3	6	0.00824176	0.000921837
PF3D7_0813300	1	NPL domain-containing protein, putative	315	21	6	0.0190476	0.00213047
PF3D7_1010100	1	PI31 domain-containing protein, putative	298	19.5	6	0.0201342	0.002252
PF3D7_1110400	1	RNA-binding protein, putative	1483	4.3	6	0.00404585	0.000452527
PF3D7_1121600	1	exported protein 1	162	18.5	6	0.037037	0.00414258
PF3D7_1134000	1	heat shock protein 70	663	13.4	6	0.00904977	0.00101221
PF3D7_1144000	1	40S ribosomal protein S21	82	58.5	6	0.0731707	0.00818411
PF3D7_1239200	1	AP2 domain transcription factor, putative	2577	2.7	6	0.00232829	0.000260418
PF3D7_1336200	1	conserved Plasmodium protein, unknown function	297	16.5	6	0.020202	0.00225959
PF3D7_1423700	1	conserved Plasmodium protein, unknown function	1558	4	6	0.00385109	0.000430743
PF3D7_1438900	1	thioredoxin peroxidase 1	195	45.6	6	0.0307692	0.00344152
PF3D7_1460300	0.9812	60S ribosomal protein L29, putative	67	11.9	6	0.0895522	0.0100164
HSP60L-TurboID	1		390	19.7	5	0.0128205	0.00143397
PF3D7_0309600	1	60S acidic ribosomal protein P2	112	57.1	5	0.0446429	0.00499328
PF3D7_0419600	1	ran-specific GTPase-activating protein 1, putative	280	13.9	5	0.0178571	0.00199731
PF3D7_0517000	1	60S ribosomal protein L12, putative	165	32.7	5	0.030303	0.00338938
PF3D7_0517300	1	serine/arginine-rich splicing factor 1	298	11.7	5	0.0167785	0.00187667
PF3D7_0532100	1	early transcribed membrane protein 5	181	20.4	5	0.0276243	0.00308977
PF3D7_0813400	1	conserved protein, unknown function	659	10.2	5	0.00758725	0.000848631
PF3D7_0929400	1	high molecular weight rhoptry protein 2	1378	3.8	5	0.00362845	0.00040584
PF3D7_1007900	1	eukaryotic translation initiation factor 3 subunit D, putative	543	11.2	5	0.0092081	0.00102992
PF3D7_1008900	1	adenylate kinase	242	21.5	5	0.0206612	0.00231094
PF3D7_1016300	1	GBP130 protein	824	50.2	5	0.00606796	0.000678699
PF3D7_1026000	1	conserved Plasmodium protein, unknown function	363	12.9	5	0.0137741	0.00154063
PF3D7_1115800	1	conserved Plasmodium protein, unknown function	304	15.5	5	0.0164474	0.00183963
PF3D7_1117700	1	GTP-binding nuclear protein RAN/TC4	214	27.6	5	0.0233645	0.00261331
PF3D7_1128200	1	multiprotein-bridging factor 1, putative	136	30.1	5	0.0367647	0.00411212
PF3D7_1235600	1	serine hydroxymethyltransferase	442	10.4	5	0.0113122	0.00126527
PF3D7_1248700	1	conserved protein, unknown function	1989	4.7	5	0.00251383	0.00028117
PF3D7_1312900	1	eukaryotic translation initation factor 4 gamma	1255	5.2	5	0.00398406	0.000445616
PF3D7_1366900	1	conserved protein, unknown function	685	12.4	5	0.00729927	0.00081642
PF3D7_1437200	1	ribonucleoside-diphosphate reductase large subunit, putative	847	5.1	5	0.00590319	0.000660269
PF3D7_1442300	1	tRNA import protein tRIP	402	11.9	5	0.0124378	0.00139116
PF3D7_1446600	1	centrin-2	168	36.9	5	0.0297619	0.00332886
PF3D7_1447000	1	40S ribosomal protein S5	272	23.5	5	0.0183824	0.00205606
PF3D7_1453700	1	HSP90 co-chaperone p23	275	20	5	0.0181818	0.00203363
PF3D7_1454400	1	aminopeptidase P	777	8.5	5	0.00643501	0.000719753
PF3D7_0306800	1	T-complex protein 1 subunit beta	533	9.4	4	0.00750469	0.000839396
PF3D7_0307100	1	40S ribosomal protein S12, putative	141	22.7	4	0.0283688	0.00317304
PF3D7_0307200	1	60S ribosomal protein L7, putative	257	14	4	0.0155642	0.00174085
PF3D7_0315600	1	zinc finger protein, putative	485	6.2	4	0.00824742	0.000922471
PF3D7_0322900	1	40S ribosomal protein S3A, putative	262	17.6	4	0.0152672	0.00170763
PF3D7_0402000	1	Plasmodium exported protein (PHISTa), unknown function	428	11.4	4	0.00934579	0.00104532
PF3D7_0406100	1	V-type proton ATPase subunit B	494	14.2	4	0.00809717	0.000905664
PF3D7_0415900	1	60S ribosomal protein L15, putative	205	22	4	0.0195122	0.00218243
PF3D7_0500800	1	mature parasite-infected erythrocyte surface antigen	1434	4.3	4	0.0027894	0.000311993
PF3D7_0518300	1	proteasome subunit beta type-1, putative	240	12.5	4	0.0166667	0.00186416
PF3D7_0523000	1	multidrug resistance protein 1	1419	4	4	0.00281889	0.000315291
PF3D7_0525000	1	zinc finger protein, putative	704	8.1	4	0.00568182	0.000635509
PF3D7_0608700	1	T-complex protein 1 subunit zeta	543	8.8	4	0.00736648	0.000823938
PF3D7_0610400	1	histone H3	136	17.6	4	0.0294118	0.00328969
PF3D7_0617900	1	histone H3 variant	136	17.6	4	0.0294118	0.00328969
PF3D7_0618300	1	60S ribosomal protein L27a, putative	148	27.7	4	0.027027	0.00302296
PF3D7_0730900	1	EMP1-trafficking protein	2110	12.4	4	0.00189573	0.000212037
PF3D7_0802200	1	1-cys peroxiredoxin	220	19.5	4	0.0181818	0.00203363
PF3D7_0903700	1	alpha tubulin 1	453	9.9	4	0.00883002	0.000987634
PF3D7_0919000	1	nucleosome assembly protein	269	17.1	4	0.0148699	0.00166319
PF3D7_0925900	1	lipocalin	217	18	4	0.0184332	0.00206174
PF3D7_0930300	1	merozoite surface protein 1	1720	3.3	4	0.00232558	0.000260115
PF3D7_1001200	1	acyl-CoA binding protein, isoform 2, ACBP2	90	41.1	4	0.0444444	0.00497109
PF3D7_1006800	1	G-strand-binding protein 2	246	18.3	4	0.0162602	0.00181869
PF3D7_1008700	1	tubulin beta chain	445	12.6	4	0.00898876	0.00100539
PF3D7_1015600	1	heat shock protein 60	580	10.5	4	0.00689655	0.000771376
PF3D7_1021900	1	PHAX domain-containing protein, putative	2290	1.9	4	0.00174672	0.00019537
PF3D7_1033200	1	early transcribed membrane protein 10.2	355	14.1	4	0.0112676	0.00126028
PF3D7_1105100	1	histone H2B	117	29.1	4	0.034188	0.00382392
PF3D7_1116700	1	dipeptidyl aminopeptidase 1	700	6.7	4	0.00571429	0.00063914
PF3D7_1124900	1	60S ribosomal protein L35, putative	124	26.6	4	0.0322581	0.00360805
PF3D7_1130200	1	60S ribosomal protein P0	316	14.2	4	0.0126582	0.00141582
PF3D7_1204300	1	eukaryotic translation initiation factor 5A	161	39.1	4	0.0248447	0.00277887
PF3D7_1220400	1	debranching enzyme-associated ribonuclease, putative	519	7.5	4	0.00770713	0.000862039
PF3D7_1228600	1	merozoite surface protein 9	743	6.1	4	0.00538358	0.000602151
PF3D7_1302100	1	gamete antigen 27/25	217	19.4	4	0.0184332	0.00206174
PF3D7_1309100	1	60S ribosomal protein L24, putative	162	11.1	4	0.0246914	0.00276172
PF3D7_1361900	1	proliferating cell nuclear antigen 1	274	19	4	0.0145985	0.00163284
PF3D7_1408600	1	40S ribosomal protein S8e, putative	218	18.8	4	0.0183486	0.00205229
PF3D7_1426100	1	transcription factor BTF3, putative	171	15.2	4	0.0233918	0.00261636
PF3D7_1427900	1	leucine-rich repeat protein	281	18.9	4	0.0142349	0.00159216
PF3D7_1434300	1	Hsp70/Hsp90 organizing protein	564	8.9	4	0.0070922	0.000793259
PF3D7_1445700	1	conserved Plasmodium protein, unknown function	351	17.7	4	0.011396	0.00127464
PF3D7_0209800	1	ATP-dependent RNA helicase UAP56	457	5.5	3	0.00656455	0.000734242
PF3D7_0302500	1	cytoadherence linked asexual protein 3.1	1417	2.9	3	0.00211715	0.000236802
PF3D7_0312800	1	60S ribosomal protein L26, putative	126	25.4	3	0.0238095	0.00266308
PF3D7_0317600	1	40S ribosomal protein S11, putative	161	16.8	3	0.0186335	0.00208415
PF3D7_0503400	1	actin-depolymerizing factor 1	122	18	3	0.0245902	0.0027504
PF3D7_0513300	1	purine nucleoside phosphorylase	245	17.1	3	0.0122449	0.00136959
PF3D7_0515000	1	pre-mRNA-splicing factor CWC2, putative	848	5.3	3	0.00353774	0.000395694
PF3D7_0516200	1	40S ribosomal protein S11	151	25.8	3	0.0198675	0.00222218
PF3D7_0520900	1	adenosylhomocysteinase	479	6.5	3	0.00626305	0.000700519
PF3D7_0532300	1	Plasmodium exported protein (PHISTb), unknown function	509	6.9	3	0.00589391	0.000659231
PF3D7_0532400	1	lysine-rich membrane-associated PHISTb protein	528	9.5	3	0.00568182	0.000635509
PF3D7_0621200	1	pyridoxine biosynthesis protein PDX1	301	15.9	3	0.00996678	0.00111478
PF3D7_0621800	1	nascent polypeptide-associated complex subunit alpha, putative	184	28.8	3	0.0163043	0.00182363
PF3D7_0624000	1	hexokinase	493	9.9	3	0.00608519	0.000680626
PF3D7_0627500	1	protein DJ-1	189	21.7	3	0.015873	0.00177539
PF3D7_0706000	1	importin-7, putative	1229	2.6	3	0.00244101	0.000273026
PF3D7_0706500	1	conserved Plasmodium protein, unknown function	1706	1.9	3	0.0017585	0.000196687
PF3D7_0710600	1	60S ribosomal protein L34	150	11.3	3	0.02	0.00223699
PF3D7_0714000	0.9999	histone H2B variant	123	26.8	3	0.0243902	0.00272804
PF3D7_0722400	1	Obg-like ATPase 1, putative	393	10.4	3	0.00763359	0.000853813
PF3D7_0807500	1	proteasome subunit alpha type-6, putative	260	11.9	3	0.0115385	0.00129057
PF3D7_0812400	1	karyopherin alpha	545	7.3	3	0.00550459	0.000615686
PF3D7_0813000	1	protein KIC7	599	5.7	3	0.00500835	0.000560181
PF3D7_0817900	1	high mobility group protein B2	99	28.3	3	0.030303	0.00338938
PF3D7_0821400	1	conserved Plasmodium protein, unknown function	124	21	3	0.0241935	0.00270604
PF3D7_1004000	1	60S ribosomal protein L13, putative	202	13.4	3	0.0148515	0.00166113
PF3D7_1034900	1	methionine--tRNA ligase	889	3.9	3	0.00337458	0.000377445
PF3D7_1103100	1	60S acidic ribosomal protein P1, putative	118	53.4	3	0.0254237	0.00284363
PF3D7_1108600	1	endoplasmic reticulum-resident calcium binding protein	343	16	3	0.00874636	0.000978276
PF3D7_1113400	1	ubiquitin domain-containing protein DSK2, putative	388	10.3	3	0.00773196	0.000864816
PF3D7_1126200	1	40S ribosomal protein S18, putative	156	30.1	3	0.0192308	0.00215095
PF3D7_1132200	1	T-complex protein 1 subunit alpha	544	6.8	3	0.00551471	0.000616817
PF3D7_1206200	0.9999	eukaryotic translation initiation factor 3 subunit C, putative	984	3.9	3	0.00304878	0.000341005
PF3D7_1215300	1	10 kDa chaperonin	103	43.7	3	0.0291262	0.00325775
PF3D7_1227600	1	kinetochore protein SPC24, putative	1115	2.7	3	0.00269058	0.000300941
PF3D7_1229400	1	macrophage migration inhibitory factor	116	25.9	3	0.0258621	0.00289266
PF3D7_1238100	0.9999	calcyclin binding protein, putative	228	17.5	3	0.0131579	0.0014717
PF3D7_1247400	1	peptidyl-prolyl cis-trans isomerase FKBP35	304	8.9	3	0.00986842	0.00110378
PF3D7_1304500	1	small heat shock protein, putative	211	15.6	3	0.014218	0.00159028
PF3D7_1317800	1	40S ribosomal protein S19	145	17.2	3	0.0206897	0.00231413
PF3D7_1350100	1	lysine--tRNA ligase	583	6.9	3	0.0051458	0.000575555
PF3D7_1351400	1	60S ribosomal protein L17, putative	203	12.3	3	0.0147783	0.00165295
PF3D7_1358800	1	40S ribosomal protein S15	151	25.2	3	0.0198675	0.00222218
PF3D7_1360900	1	RNA-binding protein, putative	389	9.8	3	0.00771208	0.000862593
PF3D7_1367700	1	alanine--tRNA ligase	1408	2.7	3	0.00213068	0.000238316
PF3D7_1408000	1	plasmepsin II	453	7.7	3	0.00662252	0.000740726
PF3D7_1408500	1	conserved Plasmodium protein, unknown function	195	8.2	3	0.0153846	0.00172076
PF3D7_1421100	1	conserved Plasmodium protein, unknown function	1253	2.5	3	0.00239425	0.000267796
PF3D7_1424400	1	60S ribosomal protein L7-3, putative	283	12.7	3	0.0106007	0.00118568
PF3D7_1431700	1	60S ribosomal protein L14, putative	165	13.3	3	0.0181818	0.00203363
PF3D7_1456800	1	V-type H(+)-translocating pyrophosphatase, putative	717	5.9	3	0.0041841	0.00046799
PF3D7_1460700	1	60S ribosomal protein L27	146	19.9	3	0.0205479	0.00229828
PF3D7_1471100	1	exported protein 2	287	11.8	3	0.010453	0.00116916
PF3D7_0102900	0.9993	aspartate--tRNA ligase	626	3.2	2	0.00319489	0.000357347
PF3D7_0106300	0.986	calcium-transporting ATPase	1228	1.9	2	0.00162866	0.000182165
PF3D7_0211800	1	asparagine--tRNA ligase	610	3.1	2	0.00327869	0.00036672
PF3D7_0214000	0.9912	T-complex protein 1 subunit theta	542	2.8	2	0.00369004	0.000412729
PF3D7_0214400	0.9988	conserved protein, unknown function	619	2.4	2	0.00323102	0.000361388
PF3D7_0217800	1	40S ribosomal protein S26	107	17.8	2	0.0186916	0.00209065
PF3D7_0301600	0.9999	Plasmodium exported protein (hyp1), unknown function	732	3.1	2	0.00273224	0.0003056
PF3D7_0306900	1	40S ribosomal protein S23, putative	145	13.8	2	0.0137931	0.00154275
PF3D7_0320300	1	T-complex protein 1 subunit epsilon	535	3.9	2	0.00373832	0.000418129
PF3D7_0320800	1	ATP-dependent RNA helicase DDX6	433	9.2	2	0.00461894	0.000516626
PF3D7_0401800	1	Plasmodium exported protein (PHISTb), unknown function	560	4.1	2	0.00357143	0.000399463
PF3D7_0406200	0.9638	parasitophorous vacuole membrane protein S16	157	21.7	2	0.0127389	0.00142484
PF3D7_0424600	1	Plasmodium exported protein (PHISTb)	309	6.1	2	0.00647249	0.000723945
PF3D7_0501300	1	skeleton-binding protein 1	337	10.1	2	0.00593472	0.000663796
PF3D7_0508600	1	conserved protein, unknown function	262	6.9	2	0.00763359	0.000853813
PF3D7_0519400	1	40S ribosomal protein S24	133	15	2	0.0150376	0.00168195
PF3D7_0519500	0.9103	CCR4 domain-containing protein 1, putative	2488	0.4	2	0.000803859	8.99112e-05
PF3D7_0521000	0.9915	conserved Plasmodium protein, unknown function	518	3.5	2	0.003861	0.000431852
PF3D7_0528200	1	eukaryotic translation initiation factor 3 subunit E, putative	517	3.1	2	0.00386847	0.000432687
PF3D7_0611800	0.9957	conserved Plasmodium protein, unknown function	3248	1	2	0.000615764	6.88729e-05
PF3D7_0617200	0.9999	BFR1 domain-containing protein, putative	446	4.9	2	0.0044843	0.000501568
PF3D7_0704300	0.9998	conserved Plasmodium membrane protein, unknown function	1852	1.9	2	0.00107991	0.000120788
PF3D7_0706400	1	60S ribosomal protein L37	92	13	2	0.0217391	0.00243151
PF3D7_0707200	0.9991	conserved Plasmodium protein, unknown function	2129	1.1	2	0.000939408	0.000105072
PF3D7_0716800	0.9855	eukaryotic translation initiation factor 3 subunit I, putative	327	6.7	2	0.00611621	0.000684095
PF3D7_0719600	1	60S ribosomal protein L11a, putative	173	8.1	2	0.0115607	0.00129306
PF3D7_0722000	1	conserved Plasmodium protein, unknown function	245	8.2	2	0.00816327	0.000913058
PF3D7_0803800	1	proteasome subunit beta type-4	265	9.8	2	0.00754717	0.000844148
PF3D7_0804900	1	GTPase-activating protein, putative	491	5.1	2	0.00407332	0.000455599
PF3D7_0812500	0.9992	RNA-binding protein, putative	958	2.3	2	0.00208768	0.000233506
PF3D7_0814900	1	superoxide dismutase [Fe]	198	10.6	2	0.010101	0.00112979
PF3D7_0818000	1	U4/U6.U5 small nuclear ribonucleoprotein, putative	372	11.8	2	0.00537634	0.000601342
PF3D7_0903900	0.9996	60S ribosomal protein L32	131	13	2	0.0152672	0.00170763
PF3D7_0905400	0.9972	high molecular weight rhoptry protein 3	897	2.5	2	0.00222965	0.000249386
PF3D7_0921900	0.9999	conserved Plasmodium protein, unknown function	248	10.9	2	0.00806452	0.000902013
PF3D7_0926100	0.9983	protein kinase, putative	3178	0.7	2	0.000629327	7.03899e-05
PF3D7_0932200	0.9999	profilin	171	15.8	2	0.0116959	0.00130818
PF3D7_0936800	0.9983	Plasmodium exported protein (PHISTc), unknown function	383	4.4	2	0.00522193	0.000584071
PF3D7_1022000	0.9997	RNA-binding protein UIS12, putative	1426	1.8	2	0.00140252	0.000156872
PF3D7_1026800	1	40S ribosomal protein S2	263	16.3	2	0.00760456	0.000850567
PF3D7_1104400	1	thioredoxin-like mero protein	424	5.7	2	0.00471698	0.000527592
PF3D7_1105400	1	40S ribosomal protein S4, putative	261	7.3	2	0.00766284	0.000857085
PF3D7_1109900	1	60S ribosomal protein L36	112	16.1	2	0.0178571	0.00199731
PF3D7_1118200	0.9975	heat shock protein 90, putative	930	2.3	2	0.00215054	0.000240537
PF3D7_1124600	0.9926	ethanolamine kinase	423	4.7	2	0.00472813	0.00052884
PF3D7_1126000	0.9958	threonine--tRNA ligase	1013	3	2	0.00197433	0.000220828
PF3D7_1129000	0.9985	spermidine synthase	321	8.7	2	0.00623053	0.000696882
PF3D7_1138500	1	protein phosphatase PPM2	924	2.5	2	0.0021645	0.000242099
PF3D7_1203700	1	nucleosome assembly protein	347	5.2	2	0.00576369	0.000644666
PF3D7_1219100	0.9999	clathrin heavy chain, putative	1997	1.3	2	0.0010015	0.000112018
PF3D7_1226300	1	haloacid dehalogenase-like hydrolase, putative	295	7.5	2	0.00677966	0.000758302
PF3D7_1236100	1	clustered-asparagine-rich protein	445	5.8	2	0.00449438	0.000502695
PF3D7_1237700	1	conserved protein, unknown function	210	11.4	2	0.00952381	0.00106523
PF3D7_1302800	1	40S ribosomal protein S7, putative	194	11.3	2	0.0103093	0.00115309
PF3D7_1311500	0.9999	26S protease regulatory subunit 7, putative	420	2.4	2	0.0047619	0.000532617
PF3D7_1323100	1	60S ribosomal protein L6, putative	190	12.6	2	0.0105263	0.00117736
PF3D7_1331800	1	60S ribosomal protein L23, putative	139	18	2	0.0143885	0.00160935
PF3D7_1337500	0.9866	conserved Plasmodium protein, unknown function	3334	0.8	2	0.00059988	6.70963e-05
PF3D7_1341200	1	60S ribosomal protein L18, putative	184	14.7	2	0.0108696	0.00121576
PF3D7_1353200	1	membrane associated histidine-rich protein 2	137	12.4	2	0.0145985	0.00163284
PF3D7_1357800	0.9999	T-complex protein 1 subunit delta	529	6.2	2	0.00378072	0.000422872
PF3D7_1367100	0.9999	U1 small nuclear ribonucleoprotein 70 kDa homolog, putative	423	6.9	2	0.00472813	0.00052884
PF3D7_1401200	1	Plasmodium exported protein, unknown function	264	5.7	2	0.00757576	0.000847345
PF3D7_1409600	0.89	histidine phosphatase, putative	768	3	2	0.00260417	0.000291275
PF3D7_1410400	0.9998	rhoptry-associated protein 1	782	3.3	2	0.00255754	0.00028606
PF3D7_1410600	0.9989	eukaryotic translation initiation factor 2 subunit gamma, putative	465	5.2	2	0.00430108	0.000481073
PF3D7_1412300	1	nuclear transport factor 2, putative	125	12.8	2	0.016	0.00178959
PF3D7_1414300	1	60S ribosomal protein L10, putative	219	18.7	2	0.00913242	0.00102146
PF3D7_1414800	1	small nuclear ribonucleoprotein-associated protein B, putative	201	8.5	2	0.00995025	0.00111293
PF3D7_1415400	1	Btz domain-containing protein, putative	1474	2.2	2	0.00135685	0.000151763
PF3D7_1421200	1	40S ribosomal protein S25	105	13.3	2	0.0190476	0.00213047
PF3D7_1436000	0.9999	glucose-6-phosphate isomerase	579	4	2	0.00345423	0.000386354
PF3D7_1437900	1	HSP40, subfamily A	424	4.7	2	0.00471698	0.000527592
PF3D7_1441200	1	60S ribosomal protein L1, putative	217	12.4	2	0.00921659	0.00103087
PF3D7_1451500	1	pre-mRNA-splicing factor CWF18, putative	147	15	2	0.0136054	0.00152176
PF3D7_1454700	0.9999	6-phosphogluconate dehydrogenase, decarboxylating	468	3.8	2	0.0042735	0.00047799
PF3D7_1466300	0.9998	26S proteasome regulatory subunit RPN2, putative	1172	2.6	2	0.00170648	0.00019087
PF3D7_1466400	1	AP2 domain transcription factor AP2-EXP	813	2	2	0.00246002	0.000275153
PF3D7_1467600	0.9221	conserved Plasmodium protein, unknown function	2104	0.5	2	0.00095057	0.000106321
PF3D7_1473200	0.9999	DnaJ protein, putative	454	7.3	2	0.00440529	0.000492729
PF3D7_1473500	1	conserved Plasmodium protein, unknown function	675	2.4	2	0.00296296	0.000331406
PF3D7_0108000	0.9905	proteasome subunit beta type-3, putative	218	5.5	1	0.00458716	0.000513071
PF3D7_0203400	0.967	conserved Plasmodium protein, unknown function	91	14.3	1	0.010989	0.00122912
PF3D7_0210900	0.9914	conserved Plasmodium protein, unknown function	284	5.6	1	0.00352113	0.000393836
PF3D7_0212100	0.9854	conserved Plasmodium protein, unknown function	1844	0.6	1	0.000542299	6.06559e-05
PF3D7_0214100	0.9854	protein transport protein SEC31	1471	0.9	1	0.00067981	7.60364e-05
PF3D7_0218200	0.9862	SUZ domain-containing protein, putative	807	1.7	1	0.00123916	0.000138599
PF3D7_0306300	0.9914	glutaredoxin 1	111	10.8	1	0.00900901	0.00100765
PF3D7_0307700	0.9888	conserved Plasmodium protein, unknown function	1826	0.9	1	0.000547645	6.12539e-05
PF3D7_0313000	0.9914	conserved Plasmodium protein, unknown function	346	3.2	1	0.00289017	0.000323265
PF3D7_0319500	0.9541	RNA-binding protein, putative	309	4.5	1	0.00323625	0.000361973
PF3D7_0322000	0.9914	peptidyl-prolyl cis-trans isomerase	171	7	1	0.00584795	0.000654091
PF3D7_0417200	0.9914	bifunctional dihydrofolate reductase-thymidylate synthase	608	2.5	1	0.00164474	0.000183963
PF3D7_0512000	0.9589	prefoldin subunit 6	119	9.2	1	0.00840336	0.000939912
PF3D7_0517700	0.9541	eukaryotic translation initiation factor 3 subunit B, putative	716	1.1	1	0.00139665	0.000156214
PF3D7_0602200	0.9914	MYND-type zinc finger protein, putative	252	6	1	0.00396825	0.000443847
PF3D7_0608500	0.9687	proteasome subunit alpha type-2, putative	235	4.7	1	0.00425532	0.000475956
PF3D7_0625400	0.9837	conserved Plasmodium protein, unknown function	412	2.9	1	0.00242718	0.00027148
PF3D7_0627700	0.9795	transportin	1147	1	1	0.00087184	9.75149e-05
PF3D7_0628300	0.9879	choline/ethanolaminephosphotransferase, putative	391	2	1	0.00255754	0.00028606
PF3D7_0707900	0.982	ribosomal protein S8e, putative	259	3.9	1	0.003861	0.000431852
PF3D7_0710700	0.9871	conserved Plasmodium protein, unknown function	201	6.5	1	0.00497512	0.000556465
PF3D7_0717700	0.9871	serine--tRNA ligase, putative	539	1.9	1	0.00185529	0.000207513
PF3D7_0721600	0.943	40S ribosomal protein S5, putative	195	4.1	1	0.00512821	0.000573587
PF3D7_0802000	0.9605	glutamate dehydrogenase, putative	1397	1	1	0.00071582	8.00641e-05
PF3D7_0806500	0.9905	DnaJ protein, putative	675	1.9	1	0.00148148	0.000165703
PF3D7_0807300	0.9745	ras-related protein Rab-18	201	5.5	1	0.00497512	0.000556465
PF3D7_0817300	0.9914	conserved Plasmodium protein, unknown function	2235	1.4	1	0.000447427	5.00445e-05
PF3D7_0821700	0.9914	60S ribosomal protein L22, putative	139	10.1	1	0.00719424	0.000804673
PF3D7_0829100	0.9461	coiled-coil domain-containing protein 124, putative	216	3.7	1	0.00462963	0.000517822
PF3D7_0831400	0.9589	Plasmodium exported protein, unknown function	302	3	1	0.00331126	0.000370363
PF3D7_0905100	0.9896	nucleoporin NUP221, putative	2112	0.9	1	0.000473485	5.29591e-05
PF3D7_0912500	0.9787	SAP domain-containing protein, putative	288	7.3	1	0.00347222	0.000388367
PF3D7_0923900	0.8972	polyadenylate-binding protein 2, putative	202	5.4	1	0.0049505	0.000553711
PF3D7_1004300	0.9829	E3 ubiquitin-protein ligase, putative	1130	1.4	1	0.000884956	9.89819e-05
PF3D7_1006200	0.9803	DNA/RNA-binding protein Alba 3	107	7.5	1	0.00934579	0.00104532
PF3D7_1007700	0.982	AP2 domain transcription factor AP2-I	1597	3.1	1	0.000626174	7.00373e-05
PF3D7_1010600	0.967	eukaryotic translation initiation factor 2 subunit beta	222	5.4	1	0.0045045	0.000503827
PF3D7_1020900	0.9621	ADP-ribosylation factor 1	181	10.5	1	0.00552486	0.000617953
PF3D7_1033400	0.9914	haloacid dehalogenase-like hydrolase	288	3.8	1	0.00347222	0.000388367
PF3D7_1107000	0.9905	U6 snRNA-associated Sm-like protein LSm4, putative	126	13.5	1	0.00793651	0.000887695
PF3D7_1127100	0.9914	deoxyuridine 5'-triphosphate nucleotidohydrolase	173	10.4	1	0.00578035	0.000646529
PF3D7_1129200	0.9367	26S proteasome regulatory subunit RPN7, putative	393	5.1	1	0.00254453	0.000284604
PF3D7_1130100	0.977	60S ribosomal protein L38	87	11.5	1	0.0114943	0.00128563
PF3D7_1132000	0.9888	ubiquitin-like protein, putative	882	2.6	1	0.00113379	0.000126814
PF3D7_1136300	0.9059	tudor staphylococcal nuclease	1098	0.8	1	0.000910747	0.000101867
PF3D7_1142600	0.9914	60S ribosomal protein L35ae, putative	140	8.6	1	0.00714286	0.000798925
PF3D7_1222700	0.9245	glideosome-associated protein 45	204	7.4	1	0.00490196	0.000548282
PF3D7_1242700	0.9469	40S ribosomal protein S17, putative	137	8.8	1	0.00729927	0.00081642
PF3D7_1242800	0.9879	rab specific GDP dissociation inhibitor	459	2.2	1	0.00217865	0.000243681
PF3D7_1244800	0.8719	translation machinery-associated protein 46, putative	335	2.4	1	0.00298507	0.000333879
PF3D7_1247500	0.9862	serine/threonine protein kinase, putative	909	1.5	1	0.00110011	0.000123047
PF3D7_1320500	0.9914	SNARE protein, putative	211	6.6	1	0.00473934	0.000530093
PF3D7_1323200	0.9905	V-type proton ATPase subunit G, putative	123	8.9	1	0.00813008	0.000909346
PF3D7_1325100	0.9712	phosphoribosylpyrophosphate synthetase	437	3	1	0.00228833	0.000255949
PF3D7_1330800	0.9977	RNA-binding protein, putative	596	7.4	1	0.00167785	0.000187667
PF3D7_1332900	0.9914	isoleucine--tRNA ligase, putative	1272	1.2	1	0.000786164	8.7932e-05
PF3D7_1338200	0.9914	60S ribosomal protein L6, putative	221	8.6	1	0.00452489	0.000506107
PF3D7_1342400	0.9753	casein kinase II beta chain	385	2.9	1	0.0025974	0.000290518
PF3D7_1357900	0.9829	pyrroline-5-carboxylate reductase, putative	262	7.3	1	0.00381679	0.000426907
PF3D7_1365900	0.967	ubiquitin-60S ribosomal protein L40	128	5.5	1	0.0078125	0.000873825
PF3D7_1366500	0.9905	nucleoside diphosphate kinase	149	9.4	1	0.00671141	0.000750668
PF3D7_1404100	0.9845	cytochrome c, putative	115	7	1	0.00869565	0.000972605
PF3D7_1407100	0.972	rRNA 2'-O-methyltransferase fibrillarin, putative	318	3.5	1	0.00314465	0.000351728
PF3D7_1407300	0.9477	pre-mRNA-splicing factor 38B, putative	690	1.2	1	0.00144928	0.000162101
PF3D7_1407800	0.8993	plasmepsin IV	449	4.7	1	0.00222717	0.000249108
PF3D7_1416900	0.9565	prefoldin subunit 2, putative	147	6.1	1	0.00680272	0.000760881
PF3D7_1417200	0.9905	NOT family protein, putative	4466	0.5	1	0.000223914	2.50447e-05
PF3D7_1445100	0.982	histidine--tRNA ligase, putative	1132	1.6	1	0.000883392	9.8807e-05
PF3D7_1446200	0.9066	M17 leucyl aminopeptidase	605	1.2	1	0.00165289	0.000184875
PF3D7_1457200	0.9222	thioredoxin 1	104	16.3	1	0.00961538	0.00107548
PF3D7_1457300	0.9712	MA3 domain-containing protein, putative	639	3.3	1	0.00156495	0.000175038
PF3D7_1461800	0.9896	conserved Plasmodium protein, unknown function	2739	2.6	1	0.000365097	4.08359e-05
PF3D7_1466200	0.9914	early gametocyte enriched phosphoprotein EGXP	3078	0.4	1	0.000324886	3.63384e-05
PF3D7_1476200	0.9712	Plasmodium exported protein (PHISTb), unknown function	512	1.8	1	0.00195312	0.000218456

## Sheet: 02207-membrane
protein	protein probability	protein description	protein length	percent coverage	tot indep spectra	SAF	NSAF
PF3D7_0503800	1	60S ribosomal protein L31	120	24.2	92	0.766667	0.0194127
PF3D7_1105100	1	histone H2B	117	59	69	0.589744	0.0149328
PF3D7_1215300	1	10 kDa chaperonin	103	68	57	0.553398	0.0140125
PF3D7_1130100	1	60S ribosomal protein L38	87	54	48	0.551724	0.0139701
PF3D7_1134000	1	heat shock protein 70	663	62.9	228	0.343891	0.00870763
PF3D7_1345700	1	isocitrate dehydrogenase [NADP], mitochondrial	468	74.6	154	0.32906	0.00833208
PF3D7_1462800	1	glyceraldehyde-3-phosphate dehydrogenase	337	66.5	109	0.323442	0.00818983
PF3D7_0813900	1	40S ribosomal protein S16, putative	144	58.3	41	0.284722	0.00720941
PF3D7_0322900	1	40S ribosomal protein S3A, putative	262	56.9	71	0.270992	0.00686176
PF3D7_1408600	1	40S ribosomal protein S8e, putative	218	46.8	56	0.256881	0.00650444
PF3D7_1105400	1	40S ribosomal protein S4, putative	261	52.9	66	0.252874	0.00640298
PF3D7_1424100	1	60S ribosomal protein L5, putative	294	47.3	74	0.251701	0.00637328
PF3D7_1338200	1	60S ribosomal protein L6, putative	221	55.7	53	0.239819	0.00607242
PF3D7_0519700	1	FoP domain-containing protein, putative	192	37.5	44	0.229167	0.0058027
PF3D7_1473200	1	DnaJ protein, putative	454	57.9	103	0.226872	0.0057446
PF3D7_1027800	1	60S ribosomal protein L3	386	51.8	87	0.225389	0.00570703
PF3D7_1323100	1	60S ribosomal protein L6, putative	190	43.2	41	0.215789	0.00546397
PF3D7_1358800	1	40S ribosomal protein S15	151	58.3	32	0.211921	0.00536601
PF3D7_1342000	1	40S ribosomal protein S6	306	39.2	64	0.20915	0.00529587
PF3D7_1351400	1	60S ribosomal protein L17, putative	203	39.4	41	0.20197	0.00511407
PF3D7_0617200	1	BFR1 domain-containing protein, putative	446	54	90	0.201794	0.00510959
PF3D7_0113000	1	glutamic acid-rich protein GARP	673	39.7	132	0.196137	0.00496635
PF3D7_0519400	1	40S ribosomal protein S24	133	46.6	26	0.195489	0.00494994
PF3D7_1105000	1	histone H4	103	51.5	19	0.184466	0.00467084
PF3D7_1027300	1	peroxiredoxin	393	46.8	72	0.183206	0.00463894
HSP60L-TurboID	1		390	57.4	71	0.182051	0.00460969
PF3D7_0818900	1	heat shock protein 70	677	57	122	0.180207	0.00456299
PF3D7_1124900	1	60S ribosomal protein L35, putative	124	26.6	21	0.169355	0.00428821
PF3D7_1015600	1	heat shock protein 60	580	64.7	97	0.167241	0.0042347
PF3D7_0304400	1	60S ribosomal protein L44	104	19.2	17	0.163462	0.00413899
PF3D7_0814000	1	60S ribosomal protein L13-2, putative	215	43.7	35	0.162791	0.004122
PF3D7_0507100	1	60S ribosomal protein L4	411	48.2	66	0.160584	0.00406612
PF3D7_0422400	1	40S ribosomal protein S19	170	62.4	27	0.158824	0.00402155
PF3D7_1465900	1	40S ribosomal protein S3	221	57.5	35	0.158371	0.00401009
PF3D7_1431700	1	60S ribosomal protein L14, putative	165	44.2	26	0.157576	0.00398995
PF3D7_1460700	1	60S ribosomal protein L27	146	39	23	0.157534	0.0039889
PF3D7_1019400	1	60S ribosomal protein L30e, putative	108	34.3	17	0.157407	0.00398569
PF3D7_1447000	1	40S ribosomal protein S5	272	43	41	0.150735	0.00381675
PF3D7_1124700	1	GrpE protein homolog, mitochondrial, putative	301	60.1	45	0.149502	0.00378551
PF3D7_0618300	1	60S ribosomal protein L27a, putative	148	36.5	22	0.148649	0.00376391
PF3D7_1011800	1	PRE-binding protein	1139	52.2	166	0.145742	0.00369031
PF3D7_1302800	1	40S ribosomal protein S7, putative	194	48.5	28	0.14433	0.00365456
PF3D7_1424400	1	60S ribosomal protein L7-3, putative	283	36.7	39	0.137809	0.00348945
PF3D7_1421200	1	40S ribosomal protein S25	105	49.5	14	0.133333	0.00337611
PF3D7_1414300	1	60S ribosomal protein L10, putative	219	38.8	29	0.13242	0.00335299
PF3D7_1317800	1	40S ribosomal protein S19	145	46.9	19	0.131034	0.00331791
PF3D7_0217900	1	thioesterase/thiol ester dehydrase-isomerase, putative	519	33.9	68	0.131021	0.00331757
PF3D7_1320800	1	dihydrolipoyllysine-residue succinyltransferase component of 2-oxoglutarate dehydrogenase complex	421	40.9	55	0.130641	0.00330795
PF3D7_1246200	1	actin I	376	63.6	49	0.130319	0.00329979
PF3D7_1118200	1	heat shock protein 90, putative	930	54.1	121	0.130108	0.00329443
PF3D7_1331800	1	60S ribosomal protein L23, putative	139	32.4	18	0.129496	0.00327896
PF3D7_1147300	1	conserved Plasmodium protein, unknown function	1361	50.1	172	0.126378	0.00319999
PF3D7_0306900	1	40S ribosomal protein S23, putative	145	32.4	18	0.124138	0.00314328
PF3D7_0523100	1	mitochondrial-processing peptidase subunit alpha, putative	534	56.6	66	0.123596	0.00312954
PF3D7_1126200	1	40S ribosomal protein S18, putative	156	55.8	19	0.121795	0.00308395
PF3D7_1323400	1	60S ribosomal protein L23	190	35.3	23	0.121053	0.00306516
PF3D7_0500800	1	mature parasite-infected erythrocyte surface antigen	1434	57.2	170	0.11855	0.00300178
PF3D7_0921900	1	conserved Plasmodium protein, unknown function	248	39.9	29	0.116935	0.00296091
PF3D7_0711500	1	regulator of chromosome condensation, putative	688	42	80	0.116279	0.00294429
PF3D7_0719600	1	60S ribosomal protein L11a, putative	173	46.8	20	0.115607	0.00292727
PF3D7_0903900	1	60S ribosomal protein L32	131	32.1	15	0.114504	0.00289934
PF3D7_1116800	1	heat shock protein 101	906	57.8	103	0.113687	0.00287864
PF3D7_0907400	1	ATP-dependent protease ATPase subunit ClpY	922	54.3	103	0.111714	0.00282869
PF3D7_0312800	1	60S ribosomal protein L26, putative	126	23.8	14	0.111111	0.00281343
PF3D7_1341200	1	60S ribosomal protein L18, putative	184	47.8	20	0.108696	0.00275227
PF3D7_0316800	1	40S ribosomal protein S15A, putative	130	53.8	14	0.107692	0.00272686
PF3D7_1142600	1	60S ribosomal protein L35ae, putative	140	20.7	14	0.1	0.00253209
PF3D7_1324900	1	L-lactate dehydrogenase	316	40.5	31	0.0981013	0.00248401
PF3D7_1470600	1	RAP protein, putative	533	66.4	51	0.0956848	0.00242282
PF3D7_1426000	1	60S ribosomal protein L21	161	31.7	15	0.0931677	0.00235909
PF3D7_0715600	1	GTP-binding translation elongation factor tu family protein, putative	754	46.8	70	0.0928382	0.00235074
PF3D7_0708400	1	heat shock protein 90	745	49.5	69	0.0926174	0.00234515
PF3D7_0820700	1	2-oxoglutarate dehydrogenase E1 component	1038	45	93	0.0895954	0.00226863
PF3D7_0307200	1	60S ribosomal protein L7, putative	257	29.2	23	0.0894942	0.00226607
PF3D7_0516900	1	60S ribosomal protein L2	260	40	23	0.0884615	0.00223992
PF3D7_1242700	1	40S ribosomal protein S17, putative	137	37.2	12	0.0875912	0.00221789
PF3D7_1439400	1	cytochrome b-c1 complex subunit Rieske, putative	355	49.6	31	0.0873239	0.00221112
PF3D7_0217800	1	40S ribosomal protein S26	107	35.5	9	0.0841121	0.00212979
PF3D7_0415900	1	60S ribosomal protein L15, putative	205	35.1	17	0.0829268	0.00209978
PF3D7_1317400	1	zinc finger protein, putative	205	45.4	17	0.0829268	0.00209978
PF3D7_0929400	1	high molecular weight rhoptry protein 2	1378	50.7	110	0.0798258	0.00202126
PF3D7_0402000	1	Plasmodium exported protein (PHISTa), unknown function	428	14.5	33	0.0771028	0.00195231
PF3D7_0105200	1	heptatricopeptide repeat and RAP domain-containing protein, putative	568	46	43	0.0757042	0.0019169
PF3D7_0917900	1	heat shock protein 70	652	51.8	49	0.0751534	0.00190295
PF3D7_0922500	1	phosphoglycerate kinase	416	53.8	31	0.0745192	0.00188689
PF3D7_1026000	1	conserved Plasmodium protein, unknown function	363	20.9	27	0.0743802	0.00188337
PF3D7_1224000	1	GTP cyclohydrolase 1	389	41.4	28	0.0719794	0.00182258
PF3D7_0821700	1	60S ribosomal protein L22, putative	139	19.4	10	0.0719424	0.00182164
PF3D7_1142500	1	60S ribosomal protein L28	127	46.5	9	0.0708661	0.00179439
PF3D7_0532300	1	Plasmodium exported protein (PHISTb), unknown function	509	23.2	36	0.0707269	0.00179087
PF3D7_1338300	1	elongation factor 1-gamma, putative	411	38.7	29	0.0705596	0.00178663
PF3D7_1004000	1	60S ribosomal protein L13, putative	202	34.2	14	0.0693069	0.00175491
PF3D7_0320800	1	ATP-dependent RNA helicase DDX6	433	50.6	30	0.0692841	0.00175433
PF3D7_1437900	1	HSP40, subfamily A	424	45.3	29	0.0683962	0.00173185
PF3D7_1343000	1	phosphoethanolamine N-methyltransferase	266	53	18	0.0676692	0.00171344
PF3D7_1330600	1	elongation factor Tu, putative	505	35.4	34	0.0673267	0.00170477
PF3D7_1235700	1	ATP synthase subunit beta, mitochondrial	535	63.4	36	0.0672897	0.00170383
PF3D7_1470700	1	conserved Plasmodium protein, unknown function	580	44.7	39	0.0672414	0.00170261
PF3D7_0828300	1	conserved protein, unknown function	552	29.3	37	0.067029	0.00169723
PF3D7_0517000	1	60S ribosomal protein L12, putative	165	47.9	11	0.0666667	0.00168806
PF3D7_0614500	1	60S ribosomal protein L19	182	19.2	12	0.0659341	0.00166951
PF3D7_1108400	1	casein kinase 2, alpha subunit	335	52.2	22	0.0656716	0.00166286
PF3D7_1008700	1	tubulin beta chain	445	38.4	29	0.0651685	0.00165012
PF3D7_1132900	1	glycine cleavage system H protein	200	44.5	13	0.065	0.00164586
PF3D7_1360800	1	falcilysin	1193	49.8	77	0.0645432	0.00163429
PF3D7_0904700	1	bacterial histone-like protein	189	50.8	12	0.0634921	0.00160767
PF3D7_1420300	1	DNL-type zinc finger protein	302	29.1	19	0.0629139	0.00159303
PF3D7_1109900	1	60S ribosomal protein L36	112	49.1	7	0.0625	0.00158255
PF3D7_1365900	1	ubiquitin-60S ribosomal protein L40	128	42.2	8	0.0625	0.00158255
PF3D7_0510500	1	topoisomerase I	839	34.4	52	0.0619785	0.00156935
PF3D7_1008800	1	nucleolar protein 5, putative	469	39	29	0.0618337	0.00156568
PF3D7_1325100	1	phosphoribosylpyrophosphate synthetase	437	49.4	27	0.0617849	0.00156445
PF3D7_1117700	1	GTP-binding nuclear protein RAN/TC4	214	50	13	0.0607477	0.00153818
PF3D7_1366500	1	nucleoside diphosphate kinase	149	57	9	0.0604027	0.00152945
PF3D7_0927300	1	fumarate hydratase	681	49.5	41	0.0602056	0.00152446
PF3D7_0710600	1	60S ribosomal protein L34	150	24	9	0.06	0.00151925
PF3D7_1422700	1	conserved Plasmodium protein, unknown function	1190	33.1	71	0.0596639	0.00151074
PF3D7_0405800	1	conserved protein, unknown function	102	44.1	6	0.0588235	0.00148946
PF3D7_1015900	1	enolase	446	40.8	26	0.058296	0.0014761
PF3D7_0727200	1	cysteine desulfurase IscS, putative	553	38.2	32	0.0578662	0.00146522
PF3D7_1468700	1	eukaryotic initiation factor 4A	398	51.3	23	0.0577889	0.00146327
PF3D7_0818200	1	14-3-3 protein	262	40.1	15	0.0572519	0.00144967
PF3D7_1130200	1	60S ribosomal protein P0	316	61.7	18	0.056962	0.00144233
PF3D7_1134100	1	protein disulfide-isomerase, putative	423	45.4	24	0.0567376	0.00143664
PF3D7_1438900	1	thioredoxin peroxidase 1	195	45.6	11	0.0564103	0.00142836
PF3D7_0933600	1	mitochondrial-processing peptidase subunit beta, putative	484	30.8	27	0.0557851	0.00141253
PF3D7_0608800	1	ornithine aminotransferase	414	34.1	23	0.0555556	0.00140671
PF3D7_0929200	1	RNA-binding protein, putative	289	40.1	16	0.0553633	0.00140185
PF3D7_1302100	1	gamete antigen 27/25	217	33.6	12	0.0552995	0.00140023
PF3D7_0903700	1	alpha tubulin 1	453	41.1	25	0.0551876	0.0013974
PF3D7_0217100	1	ATP synthase subunit alpha, mitochondrial	551	34.7	30	0.0544465	0.00137863
PF3D7_0532400	1	lysine-rich membrane-associated PHISTb protein	528	40.3	28	0.0530303	0.00134277
PF3D7_0520000	1	40S ribosomal protein S9, putative	189	30.2	10	0.0529101	0.00133973
PF3D7_1319300	1	tRNA (guanine(26)-N(2))-dimethyltransferase, putative	804	26.6	42	0.0522388	0.00132273
PF3D7_0711000	1	AAA family ATPase, CDC48 subfamily	1229	32.7	64	0.0520749	0.00131858
PF3D7_0919000	1	nucleosome assembly protein	269	40.9	14	0.0520446	0.00131781
PF3D7_0219200	1	40S ribosomal protein S30	58	29.3	3	0.0517241	0.0013097
PF3D7_1458100	1	protein PET117, putative	58	19	3	0.0517241	0.0013097
PF3D7_1231100	1	ras-related protein Rab-2	213	60.1	11	0.0516432	0.00130765
PF3D7_0303700	1	lipoamide acyltransferase component of branched-chain alpha-keto acid dehydrogenase complex	448	44.9	23	0.0513393	0.00129995
PF3D7_1222300	1	endoplasmin, putative	821	44.6	42	0.0511571	0.00129534
PF3D7_1467600	1	conserved Plasmodium protein, unknown function	2104	26.4	107	0.0508555	0.00128771
PF3D7_0817900	1	high mobility group protein B2	99	28.3	5	0.0505051	0.00127883
PF3D7_0801800	1	mannose-6-phosphate isomerase, putative	1011	32.5	51	0.0504451	0.00127731
PF3D7_1311800	1	M1-family alanyl aminopeptidase	1085	51.1	54	0.0497696	0.00126021
PF3D7_1007900	1	eukaryotic translation initiation factor 3 subunit D, putative	543	40.7	27	0.0497238	0.00125905
PF3D7_1020900	1	ADP-ribosylation factor 1	181	63.5	9	0.0497238	0.00125905
PF3D7_0619400	1	cell division cycle protein 48 homologue, putative	828	38.3	41	0.0495169	0.00125381
PF3D7_1121600	1	exported protein 1	162	18.5	8	0.0493827	0.00125041
PF3D7_0714000	1	histone H2B variant	123	33.3	6	0.0487805	0.00123516
PF3D7_1028300	1	rRNA-processing protein EBP2, putative	315	36.5	15	0.047619	0.00120576
PF3D7_0515000	1	pre-mRNA-splicing factor CWC2, putative	848	31.6	40	0.0471698	0.00119438
PF3D7_1407100	1	rRNA 2'-O-methyltransferase fibrillarin, putative	318	35.8	15	0.0471698	0.00119438
PF3D7_1118500	1	nucleolar protein 56, putative	594	39.6	28	0.047138	0.00119358
PF3D7_0522000	1	conserved Plasmodium protein, unknown function	107	28	5	0.046729	0.00118322
PF3D7_1312600	1	2-oxoisovalerate dehydrogenase subunit alpha, mitochondrial, putative	429	41.5	20	0.04662	0.00118046
PF3D7_1216300	1	signal recognition particle subunit SRP19	152	47.4	7	0.0460526	0.00116609
PF3D7_0617800	0.9998	histone H2A	132	24.2	6	0.0454545	0.00115095
PF3D7_1010600	1	eukaryotic translation initiation factor 2 subunit beta	222	32.4	10	0.045045	0.00114058
PF3D7_1104400	1	thioredoxin-like mero protein	424	26.2	19	0.0448113	0.00113466
PF3D7_1460300	1	60S ribosomal protein L29, putative	67	13.4	3	0.0447761	0.00113377
PF3D7_0309600	1	60S acidic ribosomal protein P2	112	58	5	0.0446429	0.0011304
PF3D7_1227100	1	DNA helicase 60	742	37.7	33	0.0444744	0.00112613
PF3D7_1365500	1	aminomethyltransferase, mitochondrial, putative	406	36.9	18	0.044335	0.0011226
PF3D7_0317600	1	40S ribosomal protein S11, putative	161	26.1	7	0.0434783	0.00110091
PF3D7_1417700	1	conserved protein, unknown function	231	36.4	10	0.04329	0.00109614
PF3D7_1352500	1	thioredoxin-related protein, putative	208	30.8	9	0.0432692	0.00109561
PF3D7_1309100	1	60S ribosomal protein L24, putative	162	27.8	7	0.0432099	0.00109411
PF3D7_1454500	1	iron-sulfur cluster assembly protein ISU, putative	162	24.7	7	0.0432099	0.00109411
PF3D7_0520400	1	single-stranded DNA-binding protein, putative	301	33.6	13	0.0431894	0.00109359
PF3D7_1036900	1	conserved Plasmodium protein, unknown function	1681	32.2	72	0.0428316	0.00108453
PF3D7_0422300	1	alpha tubulin 2	450	32.4	19	0.0422222	0.0010691
PF3D7_1202900	1	high mobility group protein B1	97	22.7	4	0.0412371	0.00104416
PF3D7_1232200	1	dihydrolipoyl dehydrogenase, mitochondrial	512	41.6	21	0.0410156	0.00103855
PF3D7_0503400	1	actin-depolymerizing factor 1	122	30.3	5	0.0409836	0.00103774
PF3D7_0934800	1	cAMP-dependent protein kinase catalytic subunit	342	31	14	0.0409357	0.00103653
PF3D7_1426100	1	transcription factor BTF3, putative	171	20.5	7	0.0409357	0.00103653
PF3D7_1342100	1	aconitate hydratase	909	38.5	37	0.0407041	0.00103066
PF3D7_0826700	1	receptor for activated c kinase	323	41.2	13	0.0402477	0.00101911
PF3D7_1037300	1	ADP,ATP carrier protein 1	301	27.9	12	0.0398671	0.00100947
PF3D7_0807300	1	ras-related protein Rab-18	201	34.8	8	0.039801	0.0010078
PF3D7_0831400	1	Plasmodium exported protein, unknown function	302	10.6	12	0.0397351	0.00100613
PF3D7_0923900	1	polyadenylate-binding protein 2, putative	202	32.2	8	0.039604	0.00100281
PF3D7_1438000	1	eukaryotic translation initiation factor eIF2A, putative	661	31.8	26	0.0393343	0.000995979
PF3D7_0622400	1	conserved protein, unknown function	128	36.7	5	0.0390625	0.000989096
PF3D7_1143400	1	translation initiation factor eIF-1A, putative	155	34.8	6	0.0387097	0.000980162
PF3D7_0513800	1	ras-related protein Rab-1A	207	17.9	8	0.0386473	0.000978584
PF3D7_0707900	1	ribosomal protein S8e, putative	259	42.9	10	0.03861	0.000977639
PF3D7_0813300	1	NPL domain-containing protein, putative	315	23.8	12	0.0380952	0.000964604
PF3D7_0621800	1	nascent polypeptide-associated complex subunit alpha, putative	184	55.4	7	0.0380435	0.000963294
PF3D7_0320900	1	histone H2A.Z	158	26.6	6	0.0379747	0.000961552
PF3D7_1016300	1	GBP130 protein	824	66.6	31	0.0376214	0.000952605
PF3D7_0409400	1	chaperone protein DnaJ	672	34.5	25	0.0372024	0.000941996
PF3D7_0627500	1	protein DJ-1	189	34.9	7	0.037037	0.00093781
PF3D7_0705700	0.8021	40S ribosomal protein S29, putative	54	13	2	0.037037	0.00093781
PF3D7_1215000	1	thioredoxin peroxidase 2	216	53.2	8	0.037037	0.00093781
PF3D7_1211400	1	heat shock protein DNAJ homologue Pfj4	244	33.6	9	0.0368852	0.000933966
PF3D7_0527300	1	methionine aminopeptidase 1a, putative	327	26.9	12	0.0366972	0.000929206
PF3D7_1130400	1	26S protease regulatory subunit 6A, putative	439	47.4	16	0.0364465	0.000922856
PF3D7_1021900	1	PHAX domain-containing protein, putative	2290	33.8	83	0.0362445	0.000917743
PF3D7_1445900	1	ATP-dependent RNA helicase DDX5, putative	527	34	19	0.0360531	0.000912896
PF3D7_0625300	1	DNA polymerase 1, putative	1444	35	52	0.0360111	0.000911832
PF3D7_1349200	1	glutamate--tRNA ligase, putative	863	31.9	31	0.0359212	0.000909556
PF3D7_0401800	1	Plasmodium exported protein (PHISTb), unknown function	560	22.5	20	0.0357143	0.000904316
PF3D7_0905000	1	conserved Plasmodium protein, unknown function	281	23.8	10	0.0355872	0.000901098
PF3D7_1238100	1	calcyclin binding protein, putative	228	42.5	8	0.0350877	0.000888451
PF3D7_1437700	1	succinyl-CoA ligase, putative	973	39.3	34	0.0349435	0.000884799
PF3D7_0607000	1	translation initiation factor IF-2, putative	977	38	34	0.0348004	0.000881176
PF3D7_1446200	1	M17 leucyl aminopeptidase	605	28.8	21	0.0347107	0.000878906
PF3D7_1431600	1	succinate--CoA ligase [ADP-forming] subunit beta	462	34	16	0.034632	0.000876913
PF3D7_1473700	1	nucleoporin NUP116/NSP116, putative	1253	23.9	43	0.0343176	0.000868952
PF3D7_1212000	1	glutathione peroxidase-like thioredoxin peroxidase	205	36.6	7	0.0341463	0.000864615
PF3D7_1203900	1	ubiquitin-conjugating enzyme E2	147	25.9	5	0.0340136	0.000861254
PF3D7_0903200	1	ras-related protein RAB7	206	44.7	7	0.0339806	0.000860418
PF3D7_1103100	1	60S acidic ribosomal protein P1, putative	118	39.8	4	0.0338983	0.000858334
PF3D7_1105800	1	conserved Apicomplexan protein, unknown function	266	37.2	9	0.0338346	0.000856721
PF3D7_1034900	1	methionine--tRNA ligase	889	32.8	30	0.0337458	0.000854472
PF3D7_1214200	1	histone-lysine N-methyltransferase SET5	178	47.2	6	0.0337079	0.000853512
PF3D7_1330300	1	DnaJ protein, putative	331	25.1	11	0.0332326	0.000841479
PF3D7_0516200	1	40S ribosomal protein S11	151	40.4	5	0.0331126	0.000838439
PF3D7_1239600	1	hydroxyethylthiazole kinase	302	32.1	10	0.0331126	0.000838439
PF3D7_1004400	1	RNA-binding protein, putative	880	29.3	29	0.0329545	0.000834437
PF3D7_1423700	1	conserved Plasmodium protein, unknown function	1558	25	51	0.0327343	0.00082886
PF3D7_0107200	1	CCR4 domain-containing protein 3, putative	337	27	11	0.0326409	0.000826497
PF3D7_0616800	1	malate:quinone oxidoreductase	521	30.1	17	0.0326296	0.000826208
PF3D7_0706400	1	60S ribosomal protein L37	92	13	3	0.0326087	0.00082568
PF3D7_0913300	1	conserved protein, unknown function	646	28.2	21	0.0325077	0.000823124
PF3D7_0217500	1	calcium-dependent protein kinase 1	524	28.4	17	0.0324427	0.000821478
PF3D7_0922200	1	S-adenosylmethionine synthetase	402	41.3	13	0.0323383	0.000818834
PF3D7_1439900	1	triosephosphate isomerase	248	34.3	8	0.0322581	0.000816802
PF3D7_1357800	1	T-complex protein 1 subunit delta	529	39.7	17	0.0321361	0.000813714
PF3D7_1463200	1	replication factor C subunit 3, putative	344	35.5	11	0.0319767	0.000809679
PF3D7_1248800	1	conserved Plasmodium protein, unknown function	94	29.8	3	0.0319149	0.000808113
PF3D7_1412500	1	actin II	376	28.7	12	0.0319149	0.000808113
PF3D7_1208300	1	acyl carrier protein, mitochondrial, putative	157	25.5	5	0.0318471	0.000806397
PF3D7_1239200	1	AP2 domain transcription factor, putative	2577	34.8	82	0.0318199	0.000805708
PF3D7_1354600	1	60S ribosomal protein L7-2, putative	252	25.4	8	0.031746	0.000803837
PF3D7_0513600	1	deoxyribodipyrimidine photo-lyase, putative	1113	27.9	35	0.0314465	0.000796253
PF3D7_1006500	1	conserved Plasmodium protein, unknown function	320	29.7	10	0.03125	0.000791277
PF3D7_0302500	1	cytoadherence linked asexual protein 3.1	1417	28.7	44	0.0310515	0.000786251
PF3D7_1311500	1	26S protease regulatory subunit 7, putative	420	30.2	13	0.0309524	0.000783741
PF3D7_1423000	1	nucleolar GTP-binding protein 2, putative	487	27.9	15	0.0308008	0.000779903
PF3D7_1408500	1	conserved Plasmodium protein, unknown function	195	30.3	6	0.0307692	0.000779103
PF3D7_1252100	1	rhoptry neck protein 3	2215	30.3	68	0.0306998	0.000777345
PF3D7_1405900	1	RNA-binding protein, putative	1109	26.1	34	0.0306583	0.000776293
PF3D7_1338700	1	conserved protein, unknown function	622	30.5	19	0.0305466	0.000773467
PF3D7_1452200	1	aminomethyltransferase, putative	524	37.6	16	0.0305344	0.000773156
PF3D7_0921800	1	ribosome production factor 1, putative	328	29.9	10	0.0304878	0.000771977
PF3D7_0212300	1	eukaryotic peptide chain release factor subunit 1, putative	427	32.1	13	0.030445	0.000770893
PF3D7_0524000	1	karyopherin beta	1123	35.4	34	0.030276	0.000766616
PF3D7_0924200	1	heptatricopeptide repeat-containing protein, putative	1060	33.8	32	0.0301887	0.000764403
PF3D7_0825500	1	protein KRI1, putative	630	31.7	19	0.0301587	0.000763645
PF3D7_0512600	0.9739	ras-related protein Rab-1B	200	15	6	0.03	0.000759626
PF3D7_0106900	1	2-C-methyl-D-erythritol 4-phosphate cytidylyltransferase, putative	734	29.4	22	0.0299728	0.000758936
PF3D7_1029600	1	adenosine deaminase	367	28.6	11	0.0299728	0.000758936
PF3D7_0722600	1	U3 small nucleolar RNA-associated protein 7, putative	602	26.4	18	0.0299003	0.000757102
PF3D7_0706500	1	conserved Plasmodium protein, unknown function	1706	28.8	51	0.0298945	0.000756954
PF3D7_1248900	1	26S protease regulatory subunit 8, putative	435	29.2	13	0.0298851	0.000756715
PF3D7_1015800	1	ribonucleoside-diphosphate reductase small chain, putative	335	31.9	10	0.0298507	0.000755847
PF3D7_0419800	1	60S ribosomal protein L7ae/L30e, putative	236	24.6	7	0.029661	0.000751042
PF3D7_1107700	1	pescadillo homolog	643	33.4	19	0.029549	0.000748206
PF3D7_0211800	1	asparagine--tRNA ligase	610	33.6	18	0.0295082	0.000747173
PF3D7_0608700	1	T-complex protein 1 subunit zeta	543	34.8	16	0.0294659	0.000746103
PF3D7_0617900	1	histone H3 variant	136	12.5	4	0.0294118	0.000744731
PF3D7_1128200	1	multiprotein-bridging factor 1, putative	136	28.7	4	0.0294118	0.000744731
PF3D7_0626800	1	pyruvate kinase	511	37.4	15	0.0293542	0.000743274
PF3D7_1412800	1	glycylpeptide N-tetradecanoyltransferase	410	33.9	12	0.0292683	0.000741098
PF3D7_0812500	1	RNA-binding protein, putative	958	26.1	28	0.0292276	0.000740067
PF3D7_0719700	1	40S ribosomal protein S10, putative	137	33.6	4	0.0291971	0.000739295
PF3D7_0827900	1	protein disulfide-isomerase	483	34.8	14	0.0289855	0.000733938
PF3D7_0913200	1	elongation factor 1-beta	276	27.9	8	0.0289855	0.000733938
PF3D7_1133200	1	conserved Plasmodium protein, unknown function	2072	30.5	60	0.0289575	0.00073323
PF3D7_1012900	1	autophagy-related protein 18	380	25.5	11	0.0289474	0.000732972
PF3D7_0936800	1	Plasmodium exported protein (PHISTc), unknown function	383	26.9	11	0.0287206	0.000727231
PF3D7_0827000	1	ATP-dependent RNA helicase DBP10, putative	1289	30.7	37	0.0287044	0.000726821
PF3D7_0209800	1	ATP-dependent RNA helicase UAP56	457	28	13	0.0284464	0.000720287
PF3D7_0715500	1	ATP synthase subunit epsilon, mitochondrial, putative	71	35.2	2	0.028169	0.000713264
PF3D7_1468100	1	MORC family protein	2558	29.9	72	0.028147	0.000712706
PF3D7_0413600	1	26S protease regulatory subunit 6B, putative	392	36.7	11	0.0280612	0.000710534
PF3D7_1472900	1	dihydroorotase, putative	358	36.9	10	0.027933	0.000707287
PF3D7_1108700	1	heat shock protein J2	540	29.6	15	0.0277778	0.000703357
PF3D7_1445200	1	ATP-dependent RNA helicase MAK5, putative	796	26.4	22	0.0276382	0.000699823
PF3D7_0523000	1	multidrug resistance protein 1	1419	26	39	0.0274841	0.000695922
PF3D7_0111800	1	eukaryotic translation initiation factor 4E, putative	620	18.4	17	0.0274194	0.000694282
PF3D7_1233000	1	elongation factor G	803	24	22	0.0273973	0.000693722
PF3D7_0218000	1	replication factor C subunit 2, putative	330	26.1	9	0.0272727	0.000690569
PF3D7_0913000	1	conserved protein, unknown function	147	40.1	4	0.0272109	0.000689003
PF3D7_1314600	1	lipoate-protein ligase 1	408	22.5	11	0.0269608	0.00068267
PF3D7_1241700	1	replication factor C subunit 4, putative	336	32.1	9	0.0267857	0.000678237
PF3D7_1341300	1	60S ribosomal protein L18-2, putative	187	12.8	5	0.026738	0.000677028
PF3D7_0109600	1	cold-shock protein, putative	150	24.7	4	0.0266667	0.000675223
PF3D7_1104200	1	chromatin remodeling protein	1426	26.9	38	0.026648	0.000674749
PF3D7_1136300	1	tudor staphylococcal nuclease	1098	30.2	29	0.0264117	0.000668766
PF3D7_0420400	1	ribosome-recycling factor	266	31.2	7	0.0263158	0.000666338
PF3D7_1244100	1	N-alpha-acetyltransferase 15, NatA auxiliary subunit, putative	1296	23.9	34	0.0262346	0.000664282
PF3D7_0106100	1	V-type proton ATPase subunit C, putative	383	25.1	10	0.0261097	0.000661119
PF3D7_1012400	1	hypoxanthine-guanine phosphoribosyltransferase	231	26	6	0.025974	0.000657685
PF3D7_1337000	1	mitochondrial intermediate peptidase, putative	965	25.4	25	0.0259067	0.000655981
PF3D7_1311300	1	ATP synthase subunit gamma, mitochondrial	311	28	8	0.0257235	0.00065134
PF3D7_1360900	1	RNA-binding protein, putative	389	32.6	10	0.0257069	0.000650922
PF3D7_0721600	1	40S ribosomal protein S5, putative	195	13.3	5	0.025641	0.000649253
PF3D7_0934500	1	V-type proton ATPase subunit E, putative	235	19.1	6	0.0255319	0.00064649
PF3D7_1003500	1	40S ribosomal protein S20e, putative	118	9.3	3	0.0254237	0.000643751
PF3D7_1034400	1	flavoprotein subunit of succinate dehydrogenase	631	23.3	16	0.0253566	0.00064205
PF3D7_1033200	1	early transcribed membrane protein 10.2	355	33	9	0.0253521	0.000641937
PF3D7_1238800	1	acyl-CoA synthetase	792	20.5	20	0.0252525	0.000639416
PF3D7_0205800	1	PH domain-containing protein, putative	120	33.3	3	0.025	0.000633021
PF3D7_1223100	1	cAMP-dependent protein kinase regulatory subunit	441	29.3	11	0.0249433	0.000631586
PF3D7_1347900	1	conserved Plasmodium protein, unknown function	1847	24.1	46	0.0249053	0.000630622
PF3D7_0703500	1	erythrocyte membrane-associated antigen	2299	25.7	57	0.0247934	0.00062779
PF3D7_0210900	1	conserved Plasmodium protein, unknown function	284	14.4	7	0.0246479	0.000624106
PF3D7_0823200	1	RNA-binding protein, putative	286	21.7	7	0.0244755	0.000619741
PF3D7_0930300	1	merozoite surface protein 1	1720	22.7	42	0.0244186	0.0006183
PF3D7_0213100	1	protein SIS1	328	23.8	8	0.0243902	0.000617582
PF3D7_0612100	1	eukaryotic translation initiation factor 3 subunit L, putative	656	30	16	0.0243902	0.000617582
PF3D7_1308300	1	40S ribosomal protein S27	82	35.4	2	0.0243902	0.000617582
PF3D7_0912500	1	SAP domain-containing protein, putative	288	25.7	7	0.0243056	0.000615438
PF3D7_0931100	1	nucleolar protein Nop52, putative	825	29.3	20	0.0242424	0.000613839
PF3D7_0214400	1	conserved protein, unknown function	619	25.2	15	0.0242326	0.000613591
PF3D7_1201900	1	conserved protein, unknown function	207	24.2	5	0.0241546	0.000611615
PF3D7_0708800	1	heat shock protein 110	873	26	21	0.024055	0.000609093
PF3D7_0310300	1	phosphoglycerate mutase, putative	1165	24.2	28	0.0240343	0.00060857
PF3D7_1209000	1	mago-binding protein, putative	167	18	4	0.0239521	0.000606488
PF3D7_1451200	1	conserved Plasmodium protein, unknown function	1504	26.2	36	0.0239362	0.000606084
PF3D7_0812400	1	karyopherin alpha	545	24.8	13	0.0238532	0.000603984
PF3D7_1307300	1	ATP-dependent RNA helicase DBP6, putative	630	27.9	15	0.0238095	0.000602878
PF3D7_1446600	1	centrin-2	168	32.7	4	0.0238095	0.000602878
PF3D7_1211700	1	DNA replication licensing factor MCM5, putative	758	30.5	18	0.0237467	0.000601287
PF3D7_1441400	1	FACT complex subunit SSRP1, putative	506	25.1	12	0.0237154	0.000600495
PF3D7_1410600	1	eukaryotic translation initiation factor 2 subunit gamma, putative	465	27.7	11	0.0236559	0.000598988
PF3D7_1002900	1	conserved Plasmodium protein, unknown function	127	34.6	3	0.023622	0.000598131
PF3D7_1250300	1	vacuolar protein sorting-associated protein 26, putative	297	26.3	7	0.023569	0.000596788
PF3D7_1125400	1	mitochondrial import inner membrane translocase subunit TIM44, putative	470	25.5	11	0.0234043	0.000592616
PF3D7_1022100	1	methyltransferase, putative	259	26.6	6	0.023166	0.000586584
PF3D7_1441200	1	60S ribosomal protein L1, putative	217	20.3	5	0.0230415	0.00058343
PF3D7_0722400	1	Obg-like ATPase 1, putative	393	34.1	9	0.0229008	0.000579867
PF3D7_1451100	1	elongation factor 2	832	26.1	19	0.0228365	0.000578241
PF3D7_1126500	1	WD repeat-containing protein, putative	1368	24	31	0.0226608	0.000573791
PF3D7_0424600	1	Plasmodium exported protein (PHISTb)	309	25.6	7	0.0226537	0.000573612
PF3D7_1248700	1	conserved protein, unknown function	1989	18.4	45	0.0226244	0.00057287
PF3D7_1207100	1	pre-rRNA-processing protein ESF1, putative	840	16.7	19	0.022619	0.000572734
PF3D7_0310500	1	ATP-dependent RNA helicase DHX57, putative	2269	21.7	51	0.0224769	0.000569133
PF3D7_1236100	1	clustered-asparagine-rich protein	445	32.1	10	0.0224719	0.000569008
PF3D7_1436000	1	glucose-6-phosphate isomerase	579	26.8	13	0.0224525	0.000568517
PF3D7_1314000	1	conserved protein, unknown function	1205	29	27	0.0224066	0.000567355
PF3D7_0813600	1	translation initiation factor SUI1, putative	268	24.3	6	0.0223881	0.000566885
PF3D7_1466700	1	60S ribosome subunit biogenesis protein NIP7, putative	179	31.3	4	0.0223464	0.000565829
PF3D7_1230800	1	pre-mRNA-splicing regulator WTAP, putative	584	20.7	13	0.0222603	0.000563649
PF3D7_0532100	1	early transcribed membrane protein 5	181	20.4	4	0.0220994	0.000559577
PF3D7_1144600	1	transcription initiation factor IIF subunit beta, putative	317	20.8	7	0.022082	0.000559136
PF3D7_0610400	0.9852	histone H3	136	10.3	3	0.0220588	0.000558548
PF3D7_1357400	1	conserved Plasmodium protein, unknown function	1179	20.5	26	0.0220526	0.00055839
PF3D7_0616300	1	conserved Plasmodium protein, unknown function	227	27.8	5	0.0220264	0.000557728
PF3D7_0212900	1	arginyl-tRNA--protein transferase	365	26.8	8	0.0219178	0.000554978
PF3D7_0821300	1	ATP-dependent RNA helicase DHX36, putative	867	23	19	0.0219146	0.000554898
PF3D7_0517400	1	FACT complex subunit SPT16, putative	1141	23.7	25	0.0219106	0.000554795
PF3D7_0612900	1	nucleolar GTP-binding protein 1, putative	686	24.1	15	0.0218659	0.000553663
PF3D7_0915400	1	ATP-dependent 6-phosphofructokinase	1418	27.6	31	0.0218618	0.000553559
PF3D7_1331700	1	glutamine--tRNA ligase, putative	918	24.7	20	0.0217865	0.000551653
PF3D7_1332600	1	DNA-(apurinic or apyrimidinic site) lyase 1	597	21.1	13	0.0217755	0.000551376
PF3D7_1354300	1	large subunit rRNA methyltransferase, putative	1019	24.4	22	0.0215898	0.000546672
PF3D7_0609200	1	citrate synthase-like protein, putative	465	17	10	0.0215054	0.000544535
PF3D7_1327800	1	ribose-phosphate pyrophosphokinase, putative	560	23.9	12	0.0214286	0.00054259
PF3D7_0415500	1	nuclear cap-binding protein subunit 2, putative	234	25.2	5	0.0213675	0.000541044
PF3D7_1022600	1	kelch protein K10	891	23.5	19	0.0213244	0.000539951
PF3D7_0728000	1	eukaryotic translation initiation factor 2 subunit alpha	329	20.1	7	0.0212766	0.000538742
PF3D7_0810200	1	ABC1 family, putative	940	24	20	0.0212766	0.000538742
PF3D7_1445100	1	histidine--tRNA ligase, putative	1132	20.1	24	0.0212014	0.000536838
PF3D7_1014600	1	transcriptional coactivator ADA2	2578	20.3	54	0.0209465	0.000530383
PF3D7_0821200	1	conserved protein, unknown function	191	29.8	4	0.0209424	0.00053028
PF3D7_1006700	1	conserved Plasmodium protein, unknown function	383	19.8	8	0.0208877	0.000528895
PF3D7_1421100	1	conserved Plasmodium protein, unknown function	1253	20.5	26	0.0207502	0.000525413
PF3D7_1434600	1	methionine aminopeptidase 2	628	19.4	13	0.0207006	0.000524158
PF3D7_1419000	1	conserved Plasmodium protein, unknown function	1166	20.1	24	0.0205832	0.000521184
PF3D7_1129400	1	rRNA (cytosine-C(5))-methyltransferase, putative	634	23	13	0.0205047	0.000519197
PF3D7_0528800	1	nuclear GTP-binding protein, putative	537	22.3	11	0.0204842	0.000518677
PF3D7_0303000	1	N-ethylmaleimide-sensitive fusion protein	783	26.7	16	0.0204342	0.000517412
PF3D7_1124800	1	ribosome biogenesis regulatory protein, putative	246	22.8	5	0.0203252	0.000514652
PF3D7_1206200	1	eukaryotic translation initiation factor 3 subunit C, putative	984	23.3	20	0.0203252	0.000514652
PF3D7_0624000	1	hexokinase	493	28.8	10	0.020284	0.000513608
PF3D7_1127600	1	CRAL/TRIO domain-containing protein, putative	297	19.9	6	0.020202	0.000511533
PF3D7_0110700	1	chromatin assembly factor 1 subunit C, putative	446	26.2	9	0.0201794	0.000510959
PF3D7_0814200	1	DNA/RNA-binding protein Alba 1	248	15.7	5	0.0201613	0.000510501
PF3D7_0517300	1	serine/arginine-rich splicing factor 1	298	27.9	6	0.0201342	0.000509816
PF3D7_1008400	1	26S protease regulatory subunit 4, putative	448	31.7	9	0.0200893	0.000508678
PF3D7_0505800	1	small ubiquitin-related modifier	100	17	2	0.02	0.000506417
PF3D7_1120100	1	phosphoglycerate mutase, putative	250	24.4	5	0.02	0.000506417
PF3D7_1302900	1	conserved protein, unknown function	800	19.2	16	0.02	0.000506417
PF3D7_1306300	1	SAM dependent methyltransferase, putative	800	21.9	16	0.02	0.000506417
PF3D7_0710700	1	conserved Plasmodium protein, unknown function	201	10.9	4	0.0199005	0.000503898
PF3D7_1442300	1	tRNA import protein tRIP	402	19.2	8	0.0199005	0.000503898
PF3D7_1323300	1	N-acetyltransferase, GNAT family, putative	352	18.8	7	0.0198864	0.00050354
PF3D7_0624600	1	ISWI chromatin-remodeling complex ATPase	2719	22.4	54	0.0198602	0.000502878
PF3D7_1251500	1	ATP-dependent RNA helicase DRS1, putative	705	22.1	14	0.0198582	0.000502826
PF3D7_1130700	1	structural maintenance of chromosomes protein 1, putative	1818	24.5	36	0.019802	0.000501403
PF3D7_1014700	1	prohibitin 2, putative	304	28.9	6	0.0197368	0.000499754
PF3D7_1112200	1	ubiquinone biosynthesis protein COQ4, putative	355	23.4	7	0.0197183	0.000499285
PF3D7_1020700	1	N-acetyltransferase, GNAT family, putative	1269	22.3	25	0.0197006	0.000498835
PF3D7_1419700	1	eukaryotic translation initiation factor 3 subunit H, putative	509	25.1	10	0.0196464	0.000497463
PF3D7_1212700	1	eukaryotic translation initiation factor 3 subunit A, putative	1377	19.5	27	0.0196078	0.000496487
PF3D7_0517700	1	eukaryotic translation initiation factor 3 subunit B, putative	716	21.4	14	0.0195531	0.000495101
PF3D7_1469200	1	shewanella-like protein phosphatase 1, putative	358	28.5	7	0.0195531	0.000495101
PF3D7_1022500	1	citrate synthase, mitochondrial, putative	563	19	11	0.0195382	0.000494724
PF3D7_0629800	1	cullin-2, putative	1129	20.5	22	0.0194863	0.000493409
PF3D7_0928500	1	conserved Plasmodium protein, unknown function	154	13.6	3	0.0194805	0.000493263
PF3D7_1451900	1	ribosome biogenesis protein TSR1, putative	1029	17.6	20	0.0194363	0.000492145
PF3D7_1224300	1	polyadenylate-binding protein 1, putative	875	21.1	17	0.0194286	0.000491948
PF3D7_1216000	1	serine--tRNA ligase, putative	618	24.4	12	0.0194175	0.000491667
PF3D7_0621900	1	signal recognition particle subunit SRP68, putative	776	20.5	15	0.0193299	0.00048945
PF3D7_1144900	1	ras-related protein Rab-6	207	17.4	4	0.0193237	0.000489292
PF3D7_0903400	1	ATP-dependent RNA helicase DDX60, putative	2536	22.4	49	0.0193218	0.000489244
PF3D7_1235300	1	CCR4-NOT transcription complex subunit 4, putative	1662	19	32	0.0192539	0.000487526
PF3D7_0729400	1	ribosome biogenesis protein BRX1, putative	416	18.5	8	0.0192308	0.00048694
PF3D7_0524400	1	ribosome-interacting GTPase 1, putative	365	22.5	7	0.0191781	0.000485606
PF3D7_0418300	1	conserved Plasmodium protein, unknown function	992	17	19	0.0191532	0.000484976
PF3D7_1422400	1	nucleolar RNA-associated protein, putative	1630	18.8	31	0.0190184	0.000481562
PF3D7_0905400	1	high molecular weight rhoptry protein 3	897	23.9	17	0.0189521	0.000479883
PF3D7_0307400	1	ATP-dependent Clp protease proteolytic subunit	370	24.1	7	0.0189189	0.000479043
PF3D7_1350100	1	lysine--tRNA ligase	583	19.6	11	0.0188679	0.000477752
PF3D7_1223300	1	DNA gyrase subunit A	1222	21.2	23	0.0188216	0.000476579
PF3D7_0219600	1	replication factor C subunit 1	904	21	17	0.0188053	0.000476167
PF3D7_0308600	1	pre-mRNA-processing factor 19, putative	532	19.9	10	0.018797	0.000475956
PF3D7_1457300	1	MA3 domain-containing protein, putative	639	20.7	12	0.0187793	0.000475509
PF3D7_1126000	1	threonine--tRNA ligase	1013	21.8	19	0.0187562	0.000474922
PF3D7_1024200	1	RNA-binding protein, putative	160	21.2	3	0.01875	0.000474766
PF3D7_0815600	1	eukaryotic translation initiation factor 3 subunit G, putative	268	22.8	5	0.0186567	0.000472404
PF3D7_1362200	1	RuvB-like helicase 3	483	22.6	9	0.0186335	0.000471817
PF3D7_1323900	1	protein BCP1, putative	376	19.7	7	0.018617	0.000471399
PF3D7_1308200	1	carbamoyl phosphate synthetase	2375	22.1	44	0.0185263	0.000469102
PF3D7_0323000	0.9832	translation machinery-associated protein 7, putative	54	27.8	1	0.0185185	0.000468905
PF3D7_1320600	1	ras-related protein Rab-11A	216	16.2	4	0.0185185	0.000468905
PF3D7_0415000	1	arsenical pump-driving ATPase, putative	379	30.1	7	0.0184697	0.000467668
PF3D7_0604000	1	conserved Plasmodium protein, unknown function	2010	19	37	0.018408	0.000466105
PF3D7_1132200	1	T-complex protein 1 subunit alpha	544	19.5	10	0.0183824	0.000465457
PF3D7_0716800	1	eukaryotic translation initiation factor 3 subunit I, putative	327	20.8	6	0.0183486	0.000464603
PF3D7_0725400	1	conserved Plasmodium protein, unknown function	109	22	2	0.0183486	0.000464603
PF3D7_1021800	1	schizont egress antigen-1	2074	18.7	38	0.0183221	0.000463931
PF3D7_1107200	1	conserved protein, unknown function	713	19.8	13	0.0182328	0.000461671
PF3D7_0406100	1	V-type proton ATPase subunit B	494	30.4	9	0.0182186	0.000461311
PF3D7_1012100	1	conserved protein, unknown function	387	23.5	7	0.0180879	0.000458
PF3D7_0819600	1	ubiquitin-like protein, putative	277	23.1	5	0.0180505	0.000457055
PF3D7_1471400	1	diacylglycerol kinase, putative	499	15.8	9	0.0180361	0.000456689
PF3D7_1338500	1	conserved Plasmodium protein, unknown function	721	23	13	0.0180305	0.000456548
PF3D7_1008100	1	PHD finger protein PHD1	3853	21	69	0.0179081	0.000453449
PF3D7_1238700	1	BTB/POZ domain-containing protein, putative	505	20.8	9	0.0178218	0.000451263
PF3D7_1306400	1	26S protease regulatory subunit 10B, putative	393	21.1	7	0.0178117	0.000451008
PF3D7_0926900	1	replication termination factor, putative	225	16.9	4	0.0177778	0.000450149
PF3D7_1120000	1	conserved protein, unknown function	1070	37.9	19	0.017757	0.000449623
PF3D7_1421500	1	mitochondrial import inner membrane translocase subunit TIM8, putative	113	12.4	2	0.0176991	0.000448157
PF3D7_0315100	1	eukaryotic translation initiation factor 4E	227	22	4	0.0176211	0.000446183
PF3D7_1226000	1	conserved protein, unknown function	908	17	16	0.0176211	0.000446183
PF3D7_0102900	1	aspartate--tRNA ligase	626	19.3	11	0.0175719	0.000444935
PF3D7_1409800	1	CUGBP Elav-like family member 2, putative	514	18.3	9	0.0175097	0.000443361
PF3D7_0513400	1	GTP-binding protein YihA1	286	20.3	5	0.0174825	0.000442672
PF3D7_0416400	1	histone acetyltransferase, putative	1259	20.6	22	0.0174742	0.000442461
PF3D7_1443500	1	poly(A)-specific ribonuclease PARN, putative	862	17.9	15	0.0174014	0.000440618
PF3D7_0724400	1	mitochondrial import inner membrane translocase subunit TIM14, putative	115	15.7	2	0.0173913	0.000440363
PF3D7_0423600	1	conserved Plasmodium protein, unknown function	1612	19.7	28	0.0173697	0.000439816
PF3D7_1203700	1	nucleosome assembly protein	347	17.6	6	0.0172911	0.000437825
PF3D7_0622800	1	leucine--tRNA ligase, putative	1447	20	25	0.0172771	0.000437472
PF3D7_1031700	0.9641	protein phosphatase inhibitor 3	116	42.2	2	0.0172414	0.000436567
PF3D7_1405600	1	ribonucleoside-diphosphate reductase small chain, putative	349	24.9	6	0.017192	0.000435316
PF3D7_0720400	1	apoptosis-inducing factor, putative	642	23.8	11	0.017134	0.000433847
PF3D7_1225900	1	conserved Plasmodium protein, unknown function	706	24.9	12	0.0169972	0.000430383
PF3D7_0927600	1	RNA-binding protein, putative	595	24.2	10	0.0168067	0.000425561
PF3D7_1357600	1	conserved protein, unknown function	119	16.8	2	0.0168067	0.000425561
PF3D7_1446700	1	conserved Plasmodium protein, unknown function	357	21.3	6	0.0168067	0.000425561
PF3D7_1449500	1	AP2 domain transcription factor AP2-O5, putative	715	17.9	12	0.0167832	0.000424965
PF3D7_0520900	1	adenosylhomocysteinase	479	18.4	8	0.0167015	0.000422895
PF3D7_0518300	1	proteasome subunit beta type-1, putative	240	28.3	4	0.0166667	0.000422014
PF3D7_1353900	1	proteasome subunit alpha type-7, putative	241	27	4	0.0165975	0.000420263
PF3D7_1439800	1	vesicle-associated membrane protein, putative	241	30.3	4	0.0165975	0.000420263
PF3D7_0707400	1	AAA family ATPase, putative	663	20.7	11	0.0165913	0.000420105
PF3D7_1219100	1	clathrin heavy chain, putative	1997	18.2	33	0.0165248	0.000418422
PF3D7_1333600	1	U3 small nucleolar RNA-associated protein 4, putative	1335	17.3	22	0.0164794	0.000417273
PF3D7_0521500	1	ribosomal large subunit pseudouridylate synthase, putative	487	17.5	8	0.0164271	0.000415948
PF3D7_1033700	1	bromodomain protein 1	488	23.4	8	0.0163934	0.000415096
PF3D7_API02700	0.9993	t=apicoplast ribosomal protein S12	122	18	2	0.0163934	0.000415096
PF3D7_1025000	1	Eps15-like protein	980	21.2	16	0.0163265	0.000413402
PF3D7_1103700	1	casein kinase II beta chain	245	25.3	4	0.0163265	0.000413402
PF3D7_1006800	1	G-strand-binding protein 2	246	11.8	4	0.0162602	0.000411721
PF3D7_0305600	1	DNA-(apurinic or apyrimidinic site) endonuclease	617	17.7	10	0.0162075	0.000410387
PF3D7_1032800	1	leucine-rich repeat protein	309	24.3	5	0.0161812	0.000409723
PF3D7_1368200	1	ABC transporter E family member 1, putative	619	18.6	10	0.0161551	0.000409061
PF3D7_1228600	1	merozoite surface protein 9	743	22.6	12	0.0161507	0.000408951
PF3D7_0730100	1	tRNA pseudouridine synthase D, putative	868	15.9	14	0.016129	0.000408401
PF3D7_1217200	1	multiple RNA-binding domain-containing protein 1, putative	1119	21.5	18	0.0160858	0.000407306
PF3D7_0920100	1	chaperone, putative	249	22.5	4	0.0160643	0.000406761
PF3D7_0218400	1	ATP-dependent RNA helicase DDX47, putative	562	19.6	9	0.0160142	0.000405494
PF3D7_0810600	1	ATP-dependent RNA helicase DBP1, putative	941	16.9	15	0.0159405	0.000403627
PF3D7_1414900	1	ATP-dependent protease, putative	1192	17.4	19	0.0159396	0.000403604
PF3D7_0414000	1	structural maintenance of chromosomes protein 3	1193	18.4	19	0.0159262	0.000403266
PF3D7_1428300	1	proliferation-associated protein 2g4, putative	377	15.6	6	0.0159151	0.000402985
PF3D7_1310000	1	ATP synthase subunit O, mitochondrial, putative	253	17.8	4	0.0158103	0.00040033
PF3D7_0932300	1	M18 aspartyl aminopeptidase	570	16.5	9	0.0157895	0.000399803
PF3D7_0615400	1	ribonuclease, putative	2729	16.2	43	0.0157567	0.000398973
PF3D7_0504600	1	2-oxoisovalerate dehydrogenase subunit beta, mitochondrial, putative	381	21.3	6	0.015748	0.000398754
PF3D7_1143000	1	alpha/beta hydrolase, putative	382	16.8	6	0.0157068	0.00039771
PF3D7_1249800	1	THO complex subunit 2, putative	2932	17.8	46	0.0156889	0.000397258
PF3D7_0516000	1	RAP protein, putative	1084	19.6	17	0.0156827	0.000397098
PF3D7_1443100	1	conserved Plasmodium protein, unknown function	574	18.3	9	0.0156794	0.000397017
PF3D7_0109800	1	phenylalanine--tRNA ligase alpha subunit	575	18.4	9	0.0156522	0.000396326
PF3D7_0416800	1	small GTP-binding protein sar1	192	25	3	0.015625	0.000395638
PF3D7_1117300	1	conserved protein, unknown function	128	18	2	0.015625	0.000395638
PF3D7_0821000	1	conserved Plasmodium protein, unknown function	514	15.4	8	0.0155642	0.000394099
PF3D7_0922100	1	ubiquitin-like protein, putative	1542	18.8	24	0.0155642	0.000394099
PF3D7_1145400	1	dynamin-like protein	837	19.1	13	0.0155317	0.000393275
PF3D7_0528200	1	eukaryotic translation initiation factor 3 subunit E, putative	517	16.8	8	0.0154739	0.000391812
PF3D7_1246800	1	signal recognition particle receptor subunit beta, putative	261	14.9	4	0.0153257	0.000388059
PF3D7_1133500	1	conserved protein, unknown function	392	19.1	6	0.0153061	0.000387564
PF3D7_1108500	1	succinate--CoA ligase [ADP-forming] subunit alpha, putative	327	16.5	5	0.0152905	0.000387169
PF3D7_0527500	1	Hsc70-interacting protein	458	15.1	7	0.0152838	0.000387
PF3D7_1357900	1	pyrroline-5-carboxylate reductase, putative	262	19.8	4	0.0152672	0.000386578
PF3D7_1474900	1	trailer hitch homolog, putative	328	22.6	5	0.0152439	0.000385989
PF3D7_1124300	1	conserved protein, unknown function	525	20.4	8	0.0152381	0.000385842
PF3D7_1342300	1	tetratricopeptide repeat protein, putative	263	22.1	4	0.0152091	0.000385108
PF3D7_1136600	1	conserved Plasmodium protein, unknown function	1322	15.3	20	0.0151286	0.000383069
PF3D7_0803800	1	proteasome subunit beta type-4	265	18.9	4	0.0150943	0.000382202
PF3D7_0528100	1	AP-1/2 complex subunit beta, putative	929	17.1	14	0.01507	0.000381585
PF3D7_1001700	1	Plasmodium exported protein (PHISTc), unknown function	266	23.7	4	0.0150376	0.000380765
PF3D7_1220900	1	heterochromatin protein 1	266	13.5	4	0.0150376	0.000380765
PF3D7_1419400	1	conserved Plasmodium membrane protein, unknown function	2201	17	33	0.0149932	0.00037964
PF3D7_1317100	1	DNA replication licensing factor MCM4	1005	21.3	15	0.0149254	0.000377923
PF3D7_0408500	1	flap endonuclease 1	672	23.2	10	0.014881	0.000376799
PF3D7_0610800	1	transketolase	672	21.9	10	0.014881	0.000376799
PF3D7_0525100	1	acyl-CoA synthetase	673	16.6	10	0.0148588	0.000376239
PF3D7_1418900	1	ATP-dependent RNA helicase DBP4, putative	876	11.6	13	0.0148402	0.000375766
PF3D7_0731600	1	acyl-CoA synthetase	811	20.7	12	0.0147965	0.000374661
PF3D7_1427500	1	DNA mismatch repair protein MSH2, putative	811	15.5	12	0.0147965	0.000374661
PF3D7_1425200	1	enoyl-CoA hydratase, putative	406	15.3	6	0.0147783	0.0003742
PF3D7_1311900	1	V-type proton ATPase catalytic subunit A	611	16.4	9	0.01473	0.000372975
PF3D7_0529800	1	conserved Plasmodium protein, unknown function	1906	14.7	28	0.0146905	0.000371975
PF3D7_1472200	1	histone deacetylase, putative	2251	15.4	33	0.0146602	0.000371208
PF3D7_1443400	1	WD repeat-containing protein	819	22.8	12	0.014652	0.000371002
PF3D7_0106700	1	small ribosomal subunit assembling AARP2 protein	1434	16.8	21	0.0146444	0.000370808
PF3D7_0704600	1	HECT-type E3 ubiquitin ligase UT	3893	16.7	57	0.0146417	0.00037074
PF3D7_1353200	1	membrane associated histidine-rich protein 2	137	12.4	2	0.0145985	0.000369648
PF3D7_0105500	1	conserved protein, unknown function	344	17.4	5	0.0145349	0.000368036
PF3D7_1405800	1	ribosome biogenesis protein BOP1, putative	966	20.2	14	0.0144928	0.000366969
PF3D7_1007700	1	AP2 domain transcription factor AP2-I	1597	11.8	23	0.014402	0.000364671
PF3D7_1149400	1	Plasmodium exported protein, unknown function	209	19.1	3	0.0143541	0.000363457
PF3D7_1111100	1	replication factor C subunit 5, putative	349	19.5	5	0.0143266	0.000362763
PF3D7_1237700	1	conserved protein, unknown function	210	11.4	3	0.0142857	0.000361727
PF3D7_1433500	1	DNA topoisomerase 2	1472	18.4	21	0.0142663	0.000361235
PF3D7_1119600	1	ATP-dependent zinc metalloprotease FTSH, putative	1052	13.7	15	0.0142586	0.000361039
PF3D7_0307100	0.9997	40S ribosomal protein S12, putative	141	16.3	2	0.0141844	0.000359161
PF3D7_1004300	1	E3 ubiquitin-protein ligase, putative	1130	19.6	16	0.0141593	0.000358525
PF3D7_1454400	1	aminopeptidase P	777	16.2	11	0.014157	0.000358468
PF3D7_1125100	1	ATP synthase F0 subunit b-like protein, putative	496	16.1	7	0.0141129	0.000357351
PF3D7_1410900	1	ribosome maturation protein SBDS, putative	638	16.1	9	0.0141066	0.000357191
PF3D7_1251600	1	conserved Plasmodium protein, unknown function	712	16	10	0.0140449	0.00035563
PF3D7_1217500	0.9999	conserved Plasmodium protein, unknown function	214	20.1	3	0.0140187	0.000354965
PF3D7_1133800	1	RNA (uracil-5-)methyltransferase, putative	857	17.4	12	0.0140023	0.000354551
PF3D7_1456800	1	V-type H(+)-translocating pyrophosphatase, putative	717	13.8	10	0.013947	0.00035315
PF3D7_1471100	1	exported protein 2	287	13.2	4	0.0139373	0.000352904
PF3D7_0906000	1	exoribonuclease II	1797	18.2	25	0.0139121	0.000352266
PF3D7_1139700	1	adrenodoxin reductase, putative	505	15.8	7	0.0138614	0.000350982
PF3D7_0306400	1	FAD-dependent glycerol-3-phosphate dehydrogenase, putative	653	18.5	9	0.0137825	0.000348986
PF3D7_1007400	1	conserved protein, unknown function	219	16.4	3	0.0136986	0.000346861
PF3D7_1324100	1	conserved Plasmodium membrane protein, unknown function	513	15.4	7	0.0136452	0.000345509
PF3D7_0621700	1	RAP protein, putative	1616	17.3	22	0.0136139	0.000344715
PF3D7_1235600	1	serine hydroxymethyltransferase	442	15.2	6	0.0135747	0.000343722
PF3D7_1352800	1	vacuolar fusion protein MON1, putative	884	16.3	12	0.0135747	0.000343722
PF3D7_1225500	1	small subunit rRNA processing factor, putative	443	17.2	6	0.013544	0.000342946
PF3D7_0815300	1	FAD-dependent monooxygenase, putative	1182	14.1	16	0.0135364	0.000342753
PF3D7_1023900	1	chromodomain-helicase-DNA-binding protein 1 homolog, putative	3328	16.1	45	0.0135216	0.000342379
PF3D7_0417500	1	memo-like protein	296	19.3	4	0.0135135	0.000342174
PF3D7_1148700	1	Plasmodium exported protein (PHISTc), unknown function	370	18.9	5	0.0135135	0.000342174
PF3D7_1460600	1	inner membrane complex sub-compartment protein 3	148	14.2	2	0.0135135	0.000342174
PF3D7_0205900	1	26S proteasome regulatory subunit RPN1, putative	966	16.8	13	0.0134576	0.000340757
PF3D7_1211900	1	non-SERCA-type Ca2+ -transporting P-ATPase	1264	16.2	17	0.0134494	0.00034055
PF3D7_0316100	1	ribosomal protein L27, mitochondrial, putative	298	12.4	4	0.0134228	0.000339877
PF3D7_1402500	0.9425	ribosomal protein S27a, putative	149	19.5	2	0.0134228	0.000339877
PF3D7_0824500	1	conserved protein, unknown function	373	19.6	5	0.0134048	0.000339422
PF3D7_0935400	1	gametocyte development protein 1	599	20.5	8	0.0133556	0.000338175
PF3D7_1466800	1	NOC3 domain-containing protein, putative	902	13.1	12	0.0133038	0.000336863
PF3D7_0611400	1	SWI/SNF-related matrix-associated actin-dependent regulator of chromatin	830	19.3	11	0.013253	0.000335578
PF3D7_0105800	1	cyclin-dependent kinases regulatory subunit, putative	832	22.8	11	0.0132212	0.000334771
PF3D7_0822600	1	protein transport protein SEC23	759	20.2	10	0.0131752	0.000333608
PF3D7_1415800	1	ribosomal RNA small subunit methyltransferase A1	381	15.5	5	0.0131234	0.000332295
PF3D7_0309500	1	asparagine synthetase [glutamine-hydrolyzing], putative	610	16.7	8	0.0131148	0.000332077
PF3D7_1033600	1	pre-mRNA-splicing factor CEF1, putative	915	14.3	12	0.0131148	0.000332077
PF3D7_1309800	1	conserved protein, unknown function	305	17.4	4	0.0131148	0.000332077
PF3D7_1145100	1	coatomer subunit gamma, putative	1068	16.2	14	0.0131086	0.000331921
PF3D7_0320300	1	T-complex protein 1 subunit epsilon	535	15.1	7	0.0130841	0.000331301
PF3D7_1025300	1	conserved protein, unknown function	922	16.3	12	0.0130152	0.000329556
PF3D7_0308200	1	T-complex protein 1 subunit eta	539	22.8	7	0.012987	0.000328842
PF3D7_0713100	1	Pfmc-2TM Maurer's cleft two transmembrane protein	231	16.5	3	0.012987	0.000328842
PF3D7_1147700	1	ATP synthase subunit delta, mitochondrial, putative	154	23.4	2	0.012987	0.000328842
PF3D7_1106600	1	DEAD/DEAH box helicase, putative	1313	17.7	17	0.0129474	0.000327841
PF3D7_1122400	1	conserved Plasmodium protein, unknown function	851	17.5	11	0.012926	0.000327297
PF3D7_1417500	1	H/ACA ribonucleoprotein complex subunit 4, putative	466	20.6	6	0.0128755	0.00032602
PF3D7_0307500	1	spindle and kinetochore-associated protein 2, putative	389	14.1	5	0.0128535	0.000325461
PF3D7_0422700	1	eukaryotic initiation factor 4A-III, putative	390	17.9	5	0.0128205	0.000324626
PF3D7_0615700	1	THO complex subunit 4, putative	156	18.6	2	0.0128205	0.000324626
PF3D7_1404500	1	rRNA biogenesis protein RRP5, putative	468	9.6	6	0.0128205	0.000324626
PF3D7_1134600	1	zinc finger protein, putative	1722	14.3	22	0.0127758	0.000323495
PF3D7_0731300	1	Plasmodium exported protein (PHISTb), unknown function	317	12.9	4	0.0126183	0.000319506
PF3D7_1237200	1	conserved Plasmodium protein, unknown function	1915	17.2	24	0.0125326	0.000317337
PF3D7_0207200	0.9997	iron-sulfur assembly protein, putative	160	17.5	2	0.0125	0.000316511
PF3D7_0924300	1	thiamine pyrophosphokinase	400	13.5	5	0.0125	0.000316511
PF3D7_1208900	1	protein phosphatase PPM11, putative	1442	15	18	0.0124827	0.000316072
PF3D7_1212800	1	succinate dehydrogenase [ubiquinone] iron-sulfur subunit, mitochondrial	321	15.3	4	0.0124611	0.000315525
PF3D7_0405400	1	pre-mRNA-processing-splicing factor 8, putative	3136	18	39	0.0124362	0.000314896
PF3D7_1020000	1	RNA-binding protein 34, putative	322	19.6	4	0.0124224	0.000314545
PF3D7_1204300	1	eukaryotic translation initiation factor 5A	161	12.4	2	0.0124224	0.000314545
PF3D7_1429800	1	coatomer subunit beta, putative	1370	17.2	17	0.0124088	0.0003142
PF3D7_0315600	1	zinc finger protein, putative	485	12.6	6	0.0123711	0.000313248
PF3D7_0210000	0.9213	secretory complex protein 61 gamma subunit	81	17.3	1	0.0123457	0.000312603
PF3D7_1108000	1	IWS1-like protein, putative	568	17.4	7	0.0123239	0.000312053
PF3D7_0815100	1	heptatricopeptide repeat and RAP domain-containing protein, putative	975	12	12	0.0123077	0.000311641
PF3D7_0603300	1	dihydroorotate dehydrogenase	569	12.3	7	0.0123023	0.000311504
PF3D7_1466400	1	AP2 domain transcription factor AP2-EXP	813	14.6	10	0.0123001	0.00031145
PF3D7_1318800	1	translocation protein SEC63, putative	651	15.5	8	0.0122888	0.000311163
PF3D7_0823300	1	histone acetyltransferase GCN5	1465	16.3	18	0.0122867	0.00031111
PF3D7_1361200	1	conserved Plasmodium protein, unknown function	1792	16.9	22	0.0122768	0.000310859
PF3D7_0110500	1	bromodomain protein 3, putative	2285	14.7	28	0.0122538	0.000310277
PF3D7_0513300	1	purine nucleoside phosphorylase	245	17.1	3	0.0122449	0.000310051
PF3D7_0907600	1	translation initiation factor SUI1, putative	818	12.2	10	0.0122249	0.000309546
PF3D7_0106300	1	calcium-transporting ATPase	1228	17.3	15	0.012215	0.000309294
PF3D7_1251800	1	conserved Plasmodium protein, unknown function	655	13.7	8	0.0122137	0.000309262
PF3D7_1144000	0.98	40S ribosomal protein S21	82	11	1	0.0121951	0.000308791
PF3D7_0604500	1	GYF domain-containing protein, putative	2874	14.5	35	0.0121781	0.000308361
PF3D7_1128100	1	prefoldin subunit 5, putative	248	17.7	3	0.0120968	0.000306301
PF3D7_0931000	1	elongation factor Tu, putative	911	16.7	11	0.0120746	0.00030574
PF3D7_0803100	1	U3 small nucleolar RNA-associated protein 14, putative	1245	14.9	15	0.0120482	0.000305071
PF3D7_0710200	1	conserved Plasmodium protein, unknown function	2910	14.5	35	0.0120275	0.000304546
PF3D7_1450100	1	signal recognition particle subunit SRP54	500	16.6	6	0.012	0.00030385
PF3D7_1477500	1	Plasmodium exported protein (PHISTb), unknown function	500	11.4	6	0.012	0.00030385
PF3D7_1325500	1	conserved Plasmodium protein, unknown function	667	16.6	8	0.011994	0.000303698
PF3D7_0102200	1	ring-infected erythrocyte surface antigen	1085	13.3	13	0.0119816	0.000303384
PF3D7_1410700	1	conserved protein, unknown function	334	15.3	4	0.011976	0.000303244
PF3D7_1244800	1	translation machinery-associated protein 46, putative	335	11.9	4	0.0119403	0.000302339
PF3D7_1315400	1	zinc finger (CCCH type) protein, putative	419	15.5	5	0.0119332	0.000302158
PF3D7_1221500	1	heptatricopeptide repeat-containing protein, putative	842	18.3	10	0.0118765	0.000300723
PF3D7_1105700	1	tRNA-splicing ligase RtcB, putative	506	16.4	6	0.0118577	0.000300247
PF3D7_1355100	1	DNA replication licensing factor MCM6	929	16.4	11	0.0118407	0.000299816
PF3D7_1330800	1	RNA-binding protein, putative	596	15.4	7	0.011745	0.000297393
PF3D7_1443200	1	heptatricopeptide repeat-containing protein, putative	596	14.3	7	0.011745	0.000297393
PF3D7_1416100	1	protein SEY1, putative	937	17.4	11	0.0117396	0.000297257
PF3D7_0727400	1	proteasome subunit alpha type-5, putative	256	12.9	3	0.0117188	0.000296729
PF3D7_0509100	1	structural maintenance of chromosomes protein 4, putative	1708	15.9	20	0.0117096	0.000296497
PF3D7_0304500	1	1-cys-glutaredoxin-like protein-1	171	12.9	2	0.0116959	0.00029615
PF3D7_1025200	1	ATP synthase mitochondrial F1 complex assembly factor 2, putative	428	11.2	5	0.0116822	0.000295804
PF3D7_1433300	1	histone-binding protein RBBP7, putative	428	12.9	5	0.0116822	0.000295804
PF3D7_0613800	1	AP2 domain transcription factor, putative	4109	14.9	48	0.0116817	0.00029579
PF3D7_1366900	1	conserved protein, unknown function	685	18.2	8	0.0116788	0.000295718
PF3D7_0418200	1	eukaryotic translation initiation factor 3 subunit M, putative	429	11	5	0.011655	0.000295115
PF3D7_0622200	1	radical SAM protein, putative	860	12.7	10	0.0116279	0.000294429
PF3D7_1126900	0.9832	small nuclear ribonucleoprotein F, putative	86	15.1	1	0.0116279	0.000294429
PF3D7_0726500	1	ubiquitin carboxyl-terminal hydrolase, putative	3183	15.9	37	0.0116243	0.000294336
PF3D7_1135100	1	protein phosphatase PPM8, putative	689	19.7	8	0.011611	0.000294001
PF3D7_0526500	1	conserved Plasmodium protein, unknown function	1384	12.9	16	0.0115607	0.000292727
PF3D7_0311800	1	ATP synthase F0 subunit d-like protein, putative	609	12.2	7	0.0114943	0.000291044
PF3D7_1311000	0.9832	protein ISD11	87	14.9	1	0.0114943	0.000291044
PF3D7_1469300	1	pre-rRNA-processing protein PNO1, putative	262	24.4	3	0.0114504	0.000289934
PF3D7_1311400	1	AP-1 complex subunit mu-1	437	18.5	5	0.0114416	0.000289712
PF3D7_1107400	1	DNA repair protein RAD51	350	14	4	0.0114286	0.000289381
PF3D7_0525600	1	RNA methyltransferase, putative	351	8	4	0.011396	0.000288557
PF3D7_0730900	1	EMP1-trafficking protein	2110	31	24	0.0113744	0.00028801
PF3D7_0507700	1	nuclear protein localization protein 4, putative	531	16.6	6	0.0112994	0.000286111
PF3D7_1013200	1	conserved Plasmodium protein, unknown function	1064	13	12	0.0112782	0.000285574
PF3D7_0304200	1	EH domain-containing protein	533	17.6	6	0.011257	0.000285038
PF3D7_0306800	1	T-complex protein 1 subunit beta	533	17.4	6	0.011257	0.000285038
PF3D7_0606700	1	coatomer alpha subunit, putative	1512	13.2	17	0.0112434	0.000284692
PF3D7_0215700	1	DNA-directed RNA polymerase II subunit RPB2, putative	1340	14.6	15	0.011194	0.000283442
PF3D7_1128000	1	conserved Plasmodium protein, unknown function	1789	13.2	20	0.0111794	0.000283073
PF3D7_1232100	1	60 kDa chaperonin	718	17.7	8	0.0111421	0.000282127
PF3D7_0925700	1	histone deacetylase 1	449	14.7	5	0.0111359	0.000281969
PF3D7_0518000	1	NOSIP domain-containing protein, putative	270	14.4	3	0.0111111	0.000281343
PF3D7_0214000	1	T-complex protein 1 subunit theta	542	14.2	6	0.0110701	0.000280305
PF3D7_1306600	1	V-type proton ATPase subunit H, putative	455	12.1	5	0.010989	0.000278251
PF3D7_1475600	1	bromodomain protein 4, putative	729	12.8	8	0.0109739	0.00027787
PF3D7_0522300	1	18S rRNA (guanine-N(7))-methyltransferase, putative	274	17.9	3	0.0109489	0.000277236
PF3D7_1453700	1	HSP90 co-chaperone p23	275	14.9	3	0.0109091	0.000276228
PF3D7_0709700	1	prodrug activation and resistance esterase	368	17.9	4	0.0108696	0.000275227
PF3D7_1333500	1	conserved Plasmodium protein, unknown function	461	10	5	0.010846	0.00027463
PF3D7_0804600	1	tRNA pseudouridine synthase, putative	556	11.3	6	0.0107914	0.000273247
PF3D7_1119000	1	acyl-CoA-binding protein, putative	371	9.7	4	0.0107817	0.000273001
PF3D7_1352200	1	U3 small nucleolar RNA-associated protein 15, putative	464	11.9	5	0.0107759	0.000272854
PF3D7_0704900	1	peptide chain release factor 2	372	18.5	4	0.0107527	0.000272267
PF3D7_0630600	1	deubiquitinating enzyme MINDY, putative	935	15.5	10	0.0106952	0.000270811
PF3D7_0722200	1	rhoptry-associated leucine zipper-like protein 1	749	10.5	8	0.0106809	0.00027045
PF3D7_1216900	1	DNA-binding chaperone, putative	939	14.5	10	0.0106496	0.000269658
PF3D7_1142400	1	coproporphyrinogen-III oxidase	470	11.7	5	0.0106383	0.000269371
PF3D7_1336400	1	RanBPM and CLTH-like protein, putative	282	17.7	3	0.0106383	0.000269371
PF3D7_0813400	1	conserved protein, unknown function	659	17.6	7	0.0106222	0.000268962
PF3D7_0527900	1	ATP-dependent RNA helicase DDX41, putative	665	10.1	7	0.0105263	0.000266535
PF3D7_0629200	1	DnaJ protein, putative	380	13.9	4	0.0105263	0.000266535
PF3D7_1410200	1	CTP synthase	858	12.8	9	0.0104895	0.000265603
PF3D7_0807400	1	coenzyme Q-binding protein COQ10 homolog, mitochondrial	191	11	2	0.0104712	0.00026514
PF3D7_1340300	1	nucleolar complex protein 2, putative	955	11.8	10	0.0104712	0.00026514
PF3D7_0935800	1	cytoadherence linked asexual protein 9	1340	12.7	14	0.0104478	0.000264546
PF3D7_1309600	1	ribosomal RNA methyltransferase, putative	288	8.7	3	0.0104167	0.000263759
PF3D7_1409600	1	histidine phosphatase, putative	768	14.2	8	0.0104167	0.000263759
PF3D7_0628600	1	DNA methyltransferase 1-associated protein 1, putative	385	13.8	4	0.0103896	0.000263074
PF3D7_1356100	1	conserved Plasmodium protein, unknown function	964	16.9	10	0.0103734	0.000262665
PF3D7_1312900	1	eukaryotic translation initation factor 4 gamma	1255	12.7	13	0.0103586	0.000262288
PF3D7_1028400	1	ribosome biogenesis protein RPF2, putative	483	20.1	5	0.010352	0.000262121
PF3D7_1211500	1	ribosomal protein S18, mitochondrial	387	14	4	0.0103359	0.000261714
PF3D7_1210600	1	kelch protein, putative	1065	12.1	11	0.0103286	0.00026153
PF3D7_1017600	1	conserved Plasmodium protein, unknown function	971	15.3	10	0.0102987	0.000260771
PF3D7_1417800	1	DNA replication licensing factor MCM2	971	14.6	10	0.0102987	0.000260771
PF3D7_1319400	1	conserved protein, unknown function	1070	10.9	11	0.0102804	0.000260308
PF3D7_1225200	1	DNA-binding protein, putative	1187	13.6	12	0.0101095	0.000255982
PF3D7_0323700	1	U4/U6.U5 tri-snRNP-associated protein 1, putative	693	12.4	7	0.010101	0.000255766
PF3D7_1118300	1	insulinase, putative	1488	11.8	15	0.0100806	0.000255251
PF3D7_1137100	1	ribosomal protein S9, mitochondrial, putative	300	11.7	3	0.01	0.000253209
PF3D7_1474500	1	splicing factor 3A subunit 1, putative	701	11.8	7	0.00998573	0.000252847
PF3D7_0714500	1	transcription elongation factor s-II, putative	403	11.4	4	0.00992556	0.000251324
PF3D7_1435800	1	GTPase Era, putative	504	11.7	5	0.00992063	0.000251199
PF3D7_1464900	1	ATP-dependent zinc metalloprotease FTSH, putative	706	15.2	7	0.00991501	0.000251057
PF3D7_0218500	0.9816	small nuclear ribonucleoprotein Sm D2, putative	101	8.9	1	0.00990099	0.000250702
PF3D7_0219400	0.9832	ribosome associated membrane protein RAMP4, putative	101	18.8	1	0.00990099	0.000250702
PF3D7_1004500	1	conserved Plasmodium protein, unknown function	202	13.4	2	0.00990099	0.000250702
PF3D7_1221000	1	histone-lysine N-methyltransferase, H3 lysine-4 specific	2329	13.4	23	0.00987548	0.000250056
PF3D7_1115800	1	conserved Plasmodium protein, unknown function	304	7.2	3	0.00986842	0.000249877
PF3D7_1125300	1	DNA-directed RNA polymerase	1531	12.3	15	0.00979752	0.000248082
PF3D7_1228500	1	RNA pseudouridylate synthase, putative	409	11.2	4	0.00977995	0.000247637
PF3D7_0917600	1	pre-mRNA-splicing factor ATP-dependent RNA helicase PRP43, putative	820	15.4	8	0.0097561	0.000247033
PF3D7_0705400	1	DNA replication licensing factor MCM7	821	12.7	8	0.00974421	0.000246732
PF3D7_0914700	1	major facilitator superfamily-related transporter, putative	516	11.8	5	0.00968992	0.000245357
PF3D7_1230400	1	ATP-dependent protease subunit ClpQ	207	10.1	2	0.00966184	0.000244646
PF3D7_1025100	1	glutamine--fructose-6-phosphate aminotransferase [isomerizing], putative	829	10.3	8	0.00965018	0.000244351
PF3D7_0803200	1	filament assembling protein, putative	728	12.5	7	0.00961538	0.00024347
PF3D7_0816200	1	vacuolar protein sorting-associated protein 2, putative	209	11	2	0.00956938	0.000242305
PF3D7_1309500	1	H/ACA ribonucleoprotein complex subunit 1, putative	209	5.7	2	0.00956938	0.000242305
PF3D7_1323600	1	conserved protein, unknown function	418	11	4	0.00956938	0.000242305
PF3D7_0817700	1	rhoptry neck protein 5	1156	11.6	11	0.00951557	0.000240942
PF3D7_0521700	1	ATP-dependent RNA helicase DDX1, putative	841	14.4	8	0.00951249	0.000240864
PF3D7_1315700	1	tRNA (adenine(58)-N(1))-methyltransferase catalytic subunit TRM61, putative	316	14.6	3	0.00949367	0.000240388
PF3D7_1311200	1	transducin beta-like protein TBL1, putative	527	12.5	5	0.00948767	0.000240236
PF3D7_1346300	1	DNA/RNA-binding protein Alba 2	211	11.8	2	0.00947867	0.000240008
PF3D7_1352700	1	intron-binding protein aquarius, putative	2533	12.5	24	0.00947493	0.000239913
PF3D7_0303200	1	lipin, putative	1162	10.2	11	0.00946644	0.000239698
PF3D7_1456000	1	AP2 domain transcription factor, putative	1374	10.8	13	0.00946143	0.000239571
PF3D7_1367100	1	U1 small nuclear ribonucleoprotein 70 kDa homolog, putative	423	14.2	4	0.00945626	0.000239441
PF3D7_0108300	1	conserved Plasmodium protein, unknown function	2221	13.4	21	0.0094552	0.000239414
PF3D7_1110400	1	RNA-binding protein, putative	1483	11.6	14	0.00944032	0.000239037
PF3D7_0823900	1	dicarboxylate/tricarboxylate carrier	318	10.1	3	0.00943396	0.000238876
PF3D7_0812100	1	proteasome activator complex subunit 4, putative	2651	13.3	25	0.0094304	0.000238786
PF3D7_0317700	1	CPSF (cleavage and polyadenylation specific factor), subunit A, putative	2870	13.9	27	0.00940767	0.00023821
PF3D7_1037100	1	pyruvate kinase 2	745	15.2	7	0.00939597	0.000237914
PF3D7_1010000	0.8482	ribosomal protein L43, mitochondrial, putative	213	9.4	2	0.00938967	0.000237755
PF3D7_1213800	1	proline--tRNA ligase	746	15	7	0.00938338	0.000237595
PF3D7_0918300	1	eukaryotic translation initiation factor 3 subunit F, putative	320	10.9	3	0.009375	0.000237383
PF3D7_1317000	1	U4/U6.U5 tri-snRNP-associated protein 2, putative	640	12.2	6	0.009375	0.000237383
PF3D7_0527000	1	DNA replication licensing factor MCM3, putative	962	14.2	9	0.00935551	0.00023689
PF3D7_0104400	1	4-hydroxy-3-methylbut-2-enyl diphosphate reductase	535	18.5	5	0.00934579	0.000236644
PF3D7_0106800	1	ras-related protein Rab-5C	214	10.3	2	0.00934579	0.000236644
PF3D7_0816600	1	chaperone protein ClpB1	1070	13.1	10	0.00934579	0.000236644
PF3D7_1108300	0.9816	pterin-4a-carbinolamine dehydratase	107	12.1	1	0.00934579	0.000236644
PF3D7_0802000	1	glutamate dehydrogenase, putative	1397	11.7	13	0.00930565	0.000235627
PF3D7_1022400	1	serine/arginine-rich splicing factor 4	538	13	5	0.00929368	0.000235324
PF3D7_0829100	1	coiled-coil domain-containing protein 124, putative	216	17.1	2	0.00925926	0.000234452
PF3D7_1237900	1	conserved Plasmodium protein, unknown function	1188	14.4	11	0.00925926	0.000234452
PF3D7_1361800	1	glideosome-associated connector	2605	13.1	24	0.00921305	0.000233282
PF3D7_0108100	1	conserved protein, unknown function	656	11.1	6	0.00914634	0.000231593
PF3D7_0606900	0.9997	glutaredoxin-like protein	219	16.4	2	0.00913242	0.000231241
PF3D7_1116200	0.9998	pyridoxine biosynthesis protein PDX2	219	14.2	2	0.00913242	0.000231241
PF3D7_1430600	1	endonuclease/exonuclease/phosphatase family protein, putative	876	11.4	8	0.00913242	0.000231241
PF3D7_0603700	1	phenylalanine--tRNA ligase	443	10.2	4	0.00902935	0.000228631
PF3D7_1136400	1	signal recognition particle subunit SRP72, putative	886	12.9	8	0.00902935	0.000228631
PF3D7_1367600	1	ribosome biogenesis protein MRT4, putative	222	7.7	2	0.00900901	0.000228116
PF3D7_1402300	1	26S proteasome regulatory subunit RPN6	666	10.1	6	0.00900901	0.000228116
PF3D7_1009900	1	heptatricopeptide repeat-containing protein, putative	779	9.5	7	0.00898588	0.00022753
PF3D7_0403700	1	pre-mRNA-splicing factor CLF1, putative	780	14.2	7	0.00897436	0.000227238
PF3D7_0724100	1	conserved Plasmodium protein, unknown function	1003	13.5	9	0.00897308	0.000227206
PF3D7_1410400	1	rhoptry-associated protein 1	782	16.5	7	0.00895141	0.000226657
PF3D7_0706000	1	importin-7, putative	1229	9.8	11	0.00895037	0.000226631
PF3D7_1302700	1	ATP-dependent RNA helicase DHR1, putative	1566	10.7	14	0.00893997	0.000226368
PF3D7_1415300	1	RNA-binding protein Nova-1, putative	337	10.1	3	0.00890208	0.000225408
PF3D7_0505500	1	DNA mismatch repair protein MSH6, putative	1350	11.8	12	0.00888889	0.000225074
PF3D7_1252700	1	Plasmodium exported protein (PHISTb), unknown function	450	10	4	0.00888889	0.000225074
PF3D7_1359600	1	conserved Plasmodium protein, unknown function	2025	12	18	0.00888889	0.000225074
PF3D7_1312400	1	translation initiation factor IF-2, putative	1128	13.4	10	0.00886525	0.000224476
PF3D7_0803000	1	peptidyl-prolyl cis-trans isomerase	677	11.4	6	0.00886263	0.000224409
PF3D7_1468200	1	telomere length and silencing protein 1, putative	226	11.5	2	0.00884956	0.000224078
PF3D7_0822000	1	ribosomal protein L4, mitochondrial, putative	568	8.6	5	0.00880282	0.000222895
PF3D7_1211600	1	lysine-specific histone demethylase 1, putative	2961	12.6	26	0.00878082	0.000222338
PF3D7_0302900	1	exportin-1, putative	1254	12	11	0.00877193	0.000222113
PF3D7_1304100	1	DNA ligase I	912	12.6	8	0.00877193	0.000222113
PF3D7_1447700	1	conserved protein, unknown function	342	9.4	3	0.00877193	0.000222113
PF3D7_1205800	1	high mobility group protein B3, putative	2284	10.6	20	0.00875657	0.000221724
PF3D7_0408300	1	zinc finger Ran-binding domain-containing protein 2, putative	344	27.6	3	0.00872093	0.000220821
PF3D7_1243600	0.9832	translation initiation factor SUI1, putative	115	19.1	1	0.00869565	0.000220181
PF3D7_1404100	0.9816	cytochrome c, putative	115	7	1	0.00869565	0.000220181
PF3D7_1366600	1	signal recognition particle receptor subunit alpha, putative	576	11.8	5	0.00868056	0.000219799
PF3D7_1001000	1	Plasmodium exported protein (hyp12), unknown function	231	5.2	2	0.00865801	0.000219228
PF3D7_1115500	1	AP2 domain transcription factor, putative	231	10.4	2	0.00865801	0.000219228
PF3D7_1419100	1	ATP-dependent RNA helicase DDX55	1041	8.7	9	0.00864553	0.000218912
PF3D7_0604100	1	AP2 domain transcription factor	1979	10.4	17	0.0085902	0.000217511
PF3D7_1121700	1	protein GCN20	815	13	7	0.00858896	0.00021748
PF3D7_0816400	1	EF-hand calcium-binding domain-containing protein, putative	233	14.2	2	0.00858369	0.000217346
PF3D7_1460500	1	conserved Plasmodium protein, unknown function	1632	13.7	14	0.00857843	0.000217213
PF3D7_1445700	1	conserved Plasmodium protein, unknown function	351	10	3	0.00854701	0.000216418
PF3D7_0826000	1	conserved Plasmodium protein, unknown function	1172	12.8	10	0.00853242	0.000216048
PF3D7_1466300	1	26S proteasome regulatory subunit RPN2, putative	1172	10.6	10	0.00853242	0.000216048
PF3D7_0310600	1	eukaryotic translation initiation factor 3 subunit K, putative	235	10.2	2	0.00851064	0.000215497
PF3D7_0924700	1	splicing factor 3A subunit 3, putative	589	10.9	5	0.00848896	0.000214948
PF3D7_0204900	1	2-methoxy-6-polyprenyl-1,4-benzoquinol methylase, mitochondrial, putative	354	11	3	0.00847458	0.000214584
PF3D7_1309200	1	protein phosphatase PPM6, putative	827	7.1	7	0.00846433	0.000214324
PF3D7_1106000	1	RuvB-like helicase 2	475	11.2	4	0.00842105	0.000213228
PF3D7_0711300	0.9832	conserved Plasmodium protein, unknown function	119	10.9	1	0.00840336	0.00021278
PF3D7_1248200	1	pre-mRNA-splicing factor RBM22, putative	357	16	3	0.00840336	0.00021278
PF3D7_0813000	1	protein KIC7	599	10.7	5	0.00834725	0.000211359
PF3D7_0509600	1	asparagine--tRNA ligase	722	10.4	6	0.00831025	0.000210423
PF3D7_1406900	1	radical SAM protein, putative	362	8.6	3	0.00828729	0.000209841
PF3D7_1445300	1	ribosomal protein S29, mitochondrial, putative	604	10.3	5	0.00827815	0.00020961
PF3D7_1234800	1	splicing factor 3B subunit 3, putative	1329	10.2	11	0.0082769	0.000209578
PF3D7_0904800	1	replication protein A1, small fragment	484	8.9	4	0.00826446	0.000209263
PF3D7_1008900	0.9996	adenylate kinase	242	14.5	2	0.00826446	0.000209263
PF3D7_1437200	1	ribonucleoside-diphosphate reductase large subunit, putative	847	10.7	7	0.00826446	0.000209263
PF3D7_1017000	1	DNA polymerase delta catalytic subunit	1094	12.1	9	0.00822669	0.000208307
PF3D7_1016400	1	serine/threonine protein kinase, FIKK family	609	11.8	5	0.00821018	0.000207889
PF3D7_0721100	1	conserved protein, unknown function	244	9.8	2	0.00819672	0.000207548
PF3D7_1033300	0.9041	conserved protein, unknown function	122	6.6	1	0.00819672	0.000207548
PF3D7_1029300	1	conserved protein, unknown function	735	9.4	6	0.00816327	0.000206701
PF3D7_0603400	1	trophozoite exported protein 1	1103	11.3	9	0.00815956	0.000206607
PF3D7_0702400	0.9832	small exported membrane protein 1	123	13	1	0.00813008	0.000205861
PF3D7_0728900	1	RNA-binding protein, putative	492	14.6	4	0.00813008	0.000205861
PF3D7_1457700	1	large ribosomal subunit nuclear export factor, putative	1478	12.7	12	0.00811908	0.000205582
PF3D7_1459000	1	ATP-dependent RNA helicase DBP5	741	14.4	6	0.00809717	0.000205027
PF3D7_1450700	1	conserved Plasmodium protein, unknown function	620	8.5	5	0.00806452	0.0002042
PF3D7_0110400	0.9794	DNA-directed RNA polymerase II subunit RPB9, putative	249	4.4	2	0.00803213	0.00020338
PF3D7_0516800	1	AP2 domain transcription factor AP2-O2, putative	2378	10.3	19	0.00798991	0.000202311
PF3D7_1366300	1	conserved Plasmodium protein, unknown function	4136	11.2	33	0.00797872	0.000202028
PF3D7_1005100	1	U3 small nucleolar RNA-associated protein 25, putative	1131	9.6	9	0.00795756	0.000201492
PF3D7_0602200	0.9998	MYND-type zinc finger protein, putative	252	17.9	2	0.00793651	0.000200959
PF3D7_1434800	1	mitochondrial acidic protein MAM33, putative	252	9.9	2	0.00793651	0.000200959
PF3D7_1336900	1	tryptophan--tRNA ligase	632	13.3	5	0.00791139	0.000200323
PF3D7_1359400	1	CUGBP Elav-like family member 1	509	8.4	4	0.00785855	0.000198985
PF3D7_0720100	1	pre-rRNA-processing protein ESF2, putative	255	4.7	2	0.00784314	0.000198595
PF3D7_0518600	1	WD repeat-containing protein 26, putative	1276	11.2	10	0.00783699	0.000198439
PF3D7_0403600	1	conserved Plasmodium protein, unknown function	768	9.1	6	0.0078125	0.000197819
PF3D7_1447900	1	multidrug resistance protein 2	1024	11.7	8	0.0078125	0.000197819
PF3D7_0610600	1	calcium-dependent protein kinase 2	513	12.5	4	0.00779727	0.000197434
PF3D7_1228800	1	WD repeat-containing protein, putative	3209	11.3	25	0.00779059	0.000197264
PF3D7_1127800	1	TFIIS central domain-containing protein, putative	1420	9.6	11	0.00774648	0.000196148
PF3D7_0724700	1	bromodomain protein 6, putative	3489	9.7	27	0.00773861	0.000195948
PF3D7_1343900	1	U4/U6 small nuclear ribonucleoprotein PRP4, putative	648	11.1	5	0.00771605	0.000195377
PF3D7_0620500	1	cleavage stimulation factor subunit 1, putative	650	13.8	5	0.00769231	0.000194776
PF3D7_1333400	0.9999	AMMECR1 domain-containing protein, putative	260	9.2	2	0.00769231	0.000194776
PF3D7_1422800	1	actin-related protein ARP4	522	12.6	4	0.00766284	0.00019403
PF3D7_1107800	1	AP2 domain transcription factor, putative	1828	11.9	14	0.00765864	0.000193923
PF3D7_0220800	1	cytoadherence linked asexual protein 2	1440	9.1	11	0.00763889	0.000193423
PF3D7_1129200	1	26S proteasome regulatory subunit RPN7, putative	393	11.7	3	0.00763359	0.000193289
PF3D7_1409400	1	conserved protein, unknown function	262	10.3	2	0.00763359	0.000193289
PF3D7_1464600	1	serine/threonine protein phosphatase UIS2, putative	1442	11.4	11	0.00762829	0.000193155
PF3D7_1026800	0.9999	40S ribosomal protein S2	263	12.9	2	0.00760456	0.000192554
PF3D7_1447200	1	conserved protein, unknown function	529	7	4	0.00756144	0.000191462
PF3D7_0929000	1	transcription initiation factor TFIID subunit 7, putative	397	14.6	3	0.00755668	0.000191342
PF3D7_0805700	1	serine/threonine protein kinase, FIKK family	1457	8.7	11	0.00754976	0.000191166
PF3D7_1450900	1	acetyl-CoA acetyltransferase, putative	398	11.6	3	0.00753769	0.000190861
PF3D7_1318600	1	thioredoxin, putative	533	11.1	4	0.00750469	0.000190025
PF3D7_0519800	1	EELM2 domain-containing protein, putative	668	9.4	5	0.00748503	0.000189527
PF3D7_0417300	1	LETM1-like protein, putative	802	9.4	6	0.0074813	0.000189433
PF3D7_1130000	1	phosphoacetylglucosamine mutase, putative	940	7.8	7	0.00744681	0.00018856
PF3D7_1361100	1	protein transport protein Sec24A	940	13.4	7	0.00744681	0.00018856
PF3D7_0322500	1	iron-sulfur assembly protein, putative	404	13.9	3	0.00742574	0.000188026
PF3D7_0910900	1	DNA primase large subunit, putative	539	6.7	4	0.00742115	0.00018791
PF3D7_1455500	1	AP-1 complex subunit gamma, putative	1081	10.9	8	0.00740056	0.000187388
PF3D7_1011400	1	proteasome subunit beta type-5	271	12.5	2	0.00738007	0.00018687
PF3D7_0818700	1	DNA helicase, putative	1223	7.1	9	0.00735895	0.000186335
PF3D7_1021500	1	ATP-dependent RNA helicase ROK1, putative	680	10.3	5	0.00735294	0.000186183
PF3D7_1437000	1	N-acetyltransferase, GNAT family, putative	544	9.6	4	0.00735294	0.000186183
PF3D7_0512500	1	conserved Plasmodium protein, unknown function	817	10.9	6	0.00734394	0.000185955
PF3D7_1132300	1	nucleic acid binding protein, putative	273	11	2	0.00732601	0.000185501
PF3D7_1224500	0.9994	histone chaperone ASF1	273	13.6	2	0.00732601	0.000185501
PF3D7_1433400	1	PHD finger protein PHD2, putative	5757	8.4	42	0.00729547	0.000184727
PF3D7_1339300	0.9984	conserved protein, unknown function	275	7.6	2	0.00727273	0.000184152
PF3D7_0415100	1	conserved protein, unknown function	413	10.7	3	0.00726392	0.000183929
PF3D7_1405400	1	DNA mismatch repair protein, putative	1515	9.8	11	0.00726073	0.000183848
PF3D7_0619500	1	acyl-CoA synthetase	1392	10.3	10	0.00718391	0.000181903
PF3D7_1241300	1	ribosome-binding factor A, putative	560	10.9	4	0.00714286	0.000180863
PF3D7_0112200	1	multidrug resistance-associated protein 1	1822	11.3	13	0.00713502	0.000180665
PF3D7_1117500	1	tyrosine--tRNA ligase	561	11.8	4	0.00713012	0.000180541
PF3D7_1307800	1	FHA domain-containing protein, putative	561	8	4	0.00713012	0.000180541
PF3D7_0512700	1	orotate phosphoribosyltransferase	281	10.3	2	0.00711744	0.00018022
PF3D7_0703900	1	conserved Plasmodium membrane protein, unknown function	4358	8.5	31	0.00711335	0.000180116
PF3D7_1443000	1	serine/threonine protein kinase	1268	6.9	9	0.00709779	0.000179722
PF3D7_1124600	1	ethanolamine kinase	423	9.5	3	0.0070922	0.000179581
PF3D7_0220000	1	liver stage antigen 3	1558	9.8	11	0.00706033	0.000178774
PF3D7_0809400	1	conserved protein, unknown function	850	9.3	6	0.00705882	0.000178735
PF3D7_1330400	0.9982	ER lumen protein retaining receptor 1, putative	284	9.5	2	0.00704225	0.000178316
PF3D7_1308400	1	conserved Plasmodium protein, unknown function	6147	9.3	43	0.00699528	0.000177127
PF3D7_0802100	1	AP2 domain transcription factor, putative	2577	10.5	18	0.00698487	0.000176863
PF3D7_1018900	1	conserved Plasmodium protein, unknown function	716	11.6	5	0.00698324	0.000176822
PF3D7_1436700	1	conserved protein, unknown function	864	8.6	6	0.00694444	0.000175839
PF3D7_0410800	1	conserved Plasmodium protein, unknown function	1298	8.6	9	0.00693374	0.000175568
PF3D7_0905900	1	coatomer subunit beta, putative	1010	10.3	7	0.00693069	0.000175491
PF3D7_1432100	1	voltage-dependent anion-selective channel protein, putative	289	7.3	2	0.00692042	0.000175231
PF3D7_1141300	1	apical polar ring protein APR1, putative	1012	8.7	7	0.006917	0.000175144
PF3D7_1440100	1	cohesin complex subunit, putative	1014	8.4	7	0.00690335	0.000174799
PF3D7_1123900	0.9832	13 kDa ribonucleoprotein-associated protein, putative	145	13.1	1	0.00689655	0.000174627
PF3D7_1207000	1	conserved Plasmodium protein, unknown function	2612	7.1	18	0.00689127	0.000174493
PF3D7_1109400	1	essential nuclear protein 1, putative	436	6.2	3	0.00688073	0.000174226
PF3D7_1329300	0.9999	chromatin assembly factor 1 subunit B, putative	582	6.7	4	0.00687285	0.000174027
PF3D7_0514900	1	conserved Plasmodium protein, unknown function	438	9.4	3	0.00684932	0.000173431
PF3D7_0703300	0.9391	conserved Plasmodium protein, unknown function	146	6.2	1	0.00684932	0.000173431
PF3D7_1444300	1	1-acyl-sn-glycerol-3-phosphate acyltransferase, putative	292	18.5	2	0.00684932	0.000173431
PF3D7_1450600	1	S-adenosylmethionine-dependent methyltransferase, putative	587	10.4	4	0.00681431	0.000172544
PF3D7_1237100	1	conserved Plasmodium protein, unknown function	2792	11.4	19	0.00680516	0.000172312
PF3D7_1119300	1	splicing factor U2AF small subunit, putative	294	14.6	2	0.00680272	0.000172251
PF3D7_1233600	1	asparagine and aspartate rich protein 1	5439	9.2	37	0.00680272	0.000172251
PF3D7_0214100	1	protein transport protein SEC31	1471	8.9	10	0.0067981	0.000172134
PF3D7_0413500	0.9997	phosphoglucomutase-2	295	14.2	2	0.00677966	0.000171667
PF3D7_0819100	1	BRIX domain, putative	295	9.2	2	0.00677966	0.000171667
PF3D7_1226300	1	haloacid dehalogenase-like hydrolase, putative	295	8.8	2	0.00677966	0.000171667
PF3D7_1138800	1	WD repeat-containing protein, putative	1920	9.3	13	0.00677083	0.000171443
PF3D7_1420400	1	glycine--tRNA ligase	889	8.2	6	0.00674916	0.000170894
PF3D7_1334500	1	MSP7-like protein	593	6.2	4	0.00674536	0.000170798
PF3D7_1111200	1	conserved protein, unknown function	594	10.1	4	0.00673401	0.000170511
PF3D7_0618100	1	conserved Plasmodium protein, unknown function	743	10	5	0.00672948	0.000170396
PF3D7_1008000	1	histone deacetylase 2	2379	7.3	16	0.00672551	0.000170296
PF3D7_0112000	1	TatD-like deoxyribonuclease	447	6.7	3	0.00671141	0.000169939
PF3D7_1367400	1	conserved Plasmodium protein, unknown function	1046	9.2	7	0.00669216	0.000169451
PF3D7_0302000	1	pre-mRNA-splicing factor PRP46, putative	600	11.2	4	0.00666667	0.000168806
PF3D7_1119200	0.8714	conserved protein, unknown function	150	7.3	1	0.00666667	0.000168806
PF3D7_1123700	0.9832	ribosomal protein L37, mitochondrial, putative	150	8	1	0.00666667	0.000168806
PF3D7_1251200	1	coronin	602	8.3	4	0.00664452	0.000168245
PF3D7_1329600	0.9999	conserved Plasmodium protein, unknown function	301	10	2	0.00664452	0.000168245
PF3D7_0803700	1	tubulin gamma chain	452	10.2	3	0.00663717	0.000168059
PF3D7_1129100	1	parasitophorous vacuolar protein 1	452	4.2	3	0.00663717	0.000168059
PF3D7_0319200	1	CCR4 domain-containing protein 4, putative	906	7.7	6	0.00662252	0.000167688
PF3D7_0605100	1	KH domain-containing protein, putative	755	10.1	5	0.00662252	0.000167688
PF3D7_1234900	0.9832	CHCH domain-containing protein, putative	151	13.2	1	0.00662252	0.000167688
PF3D7_0705000	1	mRNA cap guanine-N7 methyltransferase, putative	1213	7.3	8	0.00659522	0.000166997
PF3D7_0302700	0.9832	CDGSH iron-sulfur domain-containing protein, putative	152	9.9	1	0.00657895	0.000166585
PF3D7_0312300	1	26S proteasome regulatory subunit RPN12, putative	304	13.5	2	0.00657895	0.000166585
PF3D7_1003300	0.9832	N-terminal acetyltransferase A complex catalytic subunit ARD1, putative	152	7.9	1	0.00657895	0.000166585
PF3D7_1414400	0.9987	serine/threonine protein phosphatase PP1	304	10.2	2	0.00657895	0.000166585
PF3D7_0930600	1	peptidyl-prolyl cis-trans isomerase	609	10.8	4	0.00656814	0.000166311
PF3D7_1357700	1	U3 small nucleolar RNA-associated protein 21, putative	1218	11.8	8	0.00656814	0.000166311
PF3D7_1350300	1	conserved protein, unknown function	305	6.2	2	0.00655738	0.000166038
PF3D7_0723900	1	RNA-binding protein, putative	1222	6.9	8	0.00654664	0.000165767
PF3D7_1358700	0.9832	YOP1-like protein, putative	153	6.5	1	0.00653595	0.000165496
PF3D7_1019700	1	conserved Plasmodium protein, unknown function	1074	14.2	7	0.00651769	0.000165034
PF3D7_0629700	1	SET domain protein, putative	6753	8.5	44	0.00651562	0.000164981
PF3D7_1460200	1	conserved protein, unknown function	307	6.8	2	0.00651466	0.000164957
PF3D7_1455700	1	conserved Plasmodium protein, unknown function	1077	10.3	7	0.00649954	0.000164574
PF3D7_1456100	0.9966	serine hydroxymethyltransferase	462	3.2	3	0.00649351	0.000164421
PF3D7_1227700	1	protein KIC2	771	9.9	5	0.00648508	0.000164208
PF3D7_1329100	1	myosin F, putative	2160	7.3	14	0.00648148	0.000164117
PF3D7_1117100	0.9989	ubiquitin carboxyl-terminal hydrolase UCH54	465	8.4	3	0.00645161	0.00016336
PF3D7_0317200	1	cdc2-related protein kinase 4	1553	7.4	10	0.00643915	0.000163045
PF3D7_0104200	1	StAR-related lipid transfer protein	466	11.2	3	0.00643777	0.00016301
PF3D7_0519500	1	CCR4 domain-containing protein 1, putative	2488	6.9	16	0.00643087	0.000162835
PF3D7_1368100	1	26S proteasome regulatory subunit RPN11, putative	311	6.4	2	0.00643087	0.000162835
PF3D7_0525400	1	7-helix-1 protein	467	8.6	3	0.00642398	0.000162661
PF3D7_1017900	1	26S proteasome regulatory subunit p55, putative	467	15	3	0.00642398	0.000162661
PF3D7_0629400	1	polyadenylate-binding protein 3, putative	780	7.8	5	0.00641026	0.000162313
PF3D7_1205300	0.999	conserved Plasmodium protein, unknown function	314	8.6	2	0.00636943	0.000161279
PF3D7_1345100	0.9702	thioredoxin 2	157	7	1	0.00636943	0.000161279
PF3D7_0623100	1	nuclear polyadenylated RNA-binding protein NAB2, putative	786	11.7	5	0.00636132	0.000161074
PF3D7_1326400	1	translation initiation factor eIF-2B subunit gamma, putative	473	7.2	3	0.00634249	0.000160597
PF3D7_1214600	0.9638	adrenodoxin-type ferredoxin, putative	158	7.6	1	0.00632911	0.000160259
PF3D7_1458400	0.9905	aminodeoxychorismate lyase	316	7.3	2	0.00632911	0.000160259
PF3D7_1226700	1	U3 small nucleolar RNA-interacting protein 2, putative	636	7.5	4	0.00628931	0.000159251
PF3D7_1249500	0.9832	protein CutA, putative	159	5.7	1	0.00628931	0.000159251
PF3D7_0309300	1	N2227-like protein, putative	955	7	6	0.00628272	0.000159084
PF3D7_1114400	1	RAP protein, putative	637	9.9	4	0.00627943	0.000159001
PF3D7_0411900	1	DNA polymerase alpha catalytic subunit A	1912	7.6	12	0.00627615	0.000158918
PF3D7_1459100	1	GTP-binding protein, putative	797	7.7	5	0.00627353	0.000158851
PF3D7_0321400	1	pseudo protein kinase 1, putative	319	7.5	2	0.00626959	0.000158751
PF3D7_0812000	1	conserved protein, unknown function	479	10.4	3	0.00626305	0.000158586
PF3D7_1316900	1	conserved protein, unknown function	958	7.9	6	0.00626305	0.000158586
PF3D7_0920900	1	U4/U6 snRNA-associated-splicing factor, putative	480	9.6	3	0.00625	0.000158255
PF3D7_1368400	1	ribosomal protein L1, putative	320	13.4	2	0.00625	0.000158255
PF3D7_0518500	1	ATP-dependent RNA helicase DDX23, putative	1123	8.3	7	0.0062333	0.000157833
PF3D7_1129000	0.999	spermidine synthase	321	8.1	2	0.00623053	0.000157762
PF3D7_1205700	0.958	targeted glyoxalase II	322	9.3	2	0.00621118	0.000157272
PF3D7_1146000	1	ribosome assembly protein 4, putative	645	7.9	4	0.00620155	0.000157029
PF3D7_0218200	1	SUZ domain-containing protein, putative	807	10.2	5	0.00619579	0.000156883
PF3D7_1360700	1	E3 SUMO-protein ligase PIAS, putative	1130	9.6	7	0.00619469	0.000156855
PF3D7_0822800	0.9999	U5 small nuclear ribonucleoprotein 40 kDa protein, putative	324	6.8	2	0.00617284	0.000156302
PF3D7_0921300	0.9978	RAP protein, putative	486	6.4	3	0.00617284	0.000156302
PF3D7_1367000	0.9832	suppressor of kinetochore protein 1, putative	162	9.3	1	0.00617284	0.000156302
PF3D7_0906700	0.9815	leucine-rich repeat protein	488	4.1	3	0.00614754	0.000155661
PF3D7_1326000	0.9832	cytochrome b-c1 complex subunit 12, putative	163	9.8	1	0.00613497	0.000155343
PF3D7_0523700	1	conserved Plasmodium membrane protein, unknown function	1468	9.7	9	0.00613079	0.000155237
PF3D7_1415400	1	Btz domain-containing protein, putative	1474	11.4	9	0.00610583	0.000154605
PF3D7_0521200	1	conserved protein, unknown function	328	8.8	2	0.00609756	0.000154395
PF3D7_0629900	0.9999	sec14-like cytosolic factor or phosphatidylinositol/phosphatidylcholine transfer protein, putative	328	10.7	2	0.00609756	0.000154395
PF3D7_0630500	1	ribosome biogenesis protein YTM1, putative	498	7	3	0.0060241	0.000152535
PF3D7_0915500	1	conserved Plasmodium protein, unknown function	664	8.1	4	0.0060241	0.000152535
PF3D7_0627800	1	acetyl-CoA synthetase, putative	997	6.4	6	0.00601805	0.000152382
PF3D7_0728600	1	RING zinc finger protein, putative	2162	7.1	13	0.00601295	0.000152253
PF3D7_0711200	1	conserved Plasmodium protein, unknown function	1000	9.8	6	0.006	0.000151925
PF3D7_0928700	1	conserved Plasmodium protein, unknown function	1501	9.5	9	0.005996	0.000151824
PF3D7_1231600	1	pre-mRNA-splicing factor ATP-dependent RNA helicase PRP2, putative	1168	8.8	7	0.00599315	0.000151752
PF3D7_0109950	0.9832	mitochondrial respiratory chain complex II subunit, putative	167	6.6	1	0.00598802	0.000151622
PF3D7_1329500	1	conserved protein, unknown function	1844	7	11	0.00596529	0.000151046
PF3D7_0932800	1	importin alpha re-exporter, putative	1342	6.3	8	0.00596125	0.000150944
PF3D7_0913400	0.9816	conserved Plasmodium protein, unknown function	168	7.1	1	0.00595238	0.000150719
PF3D7_1250000	0.9816	rRNA-processing protein FCF2, putative	168	6	1	0.00595238	0.000150719
PF3D7_0704400	1	phosphoinositide-binding protein, putative	1010	7.6	6	0.00594059	0.000150421
PF3D7_0501300	1	skeleton-binding protein 1	337	10.1	2	0.00593472	0.000150272
PF3D7_1464200	0.9995	zinc finger CCCH domain-containing protein, putative	337	3	2	0.00593472	0.000150272
PF3D7_0413700	0.9997	lysine decarboxylase-like protein, putative	338	5.3	2	0.00591716	0.000149828
PF3D7_1355300	1	histone-lysine N-methyltransferase, putative	509	8.4	3	0.00589391	0.000149239
PF3D7_1362700	1	conserved Plasmodium protein, unknown function	2039	6.7	12	0.00588524	0.000149019
PF3D7_1459400	1	conserved protein, unknown function	340	8.2	2	0.00588235	0.000148946
PF3D7_0922800	1	conserved Plasmodium protein, unknown function	4255	7.7	25	0.00587544	0.000148771
PF3D7_0110600	1	phosphatidylinositol-4-phosphate 5-kinase	1710	8.1	10	0.00584795	0.000148075
PF3D7_0703200	1	conserved Plasmodium protein, unknown function	1540	7.7	9	0.00584416	0.000147979
PF3D7_1226400	1	regulator of MON1-CCZ1 complex, putative	856	9.6	5	0.00584112	0.000147902
PF3D7_1019000	1	eukaryotic translation initiation factor subunit eIF2A, putative	2405	7.7	14	0.00582121	0.000147398
PF3D7_1337200	1	1-deoxy-D-xylulose 5-phosphate synthase	1205	10.4	7	0.00580913	0.000147092
PF3D7_1015300	1	methionine aminopeptidase 1b, putative	517	10.3	3	0.00580271	0.00014693
PF3D7_1012800	0.9995	conserved Plasmodium protein, unknown function	864	4.6	5	0.00578704	0.000146533
PF3D7_0716300	0.9999	conserved protein, unknown function	522	7.7	3	0.00574713	0.000145522
PF3D7_1412700	1	AAA family ATPase, putative	1219	8.1	7	0.00574241	0.000145403
PF3D7_1334200	1	chaperone binding protein, putative	524	6.3	3	0.00572519	0.000144967
PF3D7_1107300	1	polyadenylate-binding protein-interacting protein 1, putative	3334	6.7	19	0.00569886	0.0001443
PF3D7_1241800	1	ATP-dependent RNA helicase DBP9, putative	878	8.2	5	0.00569476	0.000144196
PF3D7_1233300	1	pentatricopeptide repeat domain-containing protein 2, putative	1413	8.8	8	0.00566171	0.000143359
PF3D7_1139300	1	AP2 domain transcription factor, putative	2653	7.4	15	0.00565398	0.000143164
PF3D7_0921200	1	conserved Plasmodium membrane protein, unknown function	2302	6.4	13	0.00564726	0.000142994
PF3D7_1110600	0.9816	ribosomal protein L11, mitochondrial, putative	178	7.9	1	0.00561798	0.000142252
PF3D7_0321500	1	peptidase, putative	1074	8.9	6	0.00558659	0.000141457
PF3D7_0529500	0.9816	cell cycle regulator protein, putative	179	6.1	1	0.00558659	0.000141457
PF3D7_1229500	1	T-complex protein 1 subunit gamma	542	6.3	3	0.00553506	0.000140152
PF3D7_0818800	1	U3 small nucleolar ribonucleoprotein protein IMP4, putative	362	7.2	2	0.00552486	0.000139894
PF3D7_1316500	1	pre-mRNA-processing factor 40, putative	906	8.8	5	0.00551876	0.00013974
PF3D7_1212900	1	bromodomain protein 2, putative	1088	7.5	6	0.00551471	0.000139637
PF3D7_1461900	1	valine--tRNA ligase, putative	1090	7.7	6	0.00550459	0.000139381
PF3D7_0904900	1	copper-transporting ATPase	2568	6	14	0.00545171	0.000138042
PF3D7_1216200	1	glycerol-3-phosphate dehydrogenase [NAD(+)], putative	367	7.4	2	0.00544959	0.000137988
PF3D7_1032700	1	conserved Plasmodium protein, unknown function	553	13.9	3	0.00542495	0.000137365
PF3D7_0505400	1	conserved protein, unknown function	740	5.3	4	0.00540541	0.00013687
PF3D7_0804400	0.9989	methionine aminopeptidase 1c, putative	740	5.7	4	0.00540541	0.00013687
PF3D7_0817500	0.9702	histidine triad nucleotide-binding protein 1	185	17.8	1	0.00540541	0.00013687
PF3D7_0111500	0.9832	UMP-CMP kinase, putative	371	9.2	2	0.00539084	0.000136501
PF3D7_0626900	0.9983	ribosomal protein L46, mitochondrial, putative	372	8.9	2	0.00537634	0.000136134
PF3D7_1347500	1	DNA/RNA-binding protein Alba 4	372	7.5	2	0.00537634	0.000136134
PF3D7_1338900	1	serine/threonine protein kinase, putative	931	7	5	0.00537057	0.000135987
PF3D7_0807900	1	tyrosine--tRNA ligase	373	8.8	2	0.00536193	0.000135769
PF3D7_1114200	1	GTPase-activating protein, putative	373	4.6	2	0.00536193	0.000135769
PF3D7_1237500	1	conserved Plasmodium protein, unknown function	1681	6.3	9	0.00535396	0.000135567
PF3D7_0705500	1	inositol-phosphate phosphatase, putative	2814	7.2	15	0.00533049	0.000134973
PF3D7_1230600	0.9984	sun-family protein, putative	376	7.2	2	0.00531915	0.000134685
PF3D7_1465200	0.9998	mediator of RNA polymerase II transcription subunit 4, putative	376	6.9	2	0.00531915	0.000134685
PF3D7_0505200	1	actin-like protein, putative	565	5.7	3	0.00530973	0.000134447
PF3D7_0318200	1	DNA-directed RNA polymerase II subunit RPB1	2457	7.2	13	0.00529101	0.000133973
PF3D7_1246500	1	methyltransferase, putative	568	6.3	3	0.00528169	0.000133737
PF3D7_1225800	1	ubiquitin-activating enzyme E1	1140	7.3	6	0.00526316	0.000133268
PF3D7_0422500	1	pre-mRNA-splicing helicase BRR2, putative	2874	6.5	15	0.00521921	0.000132155
PF3D7_1012300	0.9832	cytochrome b-c1 complex subunit 7, putative	192	13	1	0.00520833	0.000131879
PF3D7_1235400	1	tetQ family GTPase, putative	1161	7.4	6	0.00516796	0.000130857
PF3D7_1471300	1	RAP protein, putative	581	8.3	3	0.00516351	0.000130745
PF3D7_1420700	1	surface protein P113	969	5	5	0.00515996	0.000130655
PF3D7_0916700	1	RNA-binding protein musashi, putative	388	8	2	0.00515464	0.00013052
PF3D7_1212500	1	glycerol-3-phosphate 1-O-acyltransferase	583	5.5	3	0.0051458	0.000130296
PF3D7_1308900	1	mRNA-decapping enzyme 2, putative	1173	6.4	6	0.00511509	0.000129518
PF3D7_1343300	1	CDT1-like protein, putative	982	6.6	5	0.00509165	0.000128925
PF3D7_1141800	1	EELM2 domain-containing protein, putative	394	4.8	2	0.00507614	0.000128532
PF3D7_0513200	1	CPSF domain-containing protein, putative	2763	6.6	14	0.00506696	0.0001283
PF3D7_1005500	1	regulator of nonsense transcripts 1, putative	1579	7.5	8	0.0050665	0.000128288
PF3D7_0502700	0.9971	conserved protein, unknown function	395	5.8	2	0.00506329	0.000128207
PF3D7_0420600	1	conserved Plasmodium protein, unknown function	593	6.4	3	0.00505902	0.000128099
PF3D7_1343600	1	UDP-N-acetylglucosamine pyrophosphorylase, putative	593	9.8	3	0.00505902	0.000128099
PF3D7_0501600	1	rhoptry-associated protein 2	398	5.8	2	0.00502513	0.000127241
PF3D7_0207600	1	serine repeat antigen 5	997	6.7	5	0.00501505	0.000126985
PF3D7_1119800	0.9406	alternative splicing factor ASF-1, putative	200	6	1	0.005	0.000126604
PF3D7_1134200	1	conserved Plasmodium protein, unknown function	1805	5.5	9	0.00498615	0.000126254
PF3D7_1472000	0.9816	pre-mRNA-splicing factor ISY1, putative	201	6.5	1	0.00497512	0.000125974
PF3D7_0511800	1	inositol-3-phosphate synthase	604	7.8	3	0.00496689	0.000125766
PF3D7_0722100	0.9999	protein pelota homolog, putative	403	6.2	2	0.00496278	0.000125662
PF3D7_0811600	1	conserved protein, unknown function	1210	5.7	6	0.00495868	0.000125558
PF3D7_1318400	1	structural maintenance of chromosomes protein 2, putative	1218	8	6	0.00492611	0.000124733
PF3D7_1446800	0.9783	heme detoxification protein	205	6.3	1	0.00487805	0.000123516
PF3D7_1249300	1	protein phosphatase PPM4, putative	1027	5.8	5	0.00486855	0.000123276
PF3D7_1012700	1	NLI interacting factor-like phosphatase, putative	1438	7.2	7	0.00486787	0.000123259
PF3D7_1239000	1	HD superfamily phosphohydrolase protein, putative	822	7.2	4	0.00486618	0.000123216
PF3D7_1123000	1	conserved Plasmodium protein, unknown function	2467	6.6	12	0.00486421	0.000123166
PF3D7_1003800	1	U5 small nuclear ribonucleoprotein component, putative	1235	9.6	6	0.0048583	0.000123016
PF3D7_1220100	0.9999	pre-mRNA-processing factor 17, putative	618	8.1	3	0.00485437	0.000122917
PF3D7_1235900	1	pre-mRNA-splicing factor SYF1, putative	1031	5.6	5	0.00484966	0.000122798
PF3D7_1426800	1	conserved Plasmodium protein, unknown function	2082	5.7	10	0.00480307	0.000121618
PF3D7_1241500	0.9984	conserved Plasmodium protein, unknown function	420	4.8	2	0.0047619	0.000120576
PF3D7_1344000	1	aminomethyltransferase, putative	841	6.8	4	0.00475624	0.000120432
PF3D7_1304500	0.9301	small heat shock protein, putative	211	6.6	1	0.00473934	0.000120004
PF3D7_1305000	1	MCL1 domain-containing protein, putative	1479	9.6	7	0.00473293	0.000119842
PF3D7_1218500	1	dynamin-like protein, putative	1061	5.4	5	0.00471254	0.000119325
PF3D7_1354900	1	conserved Plasmodium protein, unknown function	637	6	3	0.00470958	0.000119251
PF3D7_1137400	0.9999	UVB-resistance protein UVR8 homologue	425	4.7	2	0.00470588	0.000119157
PF3D7_0531200	0.9126	ribosomal protein S16, mitochondrial, putative	213	8.9	1	0.00469484	0.000118877
PF3D7_0904000	0.9994	GTPase-activating protein, putative	426	7	2	0.00469484	0.000118877
PF3D7_0406500	1	NYN domain-containing protein, putative	3211	6.2	15	0.00467144	0.000118285
PF3D7_1413400	1	30S ribosomal protein S9, putative	643	6.7	3	0.00466563	0.000118138
PF3D7_1372400	1	acyl-CoA synthetase	863	8.1	4	0.00463499	0.000117362
PF3D7_1345900	0.98	kinetochore protein SPC25, putative	216	7.4	1	0.00462963	0.000117226
PF3D7_1406200	1	transcription elongation factor SPT6, putative	2820	5.5	13	0.00460993	0.000116727
PF3D7_0507600	1	protein CAF40, putative	652	8	3	0.00460123	0.000116507
PF3D7_1364400	1	conserved Plasmodium protein, unknown function	3265	6	15	0.00459418	0.000116329
PF3D7_1032300	1	conserved protein, unknown function	871	6.3	4	0.00459242	0.000116284
PF3D7_1113100	0.9816	protein tyrosine phosphatase	218	7.8	1	0.00458716	0.000116151
PF3D7_1202600	1	nuclear export mediator factor NEMF, putative	2180	6.8	10	0.00458716	0.000116151
PF3D7_0909400	0.9999	exoribonuclease, putative	1311	3.4	6	0.00457666	0.000115885
PF3D7_0723800	1	conserved Plasmodium protein, unknown function	2190	4.9	10	0.00456621	0.00011562
PF3D7_0203700	0.9988	protein MAK16, putative	439	6.8	2	0.00455581	0.000115357
PF3D7_0312400	1	glycogen synthase kinase 3	440	6.1	2	0.00454545	0.000115095
PF3D7_1202000	1	ATP-dependent DNA/RNA helicase PSH2	880	6.1	4	0.00454545	0.000115095
PF3D7_1473400	0.9381	conserved protein, unknown function	881	4.8	4	0.0045403	0.000114964
PF3D7_1305300	1	translational activator GCN1, putative	3525	5	16	0.00453901	0.000114932
PF3D7_0316700	0.9783	protein YOP1, putative	221	8.6	1	0.00452489	0.000114574
PF3D7_0606500	1	polypyrimidine tract-binding protein, putative	663	7.7	3	0.00452489	0.000114574
PF3D7_1354500	1	adenylosuccinate synthetase	442	5.2	2	0.00452489	0.000114574
PF3D7_1369500	1	conserved protein, unknown function	1106	8.7	5	0.0045208	0.00011447
PF3D7_1333900	1	conserved Plasmodium protein, unknown function	1328	6.6	6	0.00451807	0.000114401
PF3D7_0415300	1	cdc2-related protein kinase 3	1339	5.5	6	0.00448096	0.000113462
PF3D7_1416800	1	lysine--tRNA ligase, putative	674	7.4	3	0.00445104	0.000112704
PF3D7_1368900	1	conserved protein, unknown function	450	8.2	2	0.00444444	0.000112537
PF3D7_1464100	1	conserved Plasmodium protein, unknown function	900	6.6	4	0.00444444	0.000112537
PF3D7_1337300	1	exoribonuclease, putative	903	5.1	4	0.00442968	0.000112163
PF3D7_1202400	0.9767	peptidyl-prolyl cis-trans isomerase	226	6.2	1	0.00442478	0.000112039
PF3D7_1438700	1	DNA primase small subunit	452	5.5	2	0.00442478	0.000112039
PF3D7_1462300	1	GTP-binding protein, putative	1357	8.1	6	0.00442152	0.000111957
PF3D7_1363400	1	polyubiquitin binding protein, putative	905	6.4	4	0.00441989	0.000111915
PF3D7_0705600	1	RNA helicase, putative	1132	5.7	5	0.00441696	0.000111841
PF3D7_1223200	1	nucleus export protein BRR6, putative	454	5.1	2	0.00440529	0.000111546
PF3D7_1223900	0.83	50S ribosomal protein L24, putative	227	10.1	1	0.00440529	0.000111546
PF3D7_0313500	1	Ras-like G protein	911	7.1	4	0.00439078	0.000111178
PF3D7_0811500	1	histone-arginine methyltransferase CARM1, putative	912	4.7	4	0.00438596	0.000111056
PF3D7_1456700	1	conserved Plasmodium protein, unknown function	684	6.4	3	0.00438596	0.000111056
PF3D7_1142100	1	conserved Plasmodium protein, unknown function	2738	6.4	12	0.00438276	0.000110975
PF3D7_1221700	1	FbpA domain protein, putative	913	5.1	4	0.00438116	0.000110935
PF3D7_1237000	1	SUMO-activating enzyme subunit 2	686	6.7	3	0.00437318	0.000110733
PF3D7_1009200	1	ribonuclease, putative	915	7.2	4	0.00437158	0.000110692
PF3D7_0627700	1	transportin	1147	6.6	5	0.0043592	0.000110379
PF3D7_1242800	1	rab specific GDP dissociation inhibitor	459	10.9	2	0.0043573	0.000110331
PF3D7_0213500	1	tetratricopeptide repeat protein, putative	460	5.2	2	0.00434783	0.000110091
PF3D7_1138500	1	protein phosphatase PPM2	924	4.9	4	0.004329	0.000109614
PF3D7_0831600	1	cytoadherence linked asexual protein 8	1394	3.1	6	0.00430416	0.000108985
PF3D7_0619900	0.9832	splicing factor 3A subunit 2, putative	233	7.3	1	0.00429185	0.000108673
PF3D7_1228400	1	conserved Plasmodium protein, unknown function	1401	12.3	6	0.00428266	0.000108441
PF3D7_1454700	0.9998	6-phosphogluconate dehydrogenase, decarboxylating	468	7.3	2	0.0042735	0.000108209
PF3D7_0608500	0.9701	proteasome subunit alpha type-2, putative	235	6.8	1	0.00425532	0.000107748
PF3D7_1439000	0.9654	copper transporter	235	3.4	1	0.00425532	0.000107748
PF3D7_0408400	0.9994	conserved protein, unknown function	471	4.2	2	0.00424628	0.00010752
PF3D7_1346100	1	protein transport protein SEC61 subunit alpha	472	4.2	2	0.00423729	0.000107292
PF3D7_0311300	1	phosphatidylinositol 3- and 4-kinase, putative	953	5.2	4	0.00419727	0.000106279
PF3D7_1401600	0.9996	Plasmodium exported protein (PHISTb), unknown function	478	4.4	2	0.0041841	0.000105945
PF3D7_1412100	1	mini-chromosome maintenance complex-binding protein, putative	956	6.5	4	0.0041841	0.000105945
PF3D7_0111400	0.9676	conserved Plasmodium protein, unknown function	718	4.3	3	0.00417827	0.000105797
PF3D7_0420000	1	zinc finger protein, putative	3370	5.6	14	0.0041543	0.000105191
PF3D7_0218700	0.9995	pre-mRNA-processing protein 45, putative	482	6.4	2	0.00414938	0.000105066
PF3D7_1361000	1	protein arginine N-methyltransferase 5, putative	724	8.1	3	0.00414365	0.000104921
PF3D7_1330500	1	CTLH domain-containing protein, putative	725	5.5	3	0.00413793	0.000104776
PF3D7_1134800	1	coatomer subunit delta	487	4.7	2	0.00410678	0.000103987
PF3D7_1224700	1	conserved Plasmodium protein, unknown function	1461	5.3	6	0.00410678	0.000103987
PF3D7_1013100	1	U3 small nucleolar RNA-associated protein 13, putative	1220	6.5	5	0.00409836	0.000103774
PF3D7_1358100	0.9993	Sas10 domain-containing protein, putative	734	5	3	0.00408719	0.000103491
PF3D7_0407800	1	protein CINCH	1960	7.7	8	0.00408163	0.00010335
PF3D7_1332800	0.9816	eukaryotic translation initiation factor 6, putative	247	5.7	1	0.00404858	0.000102514
PF3D7_1345800	1	conserved Plasmodium protein, unknown function	994	4.6	4	0.00402414	0.000101895
PF3D7_0510200	0.9999	peptidyl-prolyl cis-trans isomerase	747	5.8	3	0.00401606	0.00010169
PF3D7_1370300	0.8324	membrane associated histidine-rich protein 1	249	14.5	1	0.00401606	0.00010169
PF3D7_1338100	1	26S proteasome regulatory subunit RPN3, putative	503	7	2	0.00397614	0.000100679
PF3D7_0204700	1	hexose transporter	504	5	2	0.00396825	0.00010048
PF3D7_0510100	1	KH domain-containing protein, putative	2535	5.4	10	0.00394477	9.9885e-05
PF3D7_0933000	0.9808	CSTF domain-containing protein, putative	761	2.9	3	0.00394218	9.98194e-05
PF3D7_1474800	0.9816	proteasome subunit alpha type-1, putative	254	7.1	1	0.00393701	9.96884e-05
PF3D7_1001600	1	exported lipase 2	763	7.1	3	0.00393185	9.95578e-05
PF3D7_1332900	1	isoleucine--tRNA ligase, putative	1272	6.8	5	0.00393082	9.95317e-05
PF3D7_0824800	1	conserved Plasmodium membrane protein, unknown function	1276	4	5	0.0039185	9.92197e-05
PF3D7_0610900	1	transcription elongation factor SPT5, putative	1280	5.2	5	0.00390625	9.89096e-05
PF3D7_1476200	1	Plasmodium exported protein (PHISTb), unknown function	512	4.9	2	0.00390625	9.89096e-05
PF3D7_1233900	1	sentrin-specific protease 1	1026	4	4	0.00389864	9.87168e-05
PF3D7_0813500	0.9999	PUB domain-containing protein, putative	515	6.2	2	0.0038835	9.83334e-05
PF3D7_0629600	0.9832	ribosomal RNA-processing protein 7, putative	259	6.6	1	0.003861	9.77639e-05
PF3D7_0807500	0.9832	proteasome subunit alpha type-6, putative	260	4.6	1	0.00384615	9.73879e-05
PF3D7_1001800	0.9638	Plasmodium exported protein (PHISTc), unknown function	260	10.8	1	0.00384615	9.73879e-05
PF3D7_1401200	0.8714	Plasmodium exported protein, unknown function	264	2.7	1	0.00378788	9.59123e-05
PF3D7_1133100	1	conserved Plasmodium protein, unknown function	1057	5.1	4	0.0037843	9.58216e-05
PF3D7_0621300	1	mRNA-binding protein PUF3	793	6.4	3	0.0037831	9.57914e-05
PF3D7_0725300	0.9971	conserved protein, unknown function	793	7.2	3	0.0037831	9.57914e-05
PF3D7_0618000	1	conserved Plasmodium membrane protein, unknown function	795	3.4	3	0.00377358	9.55504e-05
PF3D7_1245100	1	kinesin-13, putative	1326	3.7	5	0.00377074	9.54784e-05
PF3D7_0934700	1	UBX domain-containing protein, putative	531	4.5	2	0.00376648	9.53705e-05
PF3D7_0409100	0.9131	U4/U6 small nuclear ribonucleoprotein PRP31, putative	534	3.6	2	0.00374532	9.48347e-05
PF3D7_1319100	1	ubiquitin carboxyl-terminal hydrolase MINDY, putative	803	4.2	3	0.00373599	9.45985e-05
PF3D7_0202700	1	octaprenyl pyrophosphate synthase	538	4.6	2	0.00371747	9.41296e-05
PF3D7_0614000	1	thiamine-phosphate synthase, putative	538	6.7	2	0.00371747	9.41296e-05
PF3D7_0902000	0.9918	serine/threonine protein kinase, FIKK family	542	7.2	2	0.00369004	9.34349e-05
PF3D7_1468900	1	zinc finger protein, putative	813	3.7	3	0.00369004	9.34349e-05
PF3D7_0829200	0.9316	prohibitin 1, putative	272	3.7	1	0.00367647	9.30914e-05
PF3D7_1228200	0.9948	conserved Plasmodium protein, unknown function	818	2.4	3	0.00366748	9.28638e-05
PF3D7_0927800	0.9575	cytochrome c oxidase subunit 5B, putative	273	8.8	1	0.003663	9.27504e-05
PF3D7_1223700	0.9767	vacuolar iron transporter	273	2.9	1	0.003663	9.27504e-05
PF3D7_1227800	1	elongator complex protein 3, putative	1092	6.7	4	0.003663	9.27504e-05
PF3D7_1359000	1	conserved Plasmodium protein, unknown function	3281	5.7	12	0.00365742	9.26091e-05
PF3D7_0705300	1	origin recognition complex subunit 2	825	6.3	3	0.00363636	9.20759e-05
PF3D7_0104500	0.98	conserved protein, unknown function	277	3.2	1	0.00361011	9.1411e-05
PF3D7_1438600	0.9718	conserved protein, unknown function	277	4	1	0.00361011	9.1411e-05
PF3D7_0308900	1	splicing factor 3B subunit 1, putative	1386	6.6	5	0.0036075	9.13451e-05
PF3D7_1468800	0.9999	splicing factor U2AF large subunit, putative	833	4.7	3	0.00360144	9.11916e-05
PF3D7_0715900	0.9995	cation diffusion facilitator family protein, putative	556	6.1	2	0.00359712	9.10822e-05
PF3D7_0808400	0.9832	coatomer subunit epsilon, putative	278	5	1	0.00359712	9.10822e-05
PF3D7_1465000	0.9767	cytochrome c oxidase subunit ApiCOX25, putative	278	5.8	1	0.00359712	9.10822e-05
PF3D7_1234100	1	bromodomain protein 5	3896	4.3	14	0.00359343	9.09887e-05
PF3D7_1363500	1	CCR4 domain-containing protein 2, putative	836	4.8	3	0.00358852	9.08643e-05
PF3D7_0309800	0.9832	YTH domain-containing protein 2	280	4.6	1	0.00357143	9.04316e-05
PF3D7_0403200	0.9985	pre-mRNA splicing factor, putative	560	5.7	2	0.00357143	9.04316e-05
PF3D7_0802300	1	periodic tryptophan protein 2, putative	1121	4.6	4	0.00356824	9.0351e-05
PF3D7_0906600	1	zinc finger protein, putative	843	6	3	0.00355872	9.01098e-05
PF3D7_1367700	1	alanine--tRNA ligase	1408	4.4	5	0.00355114	8.99178e-05
PF3D7_0931800	0.9832	proteasome subunit beta type-6, putative	282	5.7	1	0.0035461	8.97903e-05
PF3D7_1227900	1	RNA pseudouridylate synthase, putative	564	4.1	2	0.0035461	8.97903e-05
PF3D7_1455400	0.9832	hemolysin III	282	3.9	1	0.0035461	8.97903e-05
PF3D7_1102200	0.9391	DnaJ protein, putative	566	2.7	2	0.00353357	8.9473e-05
PF3D7_0405000	1	ATP-dependent RNA helicase DDX51, putative	567	2.8	2	0.00352734	8.93152e-05
PF3D7_1406800	0.9718	glideosome associated protein with multiple membrane spans 3	284	2.8	1	0.00352113	8.9158e-05
PF3D7_0614300	1	major facilitator superfamily-related transporter, putative	853	6.1	3	0.003517	8.90534e-05
PF3D7_0921700	0.9958	conserved protein, unknown function	569	4.4	2	0.00351494	8.90013e-05
PF3D7_1222000	0.9626	tRNA-splicing ligase RtcB, putative	569	6	2	0.00351494	8.90013e-05
PF3D7_1022000	1	RNA-binding protein UIS12, putative	1426	7.4	5	0.00350631	8.87828e-05
PF3D7_1148000	0.9999	serine/threonine protein kinase, putative	1429	4.9	5	0.00349895	8.85964e-05
PF3D7_1347700	1	ethanolamine-phosphate cytidylyltransferase	573	6.3	2	0.0034904	8.838e-05
PF3D7_1033400	0.9832	haloacid dehalogenase-like hydrolase	288	5.2	1	0.00347222	8.79197e-05
PF3D7_0709600	1	ribonucleases P/MRP protein subunit POP1, putative	1156	3.6	4	0.00346021	8.76154e-05
PF3D7_1428900	1	conserved Plasmodium protein, unknown function	1445	4.8	5	0.00346021	8.76154e-05
PF3D7_0420100	0.9999	serine/threonine protein kinase RIO2	581	5.5	2	0.00344234	8.7163e-05
PF3D7_0903300	1	conserved protein, unknown function	3203	4.7	11	0.00343428	8.69589e-05
PF3D7_0723300	0.9983	conserved protein, unknown function	880	7.3	3	0.00340909	8.63211e-05
PF3D7_0603000	1	SDE2 domain-containing protein, putative	592	4.9	2	0.00337838	8.55434e-05
PF3D7_0936600	0.9964	gametocyte exported protein 5	297	5.4	1	0.003367	8.52554e-05
PF3D7_1014300	1	SPRY domain-containing protein, putative	2379	5	8	0.00336276	8.51479e-05
PF3D7_1445600	0.9999	RNA-binding protein, putative	596	3	2	0.0033557	8.49693e-05
PF3D7_1412900	0.9686	ubiquitin-conjugating enzyme E2, putative	299	10	1	0.00334448	8.46851e-05
PF3D7_1327300	1	conserved Plasmodium protein, unknown function	1795	4.7	6	0.00334262	8.4638e-05
PF3D7_0910100	1	exportin-7, putative	1198	4.3	4	0.0033389	8.45438e-05
PF3D7_0721300	1	ATP-dependent DNA helicase DDX31	899	2.8	3	0.00333704	8.44968e-05
PF3D7_1322300	1	BRCT domain-containing protein, putative	1499	4.9	5	0.00333556	8.44592e-05
PF3D7_0814300	1	AAA family ATPase, putative	1200	4.5	4	0.00333333	8.44029e-05
PF3D7_0630900	0.9999	ATP-dependent RNA helicase HAS1	601	6.5	2	0.00332779	8.42624e-05
PF3D7_0909600	0.9989	conserved protein, unknown function	604	4.1	2	0.00331126	8.38439e-05
PF3D7_1357500	1	DNA helicase, putative	906	3.9	3	0.00331126	8.38439e-05
PF3D7_0305500	1	protein dopey homolog, putative	3933	4.4	13	0.00330536	8.36947e-05
PF3D7_1038800	0.9769	RESA-like protein with PHIST and DnaJ domains	911	4.4	3	0.00329308	8.33837e-05
PF3D7_0811400	1	conserved protein, unknown function	608	3.8	2	0.00328947	8.32923e-05
PF3D7_1247400	0.9498	peptidyl-prolyl cis-trans isomerase FKBP35	304	5.3	1	0.00328947	8.32923e-05
PF3D7_0825700	0.9055	crystalloid-specific PH domain-containing protein, putative	305	4.3	1	0.00327869	8.30192e-05
PF3D7_1118400	0.9544	haloacid dehalogenase-like hydrolase, putative	306	5.9	1	0.00326797	8.27479e-05
PF3D7_0212100	1	conserved Plasmodium protein, unknown function	1844	4.7	6	0.0032538	8.23889e-05
PF3D7_1142700	0.9978	methyltransferase, putative	615	4.9	2	0.00325203	8.23443e-05
PF3D7_0912800	1	tRNA (adenine(58)-N(1))-methyltransferase non-catalytic subunit TRM6, putative	616	4.4	2	0.00324675	8.22106e-05
PF3D7_1463000	0.9391	mediator of RNA polymerase II transcription subunit 20, putative	308	2.9	1	0.00324675	8.22106e-05
PF3D7_0704300	1	conserved Plasmodium membrane protein, unknown function	1852	5	6	0.00323974	8.2033e-05
PF3D7_1126700	0.9995	conserved Plasmodium protein, unknown function	926	5.7	3	0.00323974	8.2033e-05
PF3D7_0720700	1	phosphoinositide-binding protein, putative	2166	4.2	7	0.00323176	8.1831e-05
PF3D7_0506800	1	transcription factor 25, putative	929	5.2	3	0.00322928	8.17681e-05
PF3D7_0524100	1	conserved Plasmodium protein, unknown function	1243	3.9	4	0.00321802	8.14831e-05
PF3D7_1104000	0.9999	phenylalanine--tRNA ligase beta subunit	623	5.6	2	0.00321027	8.12869e-05
PF3D7_1302000	0.9832	EMP1-trafficking protein	312	7.1	1	0.00320513	8.11566e-05
PF3D7_1435900	0.9607	conserved Plasmodium protein, unknown function	313	7.3	1	0.00319489	8.08973e-05
PF3D7_0404300	0.9998	conserved Plasmodium protein, unknown function	631	3.5	2	0.00316957	8.02563e-05
PF3D7_1366400	1	rhoptry protein RHOP148	1262	4.2	4	0.00316957	8.02563e-05
PF3D7_0708900	0.98	protein SCO1, putative	317	5	1	0.00315457	7.98765e-05
PF3D7_1220500	0.98	ribosome biogenesis protein TSR3, putative	318	2.8	1	0.00314465	7.96253e-05
PF3D7_0305300	1	transporter, putative	956	5.2	3	0.00313808	7.94588e-05
PF3D7_1448000	1	U3 small nucleolar RNA-associated protein 12, putative	1275	4.1	4	0.00313725	7.9438e-05
PF3D7_0831200	1	DnaJ protein, putative	961	3.6	3	0.00312175	7.90453e-05
PF3D7_0727900	1	conserved Plasmodium protein, unknown function	1923	5.3	6	0.00312012	7.90042e-05
PF3D7_0422000	0.9816	steroid dehydrogenase, putative	321	5	1	0.00311526	7.88812e-05
PF3D7_1456200	0.9999	conserved Plasmodium protein, unknown function	967	2.7	3	0.00310238	7.85549e-05
PF3D7_0729100	1	allantoicase, putative	2580	3.4	8	0.00310078	7.85143e-05
PF3D7_1202200	0.9832	mitochondrial phosphate carrier protein	324	4.3	1	0.00308642	7.81508e-05
PF3D7_0419700	0.9654	apical merozoite protein	325	3.7	1	0.00307692	7.79103e-05
PF3D7_0824900	1	conserved Plasmodium protein, unknown function	978	4.4	3	0.00306748	7.76713e-05
PF3D7_0503200	1	cell division control protein 6, putative	979	4.3	3	0.00306435	7.7592e-05
PF3D7_1201000	0.9999	Plasmodium exported protein (PHISTb), unknown function	653	3.8	2	0.00306279	7.75524e-05
PF3D7_1102400	1	phosphopantothenate--cysteine ligase, putative	660	3.8	2	0.0030303	7.67299e-05
PF3D7_0807100	1	DNA helicase PSH3	1321	5.6	4	0.00302801	7.66718e-05
PF3D7_0826500	1	ubiquitin conjugation factor E4 B, putative	1326	3.4	4	0.00301659	7.63827e-05
PF3D7_1034000	1	Sec1 family protein, putative	663	3.8	2	0.00301659	7.63827e-05
PF3D7_1244600	0.9027	ADP-ribosylation factor GTPase-activating protein 1	332	3.9	1	0.00301205	7.62676e-05
PF3D7_1328300	0.98	conserved protein, unknown function	332	2.7	1	0.00301205	7.62676e-05
PF3D7_1110200	1	pre-mRNA-processing factor 6, putative	1329	6.8	4	0.00300978	7.62103e-05
PF3D7_0730300	0.9998	AP2 domain transcription factor AP2-L, putative	1331	4.9	4	0.00300526	7.60957e-05
PF3D7_0505600	0.8623	BCNT domain-containing protein, putative	333	6.3	1	0.003003	7.60386e-05
PF3D7_0516700	0.9948	ubiquitin carboxyl-terminal hydrolase 2, putative	1332	1.3	4	0.003003	7.60386e-05
PF3D7_1143300	0.9607	DNA-directed RNA polymerases I and III subunit RPAC1, putative	333	3.9	1	0.003003	7.60386e-05
PF3D7_0725000	1	exonuclease I, putative	1347	4.4	4	0.00296956	7.51919e-05
PF3D7_1241900	0.9985	tetratricopeptide repeat protein, putative	676	4.7	2	0.00295858	7.49138e-05
PF3D7_0317300	1	conserved Plasmodium protein, unknown function	3394	4.8	10	0.00294638	7.46048e-05
PF3D7_1250600	0.9239	translation initiation factor eIF-2B subunit beta, putative	679	3.2	2	0.00294551	7.45828e-05
PF3D7_1212400	0.861	tetratricopeptide repeat protein, putative	340	2.6	1	0.00294118	7.44731e-05
PF3D7_1303400	1	LisH domain-containing protein, putative	1022	8.3	3	0.00293542	7.43274e-05
PF3D7_1106700	1	DNA replication ATP-dependent helicase/nuclease DNA2, putative	1024	3.8	3	0.00292969	7.41822e-05
PF3D7_1456500	1	STAG domain-containing protein, putative	2391	4.1	7	0.00292765	7.41305e-05
PF3D7_0508300	0.9832	triose phosphate transporter	342	6.7	1	0.00292398	7.40376e-05
PF3D7_0828500	0.9832	translation initiation factor eIF-2B subunit alpha, putative	342	4.7	1	0.00292398	7.40376e-05
PF3D7_1108600	0.9421	endoplasmic reticulum-resident calcium binding protein	343	5.2	1	0.00291545	7.38217e-05
PF3D7_0909900	1	helicase SKI2W, putative	1373	5	4	0.00291333	7.3768e-05
PF3D7_0317900	1	conserved protein, unknown function	689	4.8	2	0.00290276	7.35003e-05
PF3D7_0606600	1	conserved Plasmodium protein, unknown function	2414	3.8	7	0.00289975	7.34242e-05
PF3D7_0520200	0.9995	mediator of RNA polymerase II transcription subunit 17, putative	697	5.9	2	0.00286944	7.26567e-05
PF3D7_0306200	0.9286	activator of Hsp90 ATPase	349	3.4	1	0.00286533	7.25526e-05
PF3D7_1110500	1	vacuolar protein sorting-associated protein 35, putative	1050	4.3	3	0.00285714	7.23453e-05
PF3D7_0626000	1	conserved Plasmodium protein, unknown function	1751	3.5	5	0.00285551	7.2304e-05
PF3D7_0806800	0.9989	V-type proton ATPase subunit a, putative	1053	3.8	3	0.002849	7.21392e-05
PF3D7_1112100	1	conserved Plasmodium protein, unknown function	2460	3	7	0.00284553	7.20512e-05
PF3D7_0613700	1	syntaxin-binding protein, putative	703	5.5	2	0.00284495	7.20366e-05
PF3D7_0810800	0.9991	hydroxymethyldihydropterin pyrophosphokinase-dihydropteroate synthase	706	4.8	2	0.00283286	7.17305e-05
PF3D7_0927900	0.9702	phosphatidylserine decarboxylase	353	3.1	1	0.00283286	7.17305e-05
PF3D7_1466900	1	conserved Plasmodium protein, unknown function	1416	5.5	4	0.00282486	7.15279e-05
PF3D7_0918900	1	gamma-glutamylcysteine synthetase	1063	3.9	3	0.0028222	7.14606e-05
PF3D7_1315200	1	heptatricopeptide repeat-containing protein, putative	1069	3.5	3	0.00280636	7.10595e-05
PF3D7_1205500	1	zinc finger protein, putative	1785	4.1	5	0.00280112	7.09268e-05
PF3D7_0214300	1	conserved Plasmodium protein, unknown function	2500	4.8	7	0.0028	7.08984e-05
PF3D7_0501800	1	chromatin assembly factor 1 subunit A	1076	3.6	3	0.0027881	7.05972e-05
PF3D7_1231900	0.9998	WD repeat-containing protein, putative	1086	3.3	3	0.00276243	6.99471e-05
PF3D7_1031200	0.98	MORN repeat-containing protein 1	364	4.4	1	0.00274725	6.95628e-05
PF3D7_1324000	1	conserved Plasmodium protein, unknown function	1459	3.2	4	0.0027416	6.94198e-05
PF3D7_1452000	1	rhoptry neck protein 2	2189	5.2	6	0.00274098	6.94039e-05
PF3D7_0307700	1	conserved Plasmodium protein, unknown function	1826	4.5	5	0.00273823	6.93342e-05
PF3D7_1429700	0.9391	ribosomal protein L15, mitochondrial, putative	366	3.6	1	0.00273224	6.91827e-05
PF3D7_0523200	1	heptatricopeptide repeat-containing protein, putative	1101	3.4	3	0.0027248	6.89942e-05
PF3D7_1410300	1	WD repeat-containing protein, putative	4405	3.1	12	0.00272418	6.89785e-05
PF3D7_0321600	0.9946	ATP-dependent RNA helicase DDX42, putative	735	3.1	2	0.00272109	6.89003e-05
PF3D7_1232400	0.9832	CWC16 domain-containing protein, putative	368	4.1	1	0.00271739	6.88067e-05
PF3D7_1425900	0.9832	conserved Plasmodium protein, unknown function	368	3.5	1	0.00271739	6.88067e-05
PF3D7_1411200	0.9926	rhomboid protease ROM8	738	4.1	2	0.00271003	6.86202e-05
PF3D7_1444800	0.8312	fructose-bisphosphate aldolase	369	5.7	1	0.00271003	6.86202e-05
PF3D7_1245200	1	conserved Plasmodium membrane protein, unknown function	1482	3.6	4	0.00269906	6.83424e-05
PF3D7_1414100	0.9214	zinc finger protein, putative	743	7.3	2	0.00269179	6.81584e-05
PF3D7_1227600	1	kinetochore protein SPC24, putative	1115	2.8	3	0.00269058	6.81279e-05
PF3D7_0817300	1	conserved Plasmodium protein, unknown function	2235	4.8	6	0.00268456	6.79755e-05
PF3D7_1138700	1	protein KIC5	1870	3.3	5	0.0026738	6.77028e-05
PF3D7_1226500	1	heptatricopeptide repeat and RAP domain-containing protein, putative	1505	6.4	4	0.00265781	6.7298e-05
PF3D7_1123100	1	calcium-dependent protein kinase 7	2265	3.8	6	0.00264901	6.70751e-05
PF3D7_0907200	0.9969	GTPase-activating protein, putative	1133	3.3	3	0.00264784	6.70455e-05
PF3D7_0802600	1	adenylyl cyclase beta	2279	3.5	6	0.00263273	6.66631e-05
PF3D7_1014900	1	protein KIC8	2279	5.8	6	0.00263273	6.66631e-05
PF3D7_1422100	0.98	ribosomal protein L21, mitochondrial, putative	380	2.6	1	0.00263158	6.66338e-05
PF3D7_0935200	1	vacuolar protein sorting-associated protein 33, putative	1147	2.9	3	0.00261552	6.62272e-05
PF3D7_1342400	0.98	casein kinase II beta chain	385	2.9	1	0.0025974	6.57685e-05
PF3D7_1027100	1	U3 small nucleolar ribonucleoprotein protein MPP10, putative	772	4.5	2	0.00259067	6.55981e-05
PF3D7_1303800	1	conserved Plasmodium protein, unknown function	9271	3.4	24	0.00258872	6.55486e-05
PF3D7_0511500	1	RNA pseudouridylate synthase, putative	10061	3.8	26	0.00258424	6.54351e-05
PF3D7_1458600	1	zinc finger protein, putative	1163	3.4	3	0.00257954	6.53161e-05
PF3D7_1008200	0.9832	flap endonuclease, putative	388	5.2	1	0.00257732	6.52599e-05
PF3D7_1417600	1	conserved Plasmodium protein, unknown function	4662	3.9	12	0.002574	6.5176e-05
PF3D7_1231400	0.9632	membrane protein ICM1	1944	0.8	5	0.00257202	6.51257e-05
PF3D7_1223600	1	conserved Plasmodium protein, unknown function	1560	4.4	4	0.0025641	6.49253e-05
PF3D7_1440200	1	stromal-processing peptidase, putative	1560	4	4	0.0025641	6.49253e-05
PF3D7_0628300	0.9735	choline/ethanolaminephosphotransferase, putative	391	2	1	0.00255754	6.47592e-05
PF3D7_1238600	0.9832	sphingomyelin phosphodiesterase	393	7.9	1	0.00254453	6.44297e-05
PF3D7_1120500	1	tRNA nucleotidyltransferase, putative	791	6.1	2	0.00252845	6.40224e-05
PF3D7_0910400	0.9996	selenide water dikinase, putative	1193	4.5	3	0.00251467	6.36736e-05
PF3D7_0301900	0.9832	conserved protein, unknown function	398	5.3	1	0.00251256	6.36203e-05
PF3D7_1364100	1	6-cysteine protein P92	796	3.3	2	0.00251256	6.36203e-05
PF3D7_0710900	0.967	50S ribosomal protein L1, mitochondrial, putative	399	3.5	1	0.00250627	6.34608e-05
PF3D7_0827800	1	SET domain protein, putative	2399	5	6	0.00250104	6.33285e-05
PF3D7_0501500	0.9964	rhoptry-associated protein 3	400	9.8	1	0.0025	6.33021e-05
PF3D7_1140800	0.8764	conserved Plasmodium protein, unknown function	803	2.9	2	0.00249066	6.30657e-05
PF3D7_1223400	1	phospholipid-transporting ATPase, putative	1618	4.4	4	0.00247219	6.25979e-05
PF3D7_1365700	0.98	SNARE associated Golgi protein, putative	408	2.9	1	0.00245098	6.20609e-05
PF3D7_1443800	0.9816	pre-mRNA-splicing factor CWC24, putative	408	3.4	1	0.00245098	6.20609e-05
PF3D7_1342600	0.9999	myosin A	818	5.3	2	0.00244499	6.19092e-05
PF3D7_0620300	0.9978	conserved Plasmodium protein, unknown function	819	3.2	2	0.002442	6.18336e-05
PF3D7_0703400	0.9995	conserved Plasmodium protein, unknown function	820	4.5	2	0.00243902	6.17582e-05
PF3D7_1022800	0.9979	4-hydroxy-3-methylbut-2-en-1-yl diphosphate synthase (ferredoxin), putative	824	3	2	0.00242718	6.14584e-05
PF3D7_1457000	0.9686	signal peptide peptidase	412	2.4	1	0.00242718	6.14584e-05
PF3D7_0416100	0.9999	glutamyl-tRNA(Gln) amidotransferase subunit A	826	4	2	0.00242131	6.13096e-05
PF3D7_1431300	1	large subunit GTPase 1, putative	833	3.7	2	0.00240096	6.07944e-05
PF3D7_1416300	0.98	N-acyl-phosphatidylethanolamine-hydrolyzing phospholipase D, putative	417	3.4	1	0.00239808	6.07215e-05
PF3D7_0302800	0.9097	RNA-binding protein, putative	419	2.4	1	0.00238663	6.04316e-05
PF3D7_0921500	0.9467	conserved Plasmodium protein, unknown function	421	3.6	1	0.0023753	6.01446e-05
PF3D7_0709000	0.9498	chloroquine resistance transporter	424	1.9	1	0.00235849	5.9719e-05
PF3D7_1225100	1	isoleucine--tRNA ligase, putative	1696	3.9	4	0.00235849	5.9719e-05
PF3D7_1409700	0.8217	conserved protein, unknown function	848	2.6	2	0.00235849	5.9719e-05
PF3D7_1218200	1	symplekin domain-containing protein, putative	2134	2.9	5	0.00234302	5.93272e-05
PF3D7_0320500	0.9083	nicotinamidase, putative	429	8.4	1	0.002331	5.9023e-05
PF3D7_0730200	1	AP-4 complex subunit beta, putative	858	3.4	2	0.002331	5.9023e-05
PF3D7_1245800	0.9972	epsin-like protein, putative	431	4.4	1	0.00232019	5.87491e-05
PF3D7_0912100	0.824	zinc finger protein, putative	433	2.3	1	0.00230947	5.84777e-05
PF3D7_0514200	0.9995	conserved Plasmodium protein, unknown function	867	3.9	2	0.00230681	5.84103e-05
PF3D7_0619600	0.9998	conserved Plasmodium protein, unknown function	871	2.4	2	0.00229621	5.8142e-05
PF3D7_1210500	0.9832	conserved Plasmodium protein, unknown function	438	3	1	0.00228311	5.78102e-05
PF3D7_0318900	0.9832	conserved protein, unknown function	440	3.2	1	0.00227273	5.75474e-05
PF3D7_1239700	1	ATP-dependent zinc metalloprotease FTSH 1	880	3.6	2	0.00227273	5.75474e-05
PF3D7_0715200	1	conserved Plasmodium protein, unknown function	2206	2.7	5	0.00226655	5.73909e-05
PF3D7_1309400	1	HORMA domain protein, putative	1327	3.8	3	0.00226074	5.72438e-05
PF3D7_0610100	0.9544	pre-mRNA-splicing factor SLU7, putative	444	1.8	1	0.00225225	5.7029e-05
PF3D7_0729300	1	60S ribosomal export protein NMD3, putative	888	2.4	2	0.00225225	5.7029e-05
PF3D7_1246300	1	protein KIC4	888	4.1	2	0.00225225	5.7029e-05
PF3D7_0530600	0.9112	XAP-5 DNA binding protein, putative	447	3.6	1	0.00223714	5.66462e-05
PF3D7_0910800	0.98	cytosolic Fe-S cluster assembly factor NBP35, putative	447	5.6	1	0.00223714	5.66462e-05
PF3D7_1406600	1	ATP-dependent Clp protease regulatory subunit ClpC	1341	3.3	3	0.00223714	5.66462e-05
PF3D7_1013600	1	conserved Plasmodium protein, unknown function	2238	2.8	5	0.00223414	5.65703e-05
PF3D7_1407800	0.9976	plasmepsin IV	449	5.8	1	0.00222717	5.63939e-05
PF3D7_1201100	1	RESA-like protein with PHIST and DnaJ domains	900	4.3	2	0.00222222	5.62686e-05
PF3D7_0527600	0.8794	conserved Plasmodium protein, unknown function	455	3.5	1	0.0021978	5.56502e-05
PF3D7_1116500	0.9718	folate transporter 2	455	2.4	1	0.0021978	5.56502e-05
PF3D7_0515700	0.9832	glideosome-associated protein 40, putative	456	4.6	1	0.00219298	5.55282e-05
PF3D7_1245500	0.9832	conserved Plasmodium protein, unknown function	460	2.6	1	0.00217391	5.50453e-05
PF3D7_0106000	0.9741	conserved protein, unknown function	922	1.6	2	0.0021692	5.49259e-05
PF3D7_1314300	0.8276	MACRO domain-containing protein, putative	464	2.4	1	0.00215517	5.45708e-05
PF3D7_1344200	0.9974	endoplasmic reticulum chaperone GRP170	932	2.3	2	0.00214592	5.43366e-05
PF3D7_0110100	1	selenocysteine-specific elongation factor, putative	934	5	2	0.00214133	5.42203e-05
PF3D7_0206700	0.9832	adenylosuccinate lyase	471	4.5	1	0.00212314	5.37598e-05
PF3D7_0207400	0.9705	serine repeat antigen 7	946	2.2	2	0.00211416	5.35325e-05
PF3D7_1344300	1	zinc finger protein, putative	1426	3.2	3	0.00210379	5.32697e-05
PF3D7_0423300	0.956	conserved Plasmodium protein, unknown function	476	1.7	1	0.00210084	5.31951e-05
PF3D7_1018600	1	tRNA wybutosine-synthesizing protein, putative	1904	2.4	4	0.00210084	5.31951e-05
PF3D7_1315300	0.9702	conserved protein, unknown function	477	3.1	1	0.00209644	5.30836e-05
PF3D7_0707700	0.9919	E3 ubiquitin-protein ligase, putative	961	2.2	2	0.00208117	5.26969e-05
PF3D7_0628900	0.9442	RAP protein, putative	1442	4.3	3	0.00208044	5.26786e-05
PF3D7_1217900	0.9832	PPPDE peptidase domain-containing protein, putative	483	2.9	1	0.00207039	5.24241e-05
PF3D7_1313800	1	conserved Plasmodium membrane protein, unknown function	3411	2.4	7	0.00205218	5.19631e-05
PF3D7_0107500	0.9999	Niemann-Pick type C1-related protein	1470	4.1	3	0.00204082	5.16752e-05
PF3D7_0203000	1	repetitive organellar protein, putative	1979	3.3	4	0.00202122	5.11791e-05
PF3D7_1417200	1	NOT family protein, putative	4466	2.6	9	0.00201523	5.10273e-05
PF3D7_0908900	1	conserved Plasmodium protein, unknown function	995	2.3	2	0.00201005	5.08962e-05
PF3D7_0104300	1	ubiquitin carboxyl-terminal hydrolase 1, putative	3499	4	7	0.00200057	5.06562e-05
PF3D7_0318600	0.9998	cleavage and polyadenylation specificity factor, putative	1017	3.8	2	0.00196657	4.97952e-05
PF3D7_1475100	0.8452	conserved Plasmodium protein, unknown function	1526	3.1	3	0.00196592	4.97789e-05
PF3D7_0910200	1	conserved Plasmodium protein, unknown function	3069	2.7	6	0.00195503	4.95031e-05
PF3D7_0726900	0.9513	mitochondrial import inner membrane translocase subunit TIM50, putative	519	4	1	0.00192678	4.87878e-05
PF3D7_1324800	0.9832	dihydrofolate synthase/folylpolyglutamate synthase	522	4.2	1	0.00191571	4.85074e-05
PF3D7_0912000	0.9972	conserved Plasmodium protein, unknown function	1568	1.8	3	0.00191327	4.84455e-05
PF3D7_0717500	0.9047	calcium-dependent protein kinase 4	528	4.2	1	0.00189394	4.79562e-05
PF3D7_1352400	0.9999	conserved Plasmodium protein, unknown function	1594	3.6	3	0.00188206	4.76553e-05
PF3D7_0915000	0.9242	type II NADH:ubiquinone oxidoreductase	533	2.3	1	0.00187617	4.75063e-05
PF3D7_0716100	0.9979	protein SDA1, putative	1069	2.9	2	0.00187091	4.7373e-05
PF3D7_1359300	1	exosome complex exonuclease RRP44	1073	2.1	2	0.00186393	4.71964e-05
PF3D7_1448300	1	conserved protein, unknown function	1641	1.9	3	0.00182815	4.62904e-05
PF3D7_1470800	1	conserved Plasmodium protein, unknown function	1095	4.6	2	0.00182648	4.62481e-05
PF3D7_0801500	0.9783	nucleolar protein 10, putative	549	2.4	1	0.00182149	4.61218e-05
PF3D7_0810300	0.98	protein phosphatase PPM5, putative	550	2.2	1	0.00181818	4.60379e-05
PF3D7_1124100	0.9997	BEACH domain-containing protein, putative	1653	2.1	3	0.00181488	4.59544e-05
PF3D7_1149000	1	antigen 332, DBL-like protein	6093	2.7	11	0.00180535	4.5713e-05
PF3D7_1123400	0.9832	eukaryotic peptide chain release factor GTP-binding subunit, putative	555	4	1	0.0018018	4.56232e-05
PF3D7_1350700	0.9832	N6-adenine-specific methylase, putative	561	2.5	1	0.00178253	4.51352e-05
PF3D7_1312700	0.9948	conserved Plasmodium protein, unknown function	562	4.4	1	0.00177936	4.50549e-05
PF3D7_1417300	0.999	cysteine protease ATG4, putative	1124	2.8	2	0.00177936	4.50549e-05
PF3D7_1434300	0.98	Hsp70/Hsp90 organizing protein	564	1.8	1	0.00177305	4.48951e-05
PF3D7_1442900	1	Sec7 domain-containing protein ARFGEF, putative	3384	2.5	6	0.00177305	4.48951e-05
PF3D7_1206700	0.9832	eukaryotic translation initiation factor 5, putative	565	2.7	1	0.00176991	4.48157e-05
PF3D7_1368800	0.9999	DNA repair endonuclease XPF, putative	1700	2.3	3	0.00176471	4.46839e-05
PF3D7_1017800	0.9986	conserved Plasmodium protein, unknown function	1136	1.6	2	0.00176056	4.4579e-05
PF3D7_0623700	0.9997	ATP-dependent RNA helicase SUV3, putative	1137	1.8	2	0.00175901	4.45398e-05
PF3D7_1213900	1	W2 domain-containing protein, putative	1137	3.1	2	0.00175901	4.45398e-05
PF3D7_0418700	0.9376	RNA-binding protein NOB1, putative	569	2.3	1	0.00175747	4.45006e-05
PF3D7_1419900	0.98	YTH domain-containing protein 1, putative	572	2.3	1	0.00174825	4.42672e-05
PF3D7_0409600	0.9908	replication protein A1, large subunit	1145	1.8	2	0.00174672	4.42286e-05
PF3D7_1426700	1	phosphoenolpyruvate carboxylase	1148	4.4	2	0.00174216	4.4113e-05
PF3D7_0626400	0.9948	CRAL/TRIO domain-containing protein, putative	1159	2.7	2	0.00172563	4.36943e-05
PF3D7_1437600	0.9832	conserved protein, unknown function	586	1.9	1	0.00170648	4.32097e-05
PF3D7_1026200	0.98	conserved protein, unknown function	588	1.7	1	0.00170068	4.30627e-05
PF3D7_1107100	0.9155	nucleic acid binding protein, putative	588	5.6	1	0.00170068	4.30627e-05
PF3D7_1218600	0.9714	arginine--tRNA ligase	590	1.4	1	0.00169492	4.29167e-05
PF3D7_0616200	0.9832	kinetochore protein NDC80, putative	591	2.7	1	0.00169205	4.28441e-05
PF3D7_0603600	1	AT-rich interactive domain-containing protein, putative	2368	1.9	4	0.00168919	4.27717e-05
PF3D7_1429200	0.9845	AP2 domain transcription factor AP2-O3, putative	1186	2.5	2	0.00168634	4.26996e-05
PF3D7_1203000	0.9934	origin recognition complex subunit 1	1189	3	2	0.00168209	4.25919e-05
PF3D7_1019600	1	conserved Plasmodium protein, unknown function	1210	2.4	2	0.00165289	4.18527e-05
PF3D7_0309700	0.8288	SECIS-binding protein 2, putative	608	1.8	1	0.00164474	4.16462e-05
PF3D7_1118600	0.9816	histone acetyltransferase MYST	608	2	1	0.00164474	4.16462e-05
PF3D7_1222600	0.998	AP2 domain transcription factor AP2-G	2432	2.8	4	0.00164474	4.16462e-05
PF3D7_0801000	1	Plasmodium exported protein (PHISTc)	1219	1.7	2	0.00164069	4.15437e-05
PF3D7_1129500	0.9816	A/G-specific adenine glycosylase, putative	611	2.5	1	0.00163666	4.14417e-05
PF3D7_1450400	1	E3 ubiquitin-protein ligase ZNF598, putative	1844	4.5	3	0.0016269	4.11945e-05
PF3D7_1015500	0.9735	nucleotidyltransferase, putative	615	1.8	1	0.00162602	4.11721e-05
PF3D7_1215400	0.9767	conserved Plasmodium protein, unknown function	616	2.3	1	0.00162338	4.11053e-05
PF3D7_0107800	1	double-strand break repair protein MRE11	1233	2.8	2	0.00162206	4.1072e-05
PF3D7_1021400	0.914	endomembrane protein 70, putative	619	1.6	1	0.00161551	4.09061e-05
PF3D7_1218300	0.9832	AP-2 complex subunit mu	621	2.4	1	0.00161031	4.07743e-05
PF3D7_0924400	0.999	conserved Plasmodium protein, unknown function	1245	3.6	2	0.00160643	4.06761e-05
PF3D7_1102500	0.9832	gametocyte exported protein 2	624	2.1	1	0.00160256	4.05783e-05
PF3D7_1430200	0.9498	plasmepsin IX	627	1.8	1	0.0015949	4.03841e-05
PF3D7_0306100	0.8688	conserved Plasmodium protein, unknown function	628	2.7	1	0.00159236	4.03198e-05
PF3D7_0809900	0.9987	JmjC domain-containing protein 1, putative	1259	2.5	2	0.00158856	4.02238e-05
PF3D7_1002100	0.9718	EMP1-trafficking protein	631	13.9	1	0.00158479	4.01281e-05
PF3D7_0619700	0.9832	F-box protein FBXO1, putative	633	1.4	1	0.00157978	4.00014e-05
PF3D7_0609700	1	protein KIC6	1901	2.2	3	0.00157812	3.99593e-05
PF3D7_0521800	0.9767	AFG1-like ATPase, putative	635	1.3	1	0.0015748	3.98754e-05
PF3D7_1449400	1	crossover junction endonuclease MUS81, putative	1271	2.6	2	0.00157356	3.9844e-05
PF3D7_0727800	1	cation transporting ATPase, putative	1918	3.3	3	0.00156413	3.96051e-05
PF3D7_1355700	0.998	NLI interacting factor-like phosphatase, putative	1288	1.9	2	0.0015528	3.93181e-05
PF3D7_0310400	1	parasite-infected erythrocyte surface protein	1294	2.9	2	0.0015456	3.91358e-05
PF3D7_1402700	0.9623	U2 snRNP-associated SURP motif-containing protein, putative	653	1.5	1	0.00153139	3.87762e-05
PF3D7_0823800	0.8875	DnaJ protein, putative	655	2	1	0.00152672	3.86578e-05
PF3D7_1411600	0.9832	GTP-binding protein Obg1	658	2.4	1	0.00151976	3.84815e-05
PF3D7_1447800	0.9771	calponin homology domain-containing protein, putative	1986	0.8	3	0.00151057	3.8249e-05
PF3D7_1471200	0.9832	inorganic anion exchanger, inorganic anion antiporter	664	2.9	1	0.00150602	3.81338e-05
PF3D7_0807600	0.9998	conserved Plasmodium protein, unknown function	1334	2.1	2	0.00149925	3.79623e-05
PF3D7_1358000	1	patatin-like phospholipase, putative	2012	2.2	3	0.00149105	3.77548e-05
PF3D7_1103800	1	CCR4-NOT transcription complex subunit 1, putative	3371	1.6	5	0.00148324	3.75569e-05
PF3D7_0321800	1	WD repeat-containing protein, putative	2706	3	4	0.0014782	3.74292e-05
PF3D7_0319400	0.9981	kinesin-8X	1363	1.5	2	0.00146735	3.71546e-05
PF3D7_1322200	1	TOG domain-containing protein, putative	3438	2.2	5	0.00145433	3.6825e-05
PF3D7_1137300	0.9832	CLPTM1 domain-containing protein, putative	689	1.6	1	0.00145138	3.67502e-05
PF3D7_1407300	0.9391	pre-mRNA-splicing factor 38B, putative	690	1.4	1	0.00144928	3.66969e-05
PF3D7_0820000	0.9946	Snf2-related CBP activator, putative	2082	1.7	3	0.00144092	3.64854e-05
PF3D7_0420300	1	AP2 domain transcription factor, putative	3473	2.4	5	0.00143968	3.64539e-05
PF3D7_1429400	1	rRNA (adenosine-2'-O-)-methyltransferase, putative	2779	2.2	4	0.00143937	3.6446e-05
PF3D7_0417800	0.9718	cdc2-related protein kinase 1	699	1.4	1	0.00143062	3.62244e-05
PF3D7_1116700	0.9832	dipeptidyl aminopeptidase 1	700	4.4	1	0.00142857	3.61727e-05
PF3D7_0525000	0.9155	zinc finger protein, putative	704	2.3	1	0.00142045	3.59671e-05
PF3D7_0205100	0.8794	conserved Plasmodium protein, unknown function	705	1.1	1	0.00141844	3.59161e-05
PF3D7_1464000	0.956	YL1 nuclear protein, putative	705	1.4	1	0.00141844	3.59161e-05
PF3D7_1133600	0.8988	conserved Plasmodium protein, unknown function	708	3	1	0.00141243	3.57639e-05
PF3D7_1359900	0.9981	conserved Plasmodium membrane protein, unknown function	2126	4.1	3	0.0014111	3.57303e-05
PF3D7_0707200	1	conserved Plasmodium protein, unknown function	2129	2.8	3	0.00140911	3.56799e-05
PF3D7_1347100	0.9976	DNA topoisomerase 3	710	3.4	1	0.00140845	3.56632e-05
PF3D7_0802400	0.9832	cyclin-like protein, putative	714	1.4	1	0.00140056	3.54634e-05
PF3D7_0915300	0.9591	heptatricopeptide repeat-containing protein, putative	721	1.4	1	0.00138696	3.51191e-05
PF3D7_0630300	1	DNA polymerase epsilon catalytic subunit A, putative	2907	2	4	0.00137599	3.48412e-05
PF3D7_0509400	1	RNA polymerase I	2914	2.5	4	0.00137268	3.47575e-05
PF3D7_0511900	0.9832	conserved Plasmodium protein, unknown function	730	1.6	1	0.00136986	3.46861e-05
PF3D7_1432800	0.9783	HP12 protein homolog, putative	733	2.7	1	0.00136426	3.45441e-05
PF3D7_0303500	1	spindle pole body protein, putative	2226	1.5	3	0.00134771	3.41251e-05
PF3D7_1453200	0.9171	conserved Plasmodium protein, unknown function	1495	2	2	0.00133779	3.38741e-05
PF3D7_1446500	1	nucleoporin NUP313, putative	3001	2.9	4	0.00133289	3.37499e-05
PF3D7_1225700	0.9998	VAC14 domain-containing protein, putative	1501	3.4	2	0.00133245	3.37387e-05
PF3D7_1474700	0.9498	protein kinase, putative	753	3.3	1	0.00132802	3.36266e-05
PF3D7_1004200	1	WD repeat-containing protein, putative	3013	1.6	4	0.00132758	3.36155e-05
PF3D7_0804500	1	conserved Plasmodium membrane protein, unknown function	6034	1.9	8	0.00132582	3.35709e-05
PF3D7_0933500	1	gamma-tubulin complex component, putative	1512	3.3	2	0.00132275	3.34932e-05
PF3D7_0310200	1	phd finger protein, putative	4550	2.7	6	0.00131868	3.33901e-05
PF3D7_1134700	0.997	DNA-directed RNA polymerase I subunit RPA2, putative	1517	2.8	2	0.00131839	3.33828e-05
PF3D7_0506900	0.9391	rhomboid protease ROM4	759	1.7	1	0.00131752	3.33608e-05
PF3D7_0729500	0.9929	N6-adenosine-methyltransferase MT-A70	760	5.1	1	0.00131579	3.33169e-05
PF3D7_0105700	1	asparagine-rich antigen Pfa35-2	3063	3.1	4	0.00130591	3.30667e-05
PF3D7_0507200	0.9019	subtilisin-like protease 3	769	3.4	1	0.00130039	3.2927e-05
PF3D7_1466200	1	early gametocyte enriched phosphoprotein EGXP	3078	1.8	4	0.00129955	3.29056e-05
PF3D7_0824300	0.9972	GTP-binding protein Obg2, putative	773	2.7	1	0.00129366	3.27566e-05
PF3D7_0412000	0.8585	LITAF-like zinc finger protein, putative	778	2.1	1	0.00128535	3.25461e-05
PF3D7_0914300	0.9735	met-10+ like protein, putative	781	3.6	1	0.00128041	3.24211e-05
PF3D7_1225600	0.9654	conserved Plasmodium protein, unknown function	781	2.9	1	0.00128041	3.24211e-05
PF3D7_1312800	1	protein AAP2	2361	2.3	3	0.00127065	3.21739e-05
PF3D7_0820900	0.9984	conserved Plasmodium protein, unknown function	1576	1.5	2	0.00126904	3.21331e-05
PF3D7_1209400	0.9816	cytosolic iron-sulfur protein assembly protein 1, putative	792	2.1	1	0.00126263	3.19708e-05
PF3D7_1005600	0.9637	DnaJ protein, putative	796	4.5	1	0.00125628	3.18101e-05
PF3D7_1111700	0.9832	conserved Plasmodium protein, unknown function	800	1.8	1	0.00125	3.16511e-05
PF3D7_1459600	0.9638	conserved Plasmodium protein, unknown function	801	1.1	1	0.00124844	3.16116e-05
PF3D7_1462900	0.9832	AAA ATPase, putative	807	1.5	1	0.00123916	3.13765e-05
PF3D7_0927200	0.9887	zinc finger protein, putative	1627	2	2	0.00122926	3.11258e-05
PF3D7_1450500	0.9998	conserved Plasmodium protein, unknown function	1653	1.9	2	0.00120992	3.06362e-05
PF3D7_1313400	0.8348	DEAD box helicase, putative	830	1.2	1	0.00120482	3.05071e-05
PF3D7_1408200	1	AP2 domain transcription factor AP2-G2	1702	2.2	2	0.00117509	2.97542e-05
PF3D7_0413900	0.987	ubiquitin carboxyl-terminal hydrolase 13, putative	853	2.9	1	0.00117233	2.96845e-05
PF3D7_1209900	0.9751	ABC transporter B family member 7, putative	855	1.3	1	0.00116959	2.9615e-05
PF3D7_0409000	0.9347	conserved Plasmodium protein, unknown function	2567	1.8	3	0.00116868	2.9592e-05
PF3D7_0806700	0.9842	conserved Plasmodium membrane protein, unknown function	2572	1.7	3	0.00116641	2.95344e-05
PF3D7_0707300	0.9976	rhoptry-associated membrane antigen	861	4.8	1	0.00116144	2.94087e-05
PF3D7_1453600	0.9982	RAP protein, putative	1725	2.7	2	0.00115942	2.93575e-05
PF3D7_1225000	1	conserved Plasmodium protein, unknown function	1728	1.6	2	0.00115741	2.93066e-05
PF3D7_1450300	0.9513	NADPH--cytochrome P450 reductase, putative	865	2.2	1	0.00115607	2.92727e-05
PF3D7_0815200	0.9976	importin subunit beta, putative	877	7.8	1	0.00114025	2.88721e-05
PF3D7_0904600	0.9987	ubiquitin specific protease, putative	1770	1.6	2	0.00112994	2.86111e-05
PF3D7_1430300	0.9999	acid phosphatase, putative	2657	1.2	3	0.00112909	2.85896e-05
PF3D7_1037600	0.9264	TFIIH basal transcription factor complex helicase XPB subunit, putative	886	4.4	1	0.00112867	2.85788e-05
PF3D7_0530400	0.923	conserved Plasmodium protein, unknown function	1784	1.8	2	0.00112108	2.83866e-05
PF3D7_1451800	0.98	sortilin	895	2.8	1	0.00111732	2.82915e-05
PF3D7_1139100	0.9983	RNA-binding protein, putative	1791	2.1	2	0.00111669	2.82757e-05
PF3D7_1316600	0.9832	choline-phosphate cytidylyltransferase	896	2.7	1	0.00111607	2.82599e-05
PF3D7_1452400	0.98	conserved Plasmodium protein, unknown function	900	1.1	1	0.00111111	2.81343e-05
PF3D7_1247500	0.8985	serine/threonine protein kinase, putative	909	1.3	1	0.00110011	2.78557e-05
PF3D7_1039000	0.9271	serine/threonine protein kinase, FIKK family	913	1.6	1	0.00109529	2.77337e-05
PF3D7_1145800	0.9976	conserved Plasmodium protein, unknown function	915	1.7	1	0.0010929	2.76731e-05
PF3D7_0815800	1	vacuolar protein sorting-associated protein 9, putative	1833	1.6	2	0.00109111	2.76278e-05
PF3D7_1229000	0.9995	conserved Plasmodium membrane protein, unknown function	1834	2.5	2	0.00109051	2.76127e-05
PF3D7_1443900	0.9832	heat shock protein 90, putative	927	1.8	1	0.00107875	2.73148e-05
PF3D7_1453000	0.8662	conserved Plasmodium protein, unknown function	931	1.5	1	0.00107411	2.71975e-05
PF3D7_1411500	0.9783	conserved Plasmodium protein, unknown function	947	1.6	1	0.00105597	2.6738e-05
PF3D7_0511200	0.98	stearoyl-CoA desaturase	949	0.9	1	0.00105374	2.66816e-05
PF3D7_0721200	0.9783	conserved Plasmodium protein, unknown function	952	1.8	1	0.00105042	2.65975e-05
PF3D7_0829000	0.9968	conserved Plasmodium membrane protein, unknown function	1907	1.4	2	0.00104877	2.65557e-05
PF3D7_1423300	0.9832	serine/threonine protein phosphatase 7	959	1.4	1	0.00104275	2.64034e-05
PF3D7_0724000	1	Rab GTPase activator and protein kinase, putative	1936	1.2	2	0.00103306	2.61579e-05
PF3D7_0215400	0.9316	conserved Plasmodium protein, unknown function	972	1.3	1	0.00102881	2.60503e-05
PF3D7_0321700	0.939	conserved Plasmodium protein, unknown function	1946	1.1	2	0.00102775	2.60235e-05
PF3D7_0524900	0.98	S-adenosyl-L-methionine-dependent tRNA 4-demethylwyosine synthase, putative	988	1.4	1	0.00101215	2.56284e-05
PF3D7_1035000	0.8875	U2 snRNA/tRNA pseudouridine synthase, putative	993	2.5	1	0.00100705	2.54994e-05
PF3D7_0622900	0.9989	AP2 domain transcription factor AP2Tel	1989	1.9	2	0.00100553	2.54609e-05
PF3D7_0212500	1	conserved Plasmodium protein, unknown function	3990	1.3	4	0.00100251	2.53843e-05
PF3D7_0208400	0.9985	conserved Plasmodium protein, unknown function	2010	1.8	2	0.000995025	2.51949e-05
PF3D7_1434500	1	dynein-related AAA-type ATPase, putative	8105	1.3	8	0.000987045	2.49928e-05
PF3D7_0212400	1	conserved Plasmodium membrane protein, unknown function	4091	1.5	4	0.000977756	2.47576e-05
PF3D7_1304000	0.914	condensin complex subunit 2, putative	1024	1.7	1	0.000976562	2.47274e-05
PF3D7_1362400	0.9929	calpain	2048	1.5	2	0.000976562	2.47274e-05
PF3D7_0618800	0.9832	heptatricopeptide repeat-containing protein, putative	1025	1.6	1	0.00097561	2.47033e-05
PF3D7_0207500	0.9027	serine repeat antigen 6	1031	2.4	1	0.000969932	2.45595e-05
PF3D7_1353300	1	conserved Plasmodium protein, unknown function	2068	1.2	2	0.000967118	2.44883e-05
PF3D7_1020600	0.8613	conserved Plasmodium membrane protein, unknown function	2134	1.5	2	0.000937207	2.37309e-05
PF3D7_1205900	0.9832	conserved protein, unknown function	1082	2	1	0.000924214	2.34019e-05
PF3D7_0611800	0.9998	conserved Plasmodium protein, unknown function	3248	2.9	3	0.000923645	2.33875e-05
PF3D7_1018200	0.9991	serine/threonine protein phosphatase 8, putative	2166	1.3	2	0.000923361	2.33803e-05
PF3D7_1149200	0.9962	ring-infected erythrocyte surface antigen	1090	3.4	1	0.000917431	2.32301e-05
PF3D7_1139800	0.9987	conserved Plasmodium protein, unknown function	2213	0.9	2	0.000903751	2.28837e-05
PF3D7_0605800	0.9996	DNA repair protein RAD50, putative	2236	4.7	2	0.000894454	2.26484e-05
PF3D7_1469600	1	acetyl-CoA carboxylase	3367	2.3	3	0.000891001	2.25609e-05
PF3D7_0919900	0.9999	regulator of chromosome condensation-PP1-interacting protein	3381	3.3	3	0.000887311	2.24675e-05
PF3D7_1457900	1	conserved Plasmodium protein, unknown function	3455	1.6	3	0.000868307	2.19863e-05
PF3D7_1408400	0.9832	FANCJ-like helicase, putative	1160	1.4	1	0.000862069	2.18283e-05
PF3D7_0111300	0.8217	P-loop containing nucleoside triphosphate hydrolase, putative	1167	1.4	1	0.000856898	2.16974e-05
PF3D7_0202400	0.9962	translation-enhancing factor	1192	3.4	1	0.000838926	2.12423e-05
PF3D7_1448500	0.9998	conserved Plasmodium protein, unknown function	3704	0.9	3	0.000809935	2.05083e-05
PF3D7_0617100	0.8662	AP-2 complex subunit alpha, putative	1236	1.3	1	0.000809061	2.04861e-05
PF3D7_1439100	0.8807	DEAD/DEAH box helicase, putative	2472	1.8	2	0.000809061	2.04861e-05
PF3D7_1420200	0.9863	myosin-specific chaperone UNC, putative	1245	2	1	0.000803213	2.0338e-05
PF3D7_0932100	0.9816	protein MAM3, putative	1274	1	1	0.000784929	1.98751e-05
PF3D7_0210200	0.9983	conserved Plasmodium protein, unknown function	2588	1.8	2	0.000772798	1.95679e-05
PF3D7_0602600	0.9529	SAC3 domain-containing protein, putative	1297	1.2	1	0.00077101	1.95226e-05
PF3D7_0506500	0.9997	conserved Plasmodium protein, unknown function	3980	1.6	3	0.000753769	1.90861e-05
PF3D7_0718100	0.9982	exported serine/threonine protein kinase	2695	1.4	2	0.000742115	1.8791e-05
PF3D7_0405100	0.9832	protein transport protein Sec24B, putative	1350	1	1	0.000740741	1.87562e-05
PF3D7_0808000	0.9783	conserved Plasmodium protein, unknown function	1362	2.6	1	0.000734214	1.85909e-05
PF3D7_0709300	1	mediator of RNA polymerase II transcription subunit 14, putative	2729	1.6	2	0.000732869	1.85569e-05
PF3D7_1414500	0.9992	atypical protein kinase, ABC-1 family, putative	2758	1.3	2	0.000725163	1.83618e-05
PF3D7_0216300	0.956	conserved Plasmodium protein, unknown function	1381	1.3	1	0.000724113	1.83352e-05
PF3D7_0827100	0.9718	translation initiation factor IF-2, putative	1397	0.7	1	0.00071582	1.81252e-05
PF3D7_1454200	0.9767	conserved Plasmodium protein, unknown function	1404	0.6	1	0.000712251	1.80348e-05
PF3D7_1033100	0.8564	S-adenosylmethionine decarboxylase/ornithine decarboxylase	1434	2.6	1	0.00069735	1.76575e-05
PF3D7_1423800	0.9083	vacuolar protein sorting-associated protein 3, putative	1468	1	1	0.000681199	1.72485e-05
PF3D7_1458500	0.9767	spindle assembly abnormal protein 4, putative	1469	1.8	1	0.000680735	1.72368e-05
PF3D7_0508700	0.9832	pre-mRNA-processing ATP-dependent RNA helicase PRP5, putative	1490	0.7	1	0.000671141	1.69939e-05
PF3D7_1223500	1	conserved Plasmodium protein, unknown function	4505	1	3	0.000665927	1.68618e-05
PF3D7_0103600	0.9901	ATP-dependent DNA/RNA helicase PSH1	1534	2.6	1	0.00065189	1.65064e-05
PF3D7_0628200	1	eukaryotic translation initiation factor 2-alpha kinase	3072	1.2	2	0.000651042	1.64849e-05
PF3D7_1121100	0.9702	conserved protein, unknown function	1544	0.7	1	0.000647668	1.63995e-05
PF3D7_1219600	0.9894	phospholipid-transporting ATPase 2	1555	2.3	1	0.000643087	1.62835e-05
PF3D7_1464500	0.9995	conserved Plasmodium membrane protein, unknown function	3251	0.6	2	0.000615195	1.55773e-05
PF3D7_1250800	0.9607	DNA repair protein rhp16, putative	1647	0.7	1	0.000607165	1.53739e-05
PF3D7_1121300	0.9976	tyrosine kinase-like protein	1675	3.7	1	0.000597015	1.51169e-05
PF3D7_0719900	0.9999	conserved Plasmodium membrane protein, unknown function	3401	1.1	2	0.000588062	1.48902e-05
PF3D7_0925800	0.9832	regulator of nonsense transcripts 2, putative	1754	0.9	1	0.000570125	1.44361e-05
PF3D7_0713900	0.9999	conserved Plasmodium protein, unknown function	3569	1.3	2	0.000560381	1.41893e-05
PF3D7_0208300	0.9832	conserved Plasmodium protein, unknown function	1802	1.4	1	0.000554939	1.40515e-05
PF3D7_1231800	0.9974	asparagine-rich protein, putative	1824	1.4	1	0.000548246	1.38821e-05
PF3D7_1211200	0.9816	conserved Plasmodium protein, unknown function	1831	1.3	1	0.00054615	1.3829e-05
PF3D7_1438400	0.9873	metacaspase-2	2020	1.7	1	0.00049505	1.25351e-05
PF3D7_1442400	0.9751	protein KIC9	2113	0.5	1	0.000473261	1.19834e-05
PF3D7_1306500	0.9721	MORN repeat protein, putative	4313	1.2	2	0.000463714	1.17416e-05
PF3D7_0218600	0.8754	patatin-like phospholipase, putative	2380	0.5	1	0.000420168	1.0639e-05
PF3D7_0416900	0.9587	conserved Plasmodium protein, unknown function	2422	1.9	1	0.000412882	1.04545e-05
PF3D7_0726400	0.8883	conserved Plasmodium membrane protein, unknown function	4944	0.8	2	0.000404531	1.02431e-05
PF3D7_0311400	0.9976	kinase-related protein PKRP, putative	2515	2	1	0.000397614	1.00679e-05
PF3D7_1461800	0.9498	conserved Plasmodium protein, unknown function	2739	3.7	1	0.000365097	9.24456e-06
PF3D7_0730500	0.9783	conserved Plasmodium protein, unknown function	2773	0.4	1	0.00036062	9.13122e-06
PF3D7_0504800	0.9998	conserved Plasmodium protein, unknown function	5639	1	2	0.000354673	8.98062e-06
PF3D7_1023100	0.9732	dynein heavy chain, putative	5687	0.8	2	0.000351679	8.90482e-06
PF3D7_0826100	1	HECT-like E3 ubiquitin ligase, putative	8591	1.2	3	0.000349203	8.84211e-06
PF3D7_1346400	0.9787	VPS13 domain-containing protein, putative	5988	0.4	2	0.000334001	8.4572e-06
PF3D7_0609000	0.9946	nucleoporin NUP637, putative	6077	0.3	2	0.00032911	8.33334e-06
PF3D7_1200600	0.8741	erythrocyte membrane protein 1, PfEMP1	3056	1.1	1	0.000327225	8.28562e-06
PF3D7_0926100	0.9883	protein kinase, putative	3178	1.1	1	0.000314663	7.96755e-06
PF3D7_1349500	0.9832	conserved Plasmodium protein, unknown function	3381	0.4	1	0.00029577	7.48916e-06
PF3D7_1136000	0.9816	conserved Plasmodium protein, unknown function	3468	0.4	1	0.000288351	7.30129e-06
PF3D7_0704100	0.9832	basal complex transmembrane protein 2	3559	0.5	1	0.000280978	7.1146e-06
PF3D7_0801900	0.9513	lysine-specific histone demethylase, putative	4662	1.6	1	0.0002145	5.43133e-06
PF3D7_1408700	0.9402	conserved protein, unknown function	7182	0.8	1	0.000139237	3.5256e-06
PF3D7_0628100	0.9104	HECT domain-containing protein 1, putative	10287	0.4	1	9.72101e-05	2.46144e-06

## Sheet: 02208-sol
protein	protein probability	protein description	protein length	percent coverage	tot indep spectra	SAF	NSAF
HSP60L-TurboID	1		390	59.2	141	0.361538	0.0102271
PF3D7_0102200	1	ring-infected erythrocyte surface antigen	1085	8.5	10	0.00921659	0.000260716
PF3D7_0102900	1	aspartate--tRNA ligase	626	31.5	30	0.0479233	0.00135564
PF3D7_0104300	1	ubiquitin carboxyl-terminal hydrolase 1, putative	3499	1.9	3	0.000857388	2.42535e-05
PF3D7_0104400	1	4-hydroxy-3-methylbut-2-enyl diphosphate reductase	535	16.4	5	0.00934579	0.000264371
PF3D7_0104500	1	conserved protein, unknown function	277	8.7	2	0.00722022	0.000204243
PF3D7_0105200	1	heptatricopeptide repeat and RAP domain-containing protein, putative	568	18.3	8	0.0140845	0.000398418
PF3D7_0105500	1	conserved protein, unknown function	344	10.5	3	0.00872093	0.000246695
PF3D7_0105800	0.9997	cyclin-dependent kinases regulatory subunit, putative	832	7.2	3	0.00360577	0.000101999
PF3D7_0106000	0.9964	conserved protein, unknown function	922	4.3	3	0.0032538	9.20423e-05
PF3D7_0106100	1	V-type proton ATPase subunit C, putative	383	25.1	9	0.0234987	0.000664723
PF3D7_0106700	1	small ribosomal subunit assembling AARP2 protein	1434	15.1	16	0.0111576	0.000315622
PF3D7_0107200	1	CCR4 domain-containing protein 3, putative	337	24.3	7	0.0207715	0.000587578
PF3D7_0108000	1	proteasome subunit beta type-3, putative	218	24.3	3	0.0137615	0.00038928
PF3D7_0108100	0.9999	conserved protein, unknown function	656	6.1	3	0.00457317	0.000129364
PF3D7_0108300	1	conserved Plasmodium protein, unknown function	2221	20	39	0.0175597	0.000496722
PF3D7_0109600	1	cold-shock protein, putative	150	24	5	0.0333333	0.000942922
PF3D7_0109800	1	phenylalanine--tRNA ligase alpha subunit	575	16	9	0.0156522	0.000442763
PF3D7_0110500	1	bromodomain protein 3, putative	2285	3.1	3	0.00131291	3.71392e-05
PF3D7_0110600	1	phosphatidylinositol-4-phosphate 5-kinase	1710	6	7	0.00409357	0.000115797
PF3D7_0110700	1	chromatin assembly factor 1 subunit C, putative	446	12.3	3	0.00672646	0.000190276
PF3D7_0111000	1	kinesin-8B, putative	1664	3.9	3	0.00180288	5.09994e-05
PF3D7_0111400	1	conserved Plasmodium protein, unknown function	718	4.7	2	0.00278552	7.87957e-05
PF3D7_0111500	1	UMP-CMP kinase, putative	371	11.9	5	0.0134771	0.000381235
PF3D7_0111800	1	eukaryotic translation initiation factor 4E, putative	620	10.8	6	0.00967742	0.000273752
PF3D7_0112000	0.9981	TatD-like deoxyribonuclease	447	4.7	2	0.00447427	0.000126567
PF3D7_0113000	1	glutamic acid-rich protein GARP	673	37.9	73	0.10847	0.00306835
PF3D7_0202400	0.975	translation-enhancing factor	1192	0.8	1	0.000838926	2.37313e-05
PF3D7_0202500	0.9827	early transcribed membrane protein 2	106	11.3	1	0.00943396	0.000266865
PF3D7_0204500	0.8693	aspartate transaminase	405	8.6	2	0.00493827	0.000139692
PF3D7_0205900	1	26S proteasome regulatory subunit RPN1, putative	966	11.4	9	0.00931677	0.00026355
PF3D7_0206000	0.9827	DNA repair protein RAD2, putative	1516	0.9	1	0.000659631	1.86594e-05
PF3D7_0206700	1	adenylosuccinate lyase	471	22.3	6	0.0127389	0.000360352
PF3D7_0207500	1	serine repeat antigen 6	1031	24.1	17	0.0164888	0.000466431
PF3D7_0207600	1	serine repeat antigen 5	997	2.5	2	0.00200602	5.67456e-05
PF3D7_0208500	0.9766	acyl carrier protein	137	6.6	1	0.00729927	0.000206479
PF3D7_0209800	1	ATP-dependent RNA helicase UAP56	457	31.1	16	0.0350109	0.000990378
PF3D7_0210200	1	conserved Plasmodium protein, unknown function	2588	4.1	9	0.00347759	9.83729e-05
PF3D7_0210900	1	conserved Plasmodium protein, unknown function	284	16.5	7	0.0246479	0.000697231
PF3D7_0211800	1	asparagine--tRNA ligase	610	34.4	25	0.0409836	0.00115933
PF3D7_0212100	0.8684	conserved Plasmodium protein, unknown function	1844	0.6	1	0.000542299	1.53404e-05
PF3D7_0212300	1	eukaryotic peptide chain release factor subunit 1, putative	427	32.3	10	0.0234192	0.000662475
PF3D7_0212500	0.8203	conserved Plasmodium protein, unknown function	3990	1.1	3	0.00075188	2.12689e-05
PF3D7_0212900	1	arginyl-tRNA--protein transferase	365	6.6	2	0.00547945	0.000155001
PF3D7_0213100	1	protein SIS1	328	20.7	5	0.0152439	0.000431214
PF3D7_0213500	1	tetratricopeptide repeat protein, putative	460	4.8	2	0.00434783	0.00012299
PF3D7_0213900	1	RTR1 domain-containing protein, putative	1166	8	5	0.00428816	0.000121302
PF3D7_0214000	1	T-complex protein 1 subunit theta	542	37.5	51	0.0940959	0.00266175
PF3D7_0214100	1	protein transport protein SEC31	1471	4.3	5	0.00339905	9.61511e-05
PF3D7_0214400	1	conserved protein, unknown function	619	36.2	20	0.0323102	0.000913979
PF3D7_0215500	0.9842	conserved Plasmodium protein, unknown function	764	2	1	0.0013089	3.70257e-05
PF3D7_0215700	1	DNA-directed RNA polymerase II subunit RPB2, putative	1340	10.6	12	0.00895522	0.000253322
PF3D7_0217100	1	ATP synthase subunit alpha, mitochondrial	551	20.5	11	0.0199637	0.000564726
PF3D7_0217500	1	calcium-dependent protein kinase 1	524	10.9	6	0.0114504	0.000323905
PF3D7_0217800	1	40S ribosomal protein S26	107	35.5	10	0.0934579	0.00264371
PF3D7_0217900	1	thioesterase/thiol ester dehydrase-isomerase, putative	519	24.9	37	0.0712909	0.00201665
PF3D7_0218200	1	SUZ domain-containing protein, putative	807	4.3	3	0.00371747	0.000105159
PF3D7_0218400	1	ATP-dependent RNA helicase DDX47, putative	562	5.3	4	0.00711744	0.000201336
PF3D7_0218500	1	small nuclear ribonucleoprotein Sm D2, putative	101	16.8	2	0.019802	0.000560152
PF3D7_0218700	0.9998	pre-mRNA-processing protein 45, putative	482	9.3	3	0.00622407	0.000176064
PF3D7_0219400	0.9827	ribosome associated membrane protein RAMP4, putative	101	8.9	1	0.00990099	0.000280076
PF3D7_0219600	1	replication factor C subunit 1	904	8.3	4	0.00442478	0.000125167
PF3D7_0302100	0.9997	serine/threonine protein kinase	1338	2.8	3	0.00224215	6.34253e-05
PF3D7_0302500	1	cytoadherence linked asexual protein 3.1	1417	10.3	13	0.00917431	0.00025952
PF3D7_0302900	1	exportin-1, putative	1254	15.3	15	0.0119617	0.000338369
PF3D7_0303100	1	CLP1 P-loop domain-containing protein, putative	1441	5.1	5	0.00346981	9.81529e-05
PF3D7_0303200	1	lipin, putative	1162	15.5	15	0.0129088	0.000365159
PF3D7_0303300	1	DNA-directed RNA polymerases I, II, and III subunit RPABC2, putative	153	21.6	3	0.0196078	0.00055466
PF3D7_0303700	1	lipoamide acyltransferase component of branched-chain alpha-keto acid dehydrogenase complex	448	32.1	15	0.0334821	0.000947132
PF3D7_0304200	1	EH domain-containing protein	533	23.1	9	0.0168856	0.000477653
PF3D7_0304400	1	60S ribosomal protein L44	104	19.2	19	0.182692	0.00516794
PF3D7_0304500	1	1-cys-glutaredoxin-like protein-1	171	13.5	3	0.0175439	0.000496275
PF3D7_0305200	1	GRIP domain-containing protein, putative	1139	12	5	0.00438982	0.000124178
PF3D7_0305600	1	DNA-(apurinic or apyrimidinic site) endonuclease	617	25.6	10	0.0162075	0.000458471
PF3D7_0306200	1	activator of Hsp90 ATPase	349	10	3	0.00859599	0.00024316
PF3D7_0306800	1	T-complex protein 1 subunit beta	533	41.3	21	0.0393996	0.00111452
PF3D7_0306900	1	40S ribosomal protein S23, putative	145	13.8	18	0.124138	0.00351157
PF3D7_0307100	1	40S ribosomal protein S12, putative	141	39	3	0.0212766	0.000601865
PF3D7_0307200	1	60S ribosomal protein L7, putative	257	28.8	10	0.0389105	0.00110069
PF3D7_0307500	1	spindle and kinetochore-associated protein 2, putative	389	17	7	0.0179949	0.000509032
PF3D7_0307700	1	conserved Plasmodium protein, unknown function	1826	12.2	17	0.00930997	0.000263357
PF3D7_0308000	0.8684	DNA polymerase delta small subunit, putative	498	2.6	1	0.00200803	5.68025e-05
PF3D7_0308200	1	T-complex protein 1 subunit eta	539	21.5	7	0.012987	0.000367372
PF3D7_0309000	1	dual specificity protein phosphatase	575	6.6	3	0.00521739	0.000147588
PF3D7_0309200	1	serine/threonine protein kinase ARK2, putative	1650	3.9	4	0.00242424	6.85762e-05
PF3D7_0309300	1	N2227-like protein, putative	955	5.9	5	0.0052356	0.000148103
PF3D7_0309500	1	asparagine synthetase [glutamine-hydrolyzing], putative	610	27.9	24	0.0393443	0.00111296
PF3D7_0309600	1	60S acidic ribosomal protein P2	112	57.1	3	0.0267857	0.000757705
PF3D7_0309800	0.9842	YTH domain-containing protein 2	280	4.6	1	0.00357143	0.000101027
PF3D7_0310400	1	parasite-infected erythrocyte surface protein	1294	4.3	4	0.00309119	8.74425e-05
PF3D7_0310500	1	ATP-dependent RNA helicase DHX57, putative	2269	3.3	6	0.00264434	7.48021e-05
PF3D7_0311300	1	phosphatidylinositol 3- and 4-kinase, putative	953	17.5	14	0.0146905	0.000415559
PF3D7_0311800	0.9999	ATP synthase F0 subunit d-like protein, putative	609	5.6	3	0.00492611	0.000139348
PF3D7_0312400	1	glycogen synthase kinase 3	440	6.8	2	0.00454545	0.00012858
PF3D7_0312800	1	60S ribosomal protein L26, putative	126	32.5	15	0.119048	0.00336758
PF3D7_0313000	1	conserved Plasmodium protein, unknown function	346	6.1	2	0.00578035	0.000163513
PF3D7_0315100	1	eukaryotic translation initiation factor 4E	227	21.6	4	0.0176211	0.000498461
PF3D7_0315800	0.9247	zinc finger protein, putative	365	6.8	2	0.00547945	0.000155001
PF3D7_0316800	1	40S ribosomal protein S15A, putative	130	50.8	7	0.0538462	0.00152318
PF3D7_0317000	1	proteasome subunit alpha type-3, putative	252	11.5	2	0.00793651	0.000224505
PF3D7_0317200	1	cdc2-related protein kinase 4	1553	6.2	11	0.00708307	0.000200363
PF3D7_0317400	0.975	DNA replication complex GINS protein, putative	518	3.3	1	0.0019305	5.46094e-05
PF3D7_0317600	1	40S ribosomal protein S11, putative	161	17.4	4	0.0248447	0.000702799
PF3D7_0317700	1	CPSF (cleavage and polyadenylation specific factor), subunit A, putative	2870	5.2	2	0.000696864	1.97127e-05
PF3D7_0317800	0.9796	26S proteasome non-ATPase regulatory subunit 9, putative	225	5.8	1	0.00444444	0.000125723
PF3D7_0318200	1	DNA-directed RNA polymerase II subunit RPB1	2457	4.4	5	0.002035	5.75655e-05
PF3D7_0319200	1	CCR4 domain-containing protein 4, putative	906	15.6	12	0.013245	0.000374671
PF3D7_0319400	1	kinesin-8X	1363	6.3	6	0.00440205	0.000124524
PF3D7_0319500	1	RNA-binding protein, putative	309	13.6	2	0.00647249	0.000183092
PF3D7_0320000	0.9067	protein phosphatase inhibitor 2	144	11.1	1	0.00694444	0.000196442
PF3D7_0320300	1	T-complex protein 1 subunit epsilon	535	26	13	0.0242991	0.000687364
PF3D7_0320500	1	nicotinamidase, putative	429	20	6	0.013986	0.000395632
PF3D7_0320800	1	ATP-dependent RNA helicase DDX6	433	33.5	14	0.0323326	0.000914613
PF3D7_0320900	1	histone H2A.Z	158	26.6	11	0.0696203	0.00196939
PF3D7_0322000	1	peptidyl-prolyl cis-trans isomerase	171	21.1	4	0.0233918	0.0006617
PF3D7_0322100	0.9997	mRNA-capping enzyme subunit beta	591	4.9	2	0.00338409	9.57281e-05
PF3D7_0322400	1	regulator of initiation factor 2 (eIF2)	867	3.8	4	0.00461361	0.000130508
PF3D7_0322500	0.9842	iron-sulfur assembly protein, putative	404	3.7	1	0.00247525	7.0019e-05
PF3D7_0322900	1	40S ribosomal protein S3A, putative	262	48.9	70	0.267176	0.00755777
PF3D7_0323000	1	translation machinery-associated protein 7, putative	54	27.8	5	0.0925926	0.00261923
PF3D7_0323500	0.9636	survival motor neuron-like protein	315	13	2	0.00634921	0.000179604
PF3D7_0323700	1	U4/U6.U5 tri-snRNP-associated protein 1, putative	693	16.7	9	0.012987	0.000367372
PF3D7_0401800	1	Plasmodium exported protein (PHISTb), unknown function	560	3.2	2	0.00357143	0.000101027
PF3D7_0402000	1	Plasmodium exported protein (PHISTa), unknown function	428	14.3	33	0.0771028	0.00218106
PF3D7_0402300	0.998	reticulocyte binding protein homologue 1	2971	0.7	2	0.000673174	1.90425e-05
PF3D7_0403200	0.9998	pre-mRNA splicing factor, putative	560	5.7	3	0.00535714	0.000151541
PF3D7_0404300	0.9827	conserved Plasmodium protein, unknown function	631	1.9	1	0.00158479	4.48299e-05
PF3D7_0404700	0.9094	dipeptidyl aminopeptidase 3	939	1.5	1	0.00106496	3.01253e-05
PF3D7_0405400	1	pre-mRNA-processing-splicing factor 8, putative	3136	4	10	0.00318878	9.0203e-05
PF3D7_0405800	1	conserved protein, unknown function	102	44.1	7	0.0686275	0.00194131
PF3D7_0406000	1	conserved protein, unknown function	508	28.1	11	0.0216535	0.000612528
PF3D7_0406100	1	V-type proton ATPase subunit B	494	42.1	21	0.0425101	0.00120251
PF3D7_0406400	1	cytosolic glyoxalase II	263	28.5	6	0.0228137	0.000645346
PF3D7_0406500	1	NYN domain-containing protein, putative	3211	7.9	25	0.00778574	0.00022024
PF3D7_0407800	1	protein CINCH	1960	13	17	0.00867347	0.000245352
PF3D7_0408300	1	zinc finger Ran-binding domain-containing protein 2, putative	344	39.8	6	0.0174419	0.000493389
PF3D7_0408500	1	flap endonuclease 1	672	21.1	15	0.0223214	0.000631421
PF3D7_0409200	0.9312	protein SOF1, putative	482	3.3	1	0.00207469	5.86881e-05
PF3D7_0409400	1	chaperone protein DnaJ	672	16.4	12	0.0178571	0.000505137
PF3D7_0409600	1	replication protein A1, large subunit	1145	4.4	3	0.00262009	7.41161e-05
PF3D7_0409800	1	zinc finger protein, putative	575	30.4	17	0.0295652	0.000836331
PF3D7_0410800	0.9625	conserved Plasmodium protein, unknown function	1298	1.4	1	0.000770416	2.17933e-05
PF3D7_0410900	1	conserved Plasmodium protein, unknown function	977	5	3	0.00307062	8.68608e-05
PF3D7_0411900	1	DNA polymerase alpha catalytic subunit A	1912	2.6	3	0.00156904	4.43844e-05
PF3D7_0413600	1	26S protease regulatory subunit 6B, putative	392	16.1	4	0.0102041	0.00028865
PF3D7_0413700	1	lysine decarboxylase-like protein, putative	338	27.2	11	0.0325444	0.000920604
PF3D7_0413900	1	ubiquitin carboxyl-terminal hydrolase 13, putative	853	8.7	5	0.00586166	0.000165813
PF3D7_0415000	1	arsenical pump-driving ATPase, putative	379	16.6	4	0.0105541	0.000298551
PF3D7_0415200	0.9781	conserved Plasmodium protein, unknown function	2212	0.9	1	0.00045208	1.27883e-05
PF3D7_0415300	1	cdc2-related protein kinase 3	1339	2.3	3	0.00224048	6.33779e-05
PF3D7_0415400	0.8515	coatomer subunit zeta, putative	208	11.1	1	0.00480769	0.000135998
PF3D7_0415500	1	nuclear cap-binding protein subunit 2, putative	234	36.8	9	0.0384615	0.00108799
PF3D7_0415600	1	GTP:AMP phosphotransferase	229	20.5	3	0.0131004	0.000370581
PF3D7_0415900	1	60S ribosomal protein L15, putative	205	30.2	14	0.0682927	0.00193184
PF3D7_0416300	0.9998	DNA helicase MCM9, putative	1465	1.6	2	0.00136519	3.8618e-05
PF3D7_0416400	1	histone acetyltransferase, putative	1259	17.6	25	0.019857	0.000561709
PF3D7_0416700	0.9257	CDGSH iron-sulfur domain-containing protein, putative	89	13.5	1	0.011236	0.000317839
PF3D7_0416800	0.9796	small GTP-binding protein sar1	192	5.7	1	0.00520833	0.000147332
PF3D7_0417200	1	bifunctional dihydrofolate reductase-thymidylate synthase	608	14.3	7	0.0115132	0.00032568
PF3D7_0417500	0.9973	memo-like protein	296	6.8	2	0.00675676	0.000191133
PF3D7_0417800	0.9842	cdc2-related protein kinase 1	699	2.1	1	0.00143062	4.04688e-05
PF3D7_0418300	1	conserved Plasmodium protein, unknown function	992	9.9	10	0.0100806	0.000285158
PF3D7_0418700	1	RNA-binding protein NOB1, putative	569	12	6	0.0105448	0.000298288
PF3D7_0419600	1	ran-specific GTPase-activating protein 1, putative	280	20	7	0.025	0.000707192
PF3D7_0419700	0.8262	apical merozoite protein	325	3.7	1	0.00307692	8.7039e-05
PF3D7_0419800	1	60S ribosomal protein L7ae/L30e, putative	236	17.8	6	0.0254237	0.000719178
PF3D7_0420000	1	zinc finger protein, putative	3370	2	4	0.00118694	3.35759e-05
PF3D7_0420100	1	serine/threonine protein kinase RIO2	581	7.4	3	0.00516351	0.000146064
PF3D7_0420300	1	AP2 domain transcription factor, putative	3473	1.6	3	0.000863807	2.44351e-05
PF3D7_0420400	1	ribosome-recycling factor	266	28.2	5	0.018797	0.000531723
PF3D7_0422300	1	alpha tubulin 2	450	20.2	10	0.0222222	0.000628615
PF3D7_0422400	1	40S ribosomal protein S19	170	57.6	23	0.135294	0.00382715
PF3D7_0422500	1	pre-mRNA-splicing helicase BRR2, putative	2874	5.3	10	0.00347947	9.84261e-05
PF3D7_0422700	1	eukaryotic initiation factor 4A-III, putative	390	13.3	3	0.00769231	0.000217597
PF3D7_0423600	1	conserved Plasmodium protein, unknown function	1612	3.2	4	0.00248139	7.01927e-05
PF3D7_0500800	1	mature parasite-infected erythrocyte surface antigen	1434	2.6	3	0.00209205	5.91792e-05
PF3D7_0501300	0.9842	skeleton-binding protein 1	337	7.4	1	0.00296736	8.39397e-05
PF3D7_0501800	0.9842	chromatin assembly factor 1 subunit A	1076	1.2	1	0.000929368	2.62896e-05
PF3D7_0503200	1	cell division control protein 6, putative	979	11.3	9	0.00919305	0.00026005
PF3D7_0503400	1	actin-depolymerizing factor 1	122	30.3	6	0.0491803	0.0013912
PF3D7_0503800	1	60S ribosomal protein L31	120	24.2	60	0.5	0.0141438
PF3D7_0505000	1	MMS19-like protein, putative	2975	1.8	3	0.0010084	2.85254e-05
PF3D7_0505500	1	DNA mismatch repair protein MSH6, putative	1350	9.8	9	0.00666667	0.000188584
PF3D7_0505600	0.9996	BCNT domain-containing protein, putative	333	9.6	2	0.00600601	0.000169896
PF3D7_0505900	0.803	mediator of RNA polymerase II transcription subunit 11, putative	126	15.1	1	0.00793651	0.000224505
PF3D7_0506800	1	transcription factor 25, putative	929	6	4	0.00430571	0.000121798
PF3D7_0507100	1	60S ribosomal protein L4	411	40.1	25	0.0608273	0.00172066
PF3D7_0507600	0.9848	protein CAF40, putative	652	4.9	1	0.00153374	4.3386e-05
PF3D7_0507700	1	nuclear protein localization protein 4, putative	531	20.2	8	0.0150659	0.000426179
PF3D7_0507800	1	conserved protein, unknown function	1527	4.6	6	0.00392927	0.00011115
PF3D7_0508600	0.9842	conserved protein, unknown function	262	6.1	1	0.00381679	0.000107968
PF3D7_0509100	1	structural maintenance of chromosomes protein 4, putative	1708	14.5	20	0.0117096	0.000331237
PF3D7_0509600	1	asparagine--tRNA ligase	722	4.8	4	0.00554017	0.000156718
PF3D7_0510100	1	KH domain-containing protein, putative	2535	8.6	13	0.00512821	0.000145065
PF3D7_0510200	0.9942	peptidyl-prolyl cis-trans isomerase	747	4.3	2	0.00267738	7.57367e-05
PF3D7_0510400	0.9624	PDCD2 domain-containing protein, putative	439	6.8	2	0.00455581	0.000128873
PF3D7_0510500	1	topoisomerase I	839	23	27	0.0321812	0.00091033
PF3D7_0511500	1	RNA pseudouridylate synthase, putative	10061	2.8	21	0.00208727	5.90439e-05
PF3D7_0511800	1	inositol-3-phosphate synthase	604	49.3	45	0.0745033	0.00210752
PF3D7_0512200	1	glutathione synthetase	655	5.2	3	0.00458015	0.000129562
PF3D7_0512700	1	orotate phosphoribosyltransferase	281	12.8	4	0.0142349	0.000402671
PF3D7_0513300	1	purine nucleoside phosphorylase	245	30.6	7	0.0285714	0.000808219
PF3D7_0513400	0.9827	GTP-binding protein YihA1	286	2.8	1	0.0034965	9.89079e-05
PF3D7_0513600	1	deoxyribodipyrimidine photo-lyase, putative	1113	16.7	17	0.015274	0.000432067
PF3D7_0514100	1	ATP-dependent DNA helicase UvrD	1441	6.8	7	0.00485774	0.000137414
PF3D7_0515000	1	pre-mRNA-splicing factor CWC2, putative	848	7.7	6	0.00707547	0.000200149
PF3D7_0516000	1	RAP protein, putative	1084	7.2	6	0.00553506	0.000156574
PF3D7_0516200	1	40S ribosomal protein S11	151	53.6	14	0.0927152	0.0026227
PF3D7_0516700	1	ubiquitin carboxyl-terminal hydrolase 2, putative	1332	11.3	14	0.0105105	0.000297318
PF3D7_0516800	1	AP2 domain transcription factor AP2-O2, putative	2378	3.4	5	0.00210261	5.94778e-05
PF3D7_0516900	1	60S ribosomal protein L2	260	33.5	22	0.0846154	0.00239357
PF3D7_0517000	1	60S ribosomal protein L12, putative	165	49.1	7	0.0424242	0.00120008
PF3D7_0517300	1	serine/arginine-rich splicing factor 1	298	8.7	2	0.00671141	0.00018985
PF3D7_0517400	1	FACT complex subunit SPT16, putative	1141	9.3	6	0.00525855	0.000148752
PF3D7_0517700	1	eukaryotic translation initiation factor 3 subunit B, putative	716	2.5	2	0.0027933	7.90158e-05
PF3D7_0518200	1	SWIB/MDM2 domain-containing protein	131	19.1	2	0.0152672	0.000431873
PF3D7_0518300	1	proteasome subunit beta type-1, putative	240	18.8	4	0.0166667	0.000471461
PF3D7_0518500	1	ATP-dependent RNA helicase DDX23, putative	1123	17.5	14	0.0124666	0.000352651
PF3D7_0519400	1	40S ribosomal protein S24	133	42.9	36	0.270677	0.00765681
PF3D7_0519500	1	CCR4 domain-containing protein 1, putative	2488	4.1	7	0.0028135	7.95875e-05
PF3D7_0519700	1	FoP domain-containing protein, putative	192	31.2	16	0.0833333	0.00235731
PF3D7_0519800	1	EELM2 domain-containing protein, putative	668	7.8	4	0.00598802	0.000169387
PF3D7_0520000	1	40S ribosomal protein S9, putative	189	39.2	12	0.0634921	0.00179604
PF3D7_0520300	1	U6 snRNA-associated Sm-like protein LSm2, putative	103	41.7	3	0.0291262	0.000823913
PF3D7_0520400	1	single-stranded DNA-binding protein, putative	301	16.9	6	0.0199336	0.000563874
PF3D7_0520900	1	adenosylhomocysteinase	479	22.1	12	0.0250522	0.000708668
PF3D7_0521500	1	ribosomal large subunit pseudouridylate synthase, putative	487	19.3	6	0.0123203	0.000348513
PF3D7_0521700	0.8599	ATP-dependent RNA helicase DDX1, putative	841	1.9	1	0.00118906	3.36357e-05
PF3D7_0522000	1	conserved Plasmodium protein, unknown function	107	17.8	2	0.0186916	0.000528741
PF3D7_0522300	1	18S rRNA (guanine-N(7))-methyltransferase, putative	274	17.9	3	0.0109489	0.000309719
PF3D7_0522800	0.9999	pre-mRNA-splicing factor BUD31, putative	147	12.9	2	0.0136054	0.000384866
PF3D7_0523100	1	mitochondrial-processing peptidase subunit alpha, putative	534	52.4	79	0.14794	0.00418488
PF3D7_0524000	1	karyopherin beta	1123	32	31	0.0276046	0.00078087
PF3D7_0524300	0.8655	conserved Plasmodium protein, unknown function	406	6.7	2	0.00492611	0.000139348
PF3D7_0524400	1	ribosome-interacting GTPase 1, putative	365	35.9	12	0.0328767	0.000930005
PF3D7_0524900	0.9996	S-adenosyl-L-methionine-dependent tRNA 4-demethylwyosine synthase, putative	988	2.4	2	0.00202429	5.72625e-05
PF3D7_0525000	1	zinc finger protein, putative	704	11.4	8	0.0113636	0.000321451
PF3D7_0525100	1	acyl-CoA synthetase	673	17.4	14	0.0208024	0.000588451
PF3D7_0525400	1	7-helix-1 protein	467	10.9	5	0.0107066	0.000302866
PF3D7_0527000	1	DNA replication licensing factor MCM3, putative	962	25.9	25	0.0259875	0.000735126
PF3D7_0527200	1	ubiquitin carboxyl-terminal hydrolase 14	605	15.2	7	0.0115702	0.000327295
PF3D7_0527300	1	methionine aminopeptidase 1a, putative	327	25.1	10	0.030581	0.000865066
PF3D7_0527500	1	Hsc70-interacting protein	458	6.6	3	0.00655022	0.00018529
PF3D7_0527900	1	ATP-dependent RNA helicase DDX41, putative	665	6	3	0.00451128	0.000127614
PF3D7_0528000	0.8539	proteasome maturation factor UMP1, putative	124	12.1	1	0.00806452	0.000228126
PF3D7_0528100	0.9842	AP-1/2 complex subunit beta, putative	929	2.3	1	0.00107643	3.04496e-05
PF3D7_0528200	1	eukaryotic translation initiation factor 3 subunit E, putative	517	3.7	2	0.00386847	0.00010943
PF3D7_0528600	1	conserved Plasmodium protein, unknown function	105	23.8	3	0.0285714	0.000808219
PF3D7_0528700	0.9411	peptidyl-prolyl cis-trans isomerase	204	8.3	1	0.00490196	0.000138665
PF3D7_0528800	1	nuclear GTP-binding protein, putative	537	10.1	4	0.00744879	0.000210709
PF3D7_0529500	1	cell cycle regulator protein, putative	179	14	2	0.0111732	0.000316063
PF3D7_0529800	1	conserved Plasmodium protein, unknown function	1906	12.1	29	0.0152151	0.0004304
PF3D7_0530600	1	XAP-5 DNA binding protein, putative	447	8.1	2	0.00447427	0.000126567
PF3D7_0532100	1	early transcribed membrane protein 5	181	20.4	3	0.0165746	0.000468856
PF3D7_0532300	1	Plasmodium exported protein (PHISTb), unknown function	509	20	21	0.0412574	0.00116707
PF3D7_0532400	1	lysine-rich membrane-associated PHISTb protein	528	22.5	7	0.0132576	0.000375026
PF3D7_0602100	1	ATP-dependent RNA helicase MTR4	1350	4.8	7	0.00518519	0.000146677
PF3D7_0602200	1	MYND-type zinc finger protein, putative	252	21.4	3	0.0119048	0.000336758
PF3D7_0603000	1	SDE2 domain-containing protein, putative	592	4.9	2	0.00337838	9.55664e-05
PF3D7_0603400	0.9941	trophozoite exported protein 1	1103	2.6	2	0.00181324	5.12922e-05
PF3D7_0604000	0.9952	conserved Plasmodium protein, unknown function	2010	2	1	0.000497512	1.40735e-05
PF3D7_0604100	1	AP2 domain transcription factor	1979	1.6	3	0.00151592	4.28818e-05
PF3D7_0604500	1	GYF domain-containing protein, putative	2874	20.4	56	0.019485	0.000551186
PF3D7_0605000	0.969	50S ribosomal protein L24, putative	194	11.9	1	0.00515464	0.000145813
PF3D7_0605100	1	KH domain-containing protein, putative	755	6.9	4	0.00529801	0.000149868
PF3D7_0606100	1	RNA-binding protein, putative	582	7.7	4	0.00687285	0.000194417
PF3D7_0606600	1	conserved Plasmodium protein, unknown function	2414	7.3	15	0.00621375	0.000175773
PF3D7_0606700	1	coatomer alpha subunit, putative	1512	5.3	5	0.00330688	9.35439e-05
PF3D7_0606900	1	glutaredoxin-like protein	219	23.3	3	0.0136986	0.000387502
PF3D7_0607000	1	translation initiation factor IF-2, putative	977	30.3	34	0.0348004	0.000984422
PF3D7_0607600	0.9161	spindle assembly abnormal protein 6, putative	861	1.3	1	0.00116144	3.28544e-05
PF3D7_0608200	1	conserved Plasmodium protein, unknown function	156	17.3	3	0.0192308	0.000543994
PF3D7_0608500	1	proteasome subunit alpha type-2, putative	235	35.7	8	0.0340426	0.000962984
PF3D7_0608700	1	T-complex protein 1 subunit zeta	543	39.8	31	0.0570902	0.00161495
PF3D7_0608800	1	ornithine aminotransferase	414	39.4	40	0.0966184	0.00273311
PF3D7_0609200	1	citrate synthase-like protein, putative	465	17.8	10	0.0215054	0.000608337
PF3D7_0609700	1	protein KIC6	1901	3.2	4	0.00210416	5.95216e-05
PF3D7_0610200	1	RNA-binding protein 25, putative	960	5.9	4	0.00416667	0.000117865
PF3D7_0610400	0.9506	histone H3	136	10.3	2	0.0147059	0.000415995
PF3D7_0610800	1	transketolase	672	18.2	9	0.0133929	0.000378853
PF3D7_0610900	1	transcription elongation factor SPT5, putative	1280	13.2	16	0.0125	0.000353596
PF3D7_0611400	1	SWI/SNF-related matrix-associated actin-dependent regulator of chromatin	830	6.3	4	0.00481928	0.000136326
PF3D7_0611800	0.9952	conserved Plasmodium protein, unknown function	3248	0.6	1	0.000307882	8.70926e-06
PF3D7_0612100	1	eukaryotic translation initiation factor 3 subunit L, putative	656	8.1	5	0.00762195	0.000215607
PF3D7_0612200	1	leucine-rich repeat protein	1864	2.8	5	0.0026824	7.58789e-05
PF3D7_0612900	1	nucleolar GTP-binding protein 1, putative	686	16.6	11	0.016035	0.000453592
PF3D7_0613700	1	syntaxin-binding protein, putative	703	8.7	4	0.0056899	0.000160954
PF3D7_0613800	1	AP2 domain transcription factor, putative	4109	1.3	3	0.000730105	2.0653e-05
PF3D7_0614000	1	thiamine-phosphate synthase, putative	538	5	2	0.00371747	0.000105159
PF3D7_0614500	1	60S ribosomal protein L19	182	19.2	11	0.0604396	0.00170969
PF3D7_0615400	0.9984	ribonuclease, putative	2729	1.6	2	0.000732869	2.07312e-05
PF3D7_0615700	1	THO complex subunit 4, putative	156	25	3	0.0192308	0.000543994
PF3D7_0616000	0.9827	pyridoxal kinase	497	2	1	0.00201207	5.69168e-05
PF3D7_0616800	1	malate:quinone oxidoreductase	521	24.4	16	0.0307102	0.000868719
PF3D7_0617200	1	BFR1 domain-containing protein, putative	446	54	69	0.154709	0.00437634
PF3D7_0617800	0.9997	histone H2A	132	24.2	4	0.030303	0.000857202
PF3D7_0617900	1	histone H3 variant	136	17.6	4	0.0294118	0.00083199
PF3D7_0618100	1	conserved Plasmodium protein, unknown function	743	4.3	4	0.00538358	0.000152289
PF3D7_0618200	0.9121	conserved protein, unknown function	199	10.1	1	0.00502513	0.000142149
PF3D7_0618300	1	60S ribosomal protein L27a, putative	148	45.9	19	0.128378	0.00363152
PF3D7_0619400	1	cell division cycle protein 48 homologue, putative	828	49.4	41	0.0495169	0.00140072
PF3D7_0619500	1	acyl-CoA synthetase	1392	10.6	10	0.00718391	0.000203216
PF3D7_0619600	0.9735	conserved Plasmodium protein, unknown function	871	1.3	1	0.00114811	3.24772e-05
PF3D7_0619700	1	F-box protein FBXO1, putative	633	18.3	9	0.014218	0.000402194
PF3D7_0621100	0.9976	conserved Plasmodium protein, unknown function	1354	2	2	0.0014771	4.17838e-05
PF3D7_0621200	1	pyridoxine biosynthesis protein PDX1	301	39.2	20	0.0664452	0.00187958
PF3D7_0621700	1	RAP protein, putative	1616	5	5	0.00309406	8.75237e-05
PF3D7_0621800	1	nascent polypeptide-associated complex subunit alpha, putative	184	65.8	19	0.103261	0.00292101
PF3D7_0621900	1	signal recognition particle subunit SRP68, putative	776	6.6	4	0.00515464	0.000145813
PF3D7_0622200	1	radical SAM protein, putative	860	3.6	2	0.00232558	6.57853e-05
PF3D7_0622400	1	conserved protein, unknown function	128	42.2	4	0.03125	0.000883989
PF3D7_0622500	1	RNA methyltransferase, putative	434	5.8	2	0.00460829	0.000130358
PF3D7_0622800	1	leucine--tRNA ligase, putative	1447	21.4	27	0.0186593	0.000527828
PF3D7_0623000	1	chorismate synthase	527	5.1	2	0.00379507	0.000107354
PF3D7_0623100	1	nuclear polyadenylated RNA-binding protein NAB2, putative	786	9.5	7	0.00890585	0.000251926
PF3D7_0624000	1	hexokinase	493	35.7	16	0.0324544	0.000918058
PF3D7_0624600	1	ISWI chromatin-remodeling complex ATPase	2719	10.8	21	0.00772343	0.000218478
PF3D7_0625300	1	DNA polymerase 1, putative	1444	7.3	9	0.00623269	0.000176308
PF3D7_0626000	1	conserved Plasmodium protein, unknown function	1751	4.3	7	0.00399772	0.000113086
PF3D7_0626400	1	CRAL/TRIO domain-containing protein, putative	1159	1.9	2	0.00172563	4.88139e-05
PF3D7_0626500	0.9835	conserved Plasmodium protein, unknown function	947	1	2	0.00211193	5.97416e-05
PF3D7_0626700	0.9998	ATPase	372	10.5	2	0.00537634	0.000152084
PF3D7_0626800	1	pyruvate kinase	511	43.8	66	0.129159	0.00365359
PF3D7_0626900	1	ribosomal protein L46, mitochondrial, putative	372	11.6	3	0.00806452	0.000228126
PF3D7_0627100	0.9987	ankyrin-repeat protein, putative	1712	2.9	2	0.00116822	3.30463e-05
PF3D7_0627500	1	protein DJ-1	189	55	15	0.0793651	0.00224505
PF3D7_0627700	1	transportin	1147	13.2	12	0.0104621	0.000295948
PF3D7_0627800	1	acetyl-CoA synthetase, putative	997	25.3	29	0.0290873	0.000822811
PF3D7_0628600	1	DNA methyltransferase 1-associated protein 1, putative	385	13.8	4	0.0103896	0.000293898
PF3D7_0629100	1	nicotinate phosphoribosyltransferase, putative	665	12.5	7	0.0105263	0.000297765
PF3D7_0629600	1	ribosomal RNA-processing protein 7, putative	259	12	2	0.00772201	0.000218438
PF3D7_0629800	0.9999	cullin-2, putative	1129	3	3	0.00265722	7.51665e-05
PF3D7_0629900	0.9243	sec14-like cytosolic factor or phosphatidylinositol/phosphatidylcholine transfer protein, putative	328	3.7	1	0.00304878	8.62429e-05
PF3D7_0630500	0.9997	ribosome biogenesis protein YTM1, putative	498	4.4	2	0.00401606	0.000113605
PF3D7_0630600	1	deubiquitinating enzyme MINDY, putative	935	6.1	3	0.00320856	9.07626e-05
PF3D7_0630900	0.9965	ATP-dependent RNA helicase HAS1	601	3.8	2	0.00332779	9.41353e-05
PF3D7_0703200	1	conserved Plasmodium protein, unknown function	1540	3.4	3	0.00194805	5.51058e-05
PF3D7_0703500	1	erythrocyte membrane-associated antigen	2299	20.2	49	0.0213136	0.000602912
PF3D7_0704200	1	tRNA m5C-methyltransferase, putative	1193	4	4	0.00335289	9.48455e-05
PF3D7_0704300	1	conserved Plasmodium membrane protein, unknown function	1852	6.4	9	0.00485961	0.000137467
PF3D7_0704400	1	phosphoinositide-binding protein, putative	1010	14.5	10	0.00990099	0.000280076
PF3D7_0704600	1	HECT-type E3 ubiquitin ligase UT	3893	12.6	40	0.0102749	0.000290652
PF3D7_0704900	0.9645	peptide chain release factor 2	372	2.7	1	0.00268817	7.60421e-05
PF3D7_0705000	1	mRNA cap guanine-N7 methyltransferase, putative	1213	6.4	8	0.00659522	0.000186563
PF3D7_0705300	0.95	origin recognition complex subunit 2	825	5.3	2	0.00242424	6.85762e-05
PF3D7_0705400	1	DNA replication licensing factor MCM7	821	17.5	13	0.0158343	0.000447917
PF3D7_0705500	1	inositol-phosphate phosphatase, putative	2814	4.4	10	0.00355366	0.000100525
PF3D7_0705700	1	40S ribosomal protein S29, putative	54	48.1	9	0.166667	0.00471461
PF3D7_0706000	1	importin-7, putative	1229	12.9	14	0.0113914	0.000322235
PF3D7_0706300	0.9842	conserved Plasmodium protein, unknown function	118	17.8	1	0.00847458	0.000239726
PF3D7_0706400	1	60S ribosomal protein L37	92	13	2	0.0217391	0.000614949
PF3D7_0706500	1	conserved Plasmodium protein, unknown function	1706	12.6	22	0.0128957	0.000364788
PF3D7_0707700	1	E3 ubiquitin-protein ligase, putative	961	2.7	2	0.00208117	5.88713e-05
PF3D7_0707900	1	ribosomal protein S8e, putative	259	17.4	3	0.011583	0.000327656
PF3D7_0708000	0.8387	cytoskeleton associated protein, putative	868	1.2	1	0.00115207	3.25895e-05
PF3D7_0708400	1	heat shock protein 90	745	50.7	72	0.0966443	0.00273384
PF3D7_0708500	1	heat shock protein 86 family protein	912	3.3	3	0.00328947	9.30515e-05
PF3D7_0708800	1	heat shock protein 110	873	47.4	68	0.0778923	0.00220339
PF3D7_0709300	0.9943	mediator of RNA polymerase II transcription subunit 14, putative	2729	1	1	0.000366435	1.03656e-05
PF3D7_0709400	0.9842	Cg7 protein	1281	1.2	1	0.00078064	2.20825e-05
PF3D7_0709700	0.9556	prodrug activation and resistance esterase	368	2.7	1	0.00271739	7.68686e-05
PF3D7_0710200	1	conserved Plasmodium protein, unknown function	2910	7.2	17	0.00584192	0.000165254
PF3D7_0710600	1	60S ribosomal protein L34	150	22	5	0.0333333	0.000942922
PF3D7_0710900	0.9842	50S ribosomal protein L1, mitochondrial, putative	399	3.5	1	0.00250627	7.08964e-05
PF3D7_0711200	0.9999	conserved Plasmodium protein, unknown function	1000	3.1	2	0.002	5.65753e-05
PF3D7_0711300	1	conserved Plasmodium protein, unknown function	119	25.2	4	0.0336134	0.000950846
PF3D7_0711500	1	regulator of chromosome condensation, putative	688	39.1	76	0.110465	0.0031248
PF3D7_0714000	1	histone H2B variant	123	39	8	0.0650407	0.00183985
PF3D7_0714200	1	conserved Plasmodium protein, unknown function	1361	2.4	3	0.00220426	6.23534e-05
PF3D7_0714500	1	transcription elongation factor s-II, putative	403	16.9	5	0.0124069	0.000350964
PF3D7_0715000	0.9992	4-nitrophenylphosphatase	322	10.9	2	0.00621118	0.0001757
PF3D7_0715500	1	ATP synthase subunit epsilon, mitochondrial, putative	71	35.2	2	0.028169	0.000796836
PF3D7_0715600	1	GTP-binding translation elongation factor tu family protein, putative	754	42.6	55	0.0729443	0.00206342
PF3D7_0716000	1	RNA-binding protein, putative	1125	12.4	12	0.0106667	0.000301735
PF3D7_0716100	1	protein SDA1, putative	1069	3.2	5	0.00467727	0.000132309
PF3D7_0716200	1	PDCD2 domain-containing protein, putative	832	7.2	3	0.00360577	0.000101999
PF3D7_0716800	0.9999	eukaryotic translation initiation factor 3 subunit I, putative	327	7	2	0.00611621	0.000173013
PF3D7_0717200	0.9805	conserved Plasmodium protein, unknown function	431	11.1	1	0.00232019	6.56326e-05
PF3D7_0717400	1	queuine tRNA-ribosyltransferase, putative	751	6.4	5	0.00665779	0.000188333
PF3D7_0717600	1	inner membrane complex protein, putative	1053	4.3	4	0.00379867	0.000107456
PF3D7_0717700	1	serine--tRNA ligase, putative	539	19.3	9	0.0166976	0.000472336
PF3D7_0718500	1	prefoldin subunit 3, putative	192	11.5	2	0.0104167	0.000294663
PF3D7_0719600	1	60S ribosomal protein L11a, putative	173	27.2	11	0.0635838	0.00179864
PF3D7_0719700	1	40S ribosomal protein S10, putative	137	45.3	17	0.124088	0.00351015
PF3D7_0720100	1	pre-rRNA-processing protein ESF2, putative	255	6.7	2	0.00784314	0.000221864
PF3D7_0720400	1	apoptosis-inducing factor, putative	642	12.8	7	0.0109034	0.000308432
PF3D7_0721100	1	conserved protein, unknown function	244	18.4	3	0.0122951	0.000347799
PF3D7_0721300	1	ATP-dependent DNA helicase DDX31	899	2.1	2	0.00222469	6.29314e-05
PF3D7_0721400	1	rhoptry protein, putative	214	13.6	2	0.00934579	0.000264371
PF3D7_0721600	1	40S ribosomal protein S5, putative	195	41.5	8	0.0410256	0.00116052
PF3D7_0722200	1	rhoptry-associated leucine zipper-like protein 1	749	9.1	6	0.00801068	0.000226603
PF3D7_0722400	1	Obg-like ATPase 1, putative	393	50.4	21	0.0534351	0.00151155
PF3D7_0722500	1	pre-mRNA-splicing factor CWC15, putative	291	11.3	4	0.0137457	0.000388834
PF3D7_0722600	1	U3 small nucleolar RNA-associated protein 7, putative	602	19.8	13	0.0215947	0.000610863
PF3D7_0723300	1	conserved protein, unknown function	880	8.8	3	0.00340909	9.64352e-05
PF3D7_0723400	1	conserved Plasmodium protein, unknown function	1422	7.1	7	0.00492264	0.00013925
PF3D7_0723600	0.9705	proteasome assembly chaperone 4, putative	149	8.1	1	0.00671141	0.00018985
PF3D7_0723800	1	conserved Plasmodium protein, unknown function	2190	4.7	9	0.00410959	0.000116251
PF3D7_0723900	1	RNA-binding protein, putative	1222	14.2	21	0.0171849	0.000486122
PF3D7_0724100	1	conserved Plasmodium protein, unknown function	1003	10.1	9	0.00897308	0.000253827
PF3D7_0724400	1	mitochondrial import inner membrane translocase subunit TIM14, putative	115	15.7	2	0.0173913	0.000491959
PF3D7_0725400	1	conserved Plasmodium protein, unknown function	109	22	2	0.0183486	0.00051904
PF3D7_0726500	1	ubiquitin carboxyl-terminal hydrolase, putative	3183	13.3	31	0.00973924	0.0002755
PF3D7_0727200	1	cysteine desulfurase IscS, putative	553	34.7	25	0.045208	0.00127883
PF3D7_0727400	1	proteasome subunit alpha type-5, putative	256	23.4	8	0.03125	0.000883989
PF3D7_0728000	1	eukaryotic translation initiation factor 2 subunit alpha	329	23.7	7	0.0212766	0.000601865
PF3D7_0728400	0.8923	SDH5 domain-containing protein, putative	126	8.7	1	0.00793651	0.000224505
PF3D7_0729000	1	signal recognition particle subunit SRP9	103	24.3	2	0.0194175	0.000549275
PF3D7_0729100	1	allantoicase, putative	2580	7.2	13	0.00503876	0.000142535
PF3D7_0729300	0.9934	60S ribosomal export protein NMD3, putative	888	2.9	1	0.00112613	3.18555e-05
PF3D7_0729400	1	ribosome biogenesis protein BRX1, putative	416	10.6	4	0.00961538	0.000271997
PF3D7_0729500	1	N6-adenosine-methyltransferase MT-A70	760	7	4	0.00526316	0.000148882
PF3D7_0730500	0.9812	conserved Plasmodium protein, unknown function	2773	0.4	1	0.00036062	1.02011e-05
PF3D7_0730900	1	EMP1-trafficking protein	2110	31.1	34	0.0161137	0.00045582
PF3D7_0731300	1	Plasmodium exported protein (PHISTb), unknown function	317	9.8	3	0.00946372	0.000267707
PF3D7_0731600	1	acyl-CoA synthetase	811	18.1	16	0.0197287	0.00055808
PF3D7_0801800	1	mannose-6-phosphate isomerase, putative	1011	36.8	107	0.105836	0.00299385
PF3D7_0802000	1	glutamate dehydrogenase, putative	1397	17.9	19	0.0136006	0.000384728
PF3D7_0802100	0.9998	AP2 domain transcription factor, putative	2577	1.7	3	0.00116414	3.29309e-05
PF3D7_0802200	1	1-cys peroxiredoxin	220	31.4	10	0.0454545	0.0012858
PF3D7_0803000	1	peptidyl-prolyl cis-trans isomerase	677	5.6	3	0.00443131	0.000125352
PF3D7_0803100	1	U3 small nucleolar RNA-associated protein 14, putative	1245	15.1	17	0.0136546	0.000386257
PF3D7_0803200	1	filament assembling protein, putative	728	8.8	4	0.00549451	0.000155427
PF3D7_0803700	0.9812	tubulin gamma chain	452	5.5	1	0.00221239	6.25833e-05
PF3D7_0803800	1	proteasome subunit beta type-4	265	29.8	6	0.0226415	0.000640475
PF3D7_0804000	1	cactin homolog, putative	802	3	2	0.00249377	7.05428e-05
PF3D7_0804500	0.9262	conserved Plasmodium membrane protein, unknown function	6034	0.9	2	0.000331455	9.37609e-06
PF3D7_0804600	1	tRNA pseudouridine synthase, putative	556	8.6	4	0.00719424	0.000203508
PF3D7_0804800	0.9827	peptidyl-prolyl cis-trans isomerase	217	5.1	1	0.00460829	0.000130358
PF3D7_0804900	0.9842	GTPase-activating protein, putative	491	4.5	1	0.00203666	5.76123e-05
PF3D7_0805700	1	serine/threonine protein kinase, FIKK family	1457	2.8	4	0.00274537	7.766e-05
PF3D7_0806500	0.963	DnaJ protein, putative	675	1.9	1	0.00148148	4.19076e-05
PF3D7_0807300	0.9827	ras-related protein Rab-18	201	5	1	0.00497512	0.000140735
PF3D7_0807400	1	coenzyme Q-binding protein COQ10 homolog, mitochondrial	191	14.7	3	0.0157068	0.000444309
PF3D7_0807500	1	proteasome subunit alpha type-6, putative	260	20.8	4	0.0153846	0.000435195
PF3D7_0807600	0.9842	conserved Plasmodium protein, unknown function	1334	1.2	1	0.000749625	2.12051e-05
PF3D7_0807800	1	26S proteasome regulatory subunit RPN10, putative	481	17	6	0.012474	0.000352861
PF3D7_0807900	1	tyrosine--tRNA ligase	373	14.2	3	0.0080429	0.000227515
PF3D7_0810200	1	ABC1 family, putative	940	19.9	16	0.0170213	0.000481492
PF3D7_0810300	1	protein phosphatase PPM5, putative	550	10	4	0.00727273	0.000205728
PF3D7_0810500	0.9842	protein phosphatase PPM7, putative	303	3.6	1	0.00330033	9.33586e-05
PF3D7_0810600	0.9984	ATP-dependent RNA helicase DBP1, putative	941	3.9	3	0.0031881	9.01838e-05
PF3D7_0810800	1	hydroxymethyldihydropterin pyrophosphokinase-dihydropteroate synthase	706	16.3	12	0.0169972	0.00048081
PF3D7_0811300	0.8226	CCR4-associated factor 1	1774	1.5	1	0.000563698	1.59457e-05
PF3D7_0811400	1	conserved protein, unknown function	608	3.5	2	0.00328947	9.30515e-05
PF3D7_0811500	1	histone-arginine methyltransferase CARM1, putative	912	20.2	16	0.0175439	0.000496275
PF3D7_0811600	1	conserved protein, unknown function	1210	2.8	3	0.00247934	7.01347e-05
PF3D7_0812100	1	proteasome activator complex subunit 4, putative	2651	13.1	26	0.00980762	0.000277435
PF3D7_0812400	1	karyopherin alpha	545	26.8	14	0.0256881	0.000726656
PF3D7_0812500	1	RNA-binding protein, putative	958	7.7	8	0.00835073	0.000236223
PF3D7_0812700	1	U1 small nuclear ribonucleoprotein C, putative	235	14	3	0.012766	0.000361119
PF3D7_0813000	0.972	protein KIC7	599	1.7	1	0.00166945	4.72248e-05
PF3D7_0813200	0.9999	CS domain protein, putative	313	12.5	2	0.00638978	0.000180752
PF3D7_0813300	1	NPL domain-containing protein, putative	315	20.3	8	0.0253968	0.000718417
PF3D7_0813400	1	conserved protein, unknown function	659	15.8	10	0.0151745	0.000429251
PF3D7_0813500	1	PUB domain-containing protein, putative	515	23.9	9	0.0174757	0.000494348
PF3D7_0813600	1	translation initiation factor SUI1, putative	268	24.3	7	0.0261194	0.000738857
PF3D7_0813900	1	40S ribosomal protein S16, putative	144	51.4	18	0.125	0.00353596
PF3D7_0814000	1	60S ribosomal protein L13-2, putative	215	29.3	13	0.0604651	0.00171042
PF3D7_0814200	1	DNA/RNA-binding protein Alba 1	248	25.4	7	0.0282258	0.000798442
PF3D7_0814300	1	AAA family ATPase, putative	1200	5.7	6	0.005	0.000141438
PF3D7_0814900	1	superoxide dismutase [Fe]	198	17.7	2	0.010101	0.000285734
PF3D7_0815200	1	importin subunit beta, putative	877	13.3	9	0.0102623	0.000290295
PF3D7_0815600	1	eukaryotic translation initiation factor 3 subunit G, putative	268	10.1	2	0.00746269	0.000211102
PF3D7_0815800	1	vacuolar protein sorting-associated protein 9, putative	1833	7.5	7	0.00381888	0.000108027
PF3D7_0816000	0.9999	ribosome assembly protein RRB1, putative	491	9.4	3	0.00610998	0.000172837
PF3D7_0817300	0.963	conserved Plasmodium protein, unknown function	2235	1.7	1	0.000447427	1.26567e-05
PF3D7_0817500	0.9766	histidine triad nucleotide-binding protein 1	185	17.8	1	0.00540541	0.000152906
PF3D7_0817700	0.9571	rhoptry neck protein 5	1156	1.2	1	0.000865052	2.44703e-05
PF3D7_0817900	1	high mobility group protein B2	99	49.5	18	0.181818	0.00514321
PF3D7_0818000	1	U4/U6.U5 small nuclear ribonucleoprotein, putative	372	21	6	0.016129	0.000456253
PF3D7_0818200	1	14-3-3 protein	262	37.8	15	0.0572519	0.00161952
PF3D7_0818500	0.9908	zinc finger protein, putative	191	11	1	0.0052356	0.000148103
PF3D7_0818700	1	DNA helicase, putative	1223	11	13	0.0106296	0.000300687
PF3D7_0818900	1	heat shock protein 70	677	52.4	113	0.166913	0.00472157
PF3D7_0820700	1	2-oxoglutarate dehydrogenase E1 component	1038	13.3	14	0.0134875	0.000381529
PF3D7_0821200	1	conserved protein, unknown function	191	30.4	4	0.0209424	0.000592412
PF3D7_0821300	1	ATP-dependent RNA helicase DHX36, putative	867	5.9	4	0.00461361	0.000130508
PF3D7_0821400	0.9999	conserved Plasmodium protein, unknown function	124	16.9	2	0.016129	0.000456253
PF3D7_0821700	1	60S ribosomal protein L22, putative	139	18	5	0.0359712	0.00101754
PF3D7_0822600	1	protein transport protein SEC23	759	21.6	11	0.0144928	0.000409966
PF3D7_0823200	1	RNA-binding protein, putative	286	18.9	4	0.013986	0.000395632
PF3D7_0823300	1	histone acetyltransferase GCN5	1465	9.2	5	0.00341297	9.65449e-05
PF3D7_0824200	1	conserved Plasmodium protein, unknown function	1124	5	5	0.0044484	0.000125835
PF3D7_0824500	1	conserved protein, unknown function	373	15	3	0.0080429	0.000227515
PF3D7_0824600	1	Fe-S cluster assembly protein DRE2, putative	266	12	3	0.0112782	0.000319034
PF3D7_0825000	0.8567	conserved Plasmodium protein, unknown function	1664	1.3	1	0.000600962	1.69998e-05
PF3D7_0825500	1	protein KRI1, putative	630	4.3	2	0.0031746	8.98021e-05
PF3D7_0825700	0.9938	crystalloid-specific PH domain-containing protein, putative	305	5.9	3	0.00983607	0.000278239
PF3D7_0826000	0.9989	conserved Plasmodium protein, unknown function	1172	2	3	0.00255973	7.24087e-05
PF3D7_0826100	1	HECT-like E3 ubiquitin ligase, putative	8591	1.7	9	0.00104761	2.96344e-05
PF3D7_0826700	1	receptor for activated c kinase	323	36.8	10	0.0309598	0.000875779
PF3D7_0827900	1	protein disulfide-isomerase	483	46.4	27	0.0559006	0.0015813
PF3D7_0828300	1	conserved protein, unknown function	552	21.9	17	0.0307971	0.000871178
PF3D7_0828900	0.9842	conserved protein, unknown function	185	9.7	1	0.00540541	0.000152906
PF3D7_0829000	0.9996	conserved Plasmodium membrane protein, unknown function	1907	3.2	3	0.00157315	4.45008e-05
PF3D7_0829100	1	coiled-coil domain-containing protein 124, putative	216	26.9	8	0.037037	0.00104769
PF3D7_0831400	1	Plasmodium exported protein, unknown function	302	7	4	0.013245	0.000374671
PF3D7_0903200	0.9933	ras-related protein RAB7	206	13.1	2	0.00970874	0.000274638
PF3D7_0903400	1	ATP-dependent RNA helicase DDX60, putative	2536	13.6	34	0.0134069	0.000379251
PF3D7_0903500	1	nucleoporin NUP138, putative	1384	3	3	0.00216763	6.13172e-05
PF3D7_0903700	1	alpha tubulin 1	453	29.1	13	0.0286976	0.000811787
PF3D7_0903900	1	60S ribosomal protein L32	131	32.1	14	0.10687	0.00302311
PF3D7_0904000	1	GTPase-activating protein, putative	426	7.5	3	0.00704225	0.000199209
PF3D7_0904600	1	ubiquitin specific protease, putative	1770	3.2	3	0.00169492	4.79452e-05
PF3D7_0904700	1	bacterial histone-like protein	189	24.9	6	0.031746	0.000898021
PF3D7_0904800	1	replication protein A1, small fragment	484	21.9	8	0.0165289	0.000467565
PF3D7_0904900	0.9842	copper-transporting ATPase	2568	1.3	1	0.000389408	1.10154e-05
PF3D7_0905000	1	conserved Plasmodium protein, unknown function	281	27.4	13	0.0462633	0.00130868
PF3D7_0905400	1	high molecular weight rhoptry protein 3	897	26.6	22	0.0245262	0.000693789
PF3D7_0905900	0.8671	coatomer subunit beta, putative	1010	1.2	1	0.000990099	2.80076e-05
PF3D7_0906000	1	exoribonuclease II	1797	2.1	3	0.00166945	4.72248e-05
PF3D7_0906100	0.9447	vacuolar protein sorting-associated protein 46, putative	195	8.2	2	0.0102564	0.00029013
PF3D7_0906500	1	arginase	411	9.7	3	0.00729927	0.000206479
PF3D7_0906600	1	zinc finger protein, putative	843	9	4	0.00474496	0.000134224
PF3D7_0906700	1	leucine-rich repeat protein	488	9.2	4	0.00819672	0.000231866
PF3D7_0907300	0.8001	prefoldin-like protein, putative	258	3.5	1	0.00387597	0.000109642
PF3D7_0907400	1	ATP-dependent protease ATPase subunit ClpY	922	49.5	97	0.105206	0.00297603
PF3D7_0907600	1	translation initiation factor SUI1, putative	818	8.8	7	0.00855746	0.00024207
PF3D7_0909400	1	exoribonuclease, putative	1311	8.8	10	0.00762777	0.000215772
PF3D7_0910100	1	exportin-7, putative	1198	7.4	7	0.00584307	0.000165287
PF3D7_0912500	1	SAP domain-containing protein, putative	288	40.6	11	0.0381944	0.00108043
PF3D7_0912800	1	tRNA (adenine(58)-N(1))-methyltransferase non-catalytic subunit TRM6, putative	616	17.7	9	0.0146104	0.000413294
PF3D7_0913000	1	conserved protein, unknown function	147	40.1	5	0.0340136	0.000962165
PF3D7_0913200	1	elongation factor 1-beta	276	11.2	3	0.0108696	0.000307475
PF3D7_0913300	1	conserved protein, unknown function	646	12.7	11	0.0170279	0.000481678
PF3D7_0913400	1	conserved Plasmodium protein, unknown function	168	16.7	2	0.0119048	0.000336758
PF3D7_0913900	0.8548	arginine--tRNA ligase, putative	943	4.8	4	0.00424178	0.00011999
PF3D7_0914000	0.9842	pseudouridylate synthase, putative	955	1.6	1	0.00104712	2.96206e-05
PF3D7_0914300	1	met-10+ like protein, putative	781	7.9	5	0.00640205	0.000181099
PF3D7_0915400	1	ATP-dependent 6-phosphofructokinase	1418	47.1	105	0.074048	0.00209464
PF3D7_0915600	0.9999	conserved Plasmodium protein, unknown function	238	19.3	4	0.0168067	0.000475423
PF3D7_0916700	1	RNA-binding protein musashi, putative	388	5.7	2	0.00515464	0.000145813
PF3D7_0917600	0.9827	pre-mRNA-splicing factor ATP-dependent RNA helicase PRP43, putative	820	2.9	1	0.00121951	3.44971e-05
PF3D7_0917900	1	heat shock protein 70	652	21.2	10	0.0153374	0.00043386
PF3D7_0918300	0.9812	eukaryotic translation initiation factor 3 subunit F, putative	320	3.8	1	0.003125	8.83989e-05
PF3D7_0918900	1	gamma-glutamylcysteine synthetase	1063	19.2	19	0.0178739	0.000505612
PF3D7_0919000	1	nucleosome assembly protein	269	24.5	6	0.0223048	0.000630952
PF3D7_0919800	1	TLD domain-containing protein	1078	9.2	6	0.00556586	0.000157445
PF3D7_0919900	1	regulator of chromosome condensation-PP1-interacting protein	3381	4.5	6	0.00177462	5.01999e-05
PF3D7_0920100	0.9999	chaperone, putative	249	10	2	0.00803213	0.00022721
PF3D7_0920700	0.9809	CRAL/TRIO domain-containing protein, putative	593	3.5	2	0.00337268	9.54053e-05
PF3D7_0920900	1	U4/U6 snRNA-associated-splicing factor, putative	480	11	5	0.0104167	0.000294663
PF3D7_0921900	1	conserved Plasmodium protein, unknown function	248	37.1	20	0.0806452	0.00228126
PF3D7_0922100	1	ubiquitin-like protein, putative	1542	7.7	10	0.00648508	0.000183448
PF3D7_0922200	1	S-adenosylmethionine synthetase	402	44.5	37	0.0920398	0.00260359
PF3D7_0922500	1	phosphoglycerate kinase	416	55.5	42	0.100962	0.00285597
PF3D7_0922600	1	glutamine synthetase, putative	543	26.7	11	0.0202578	0.000573047
PF3D7_0922700	1	pre-mRNA-splicing factor 18, putative	343	12.8	3	0.00874636	0.000247414
PF3D7_0923000	0.9842	DNA-directed RNA polymerase II subunit RPB3, putative	335	4.5	1	0.00298507	8.44408e-05
PF3D7_0923900	1	polyadenylate-binding protein 2, putative	202	32.2	6	0.029703	0.000840228
PF3D7_0924100	0.9995	conserved Plasmodium protein, unknown function	698	4.4	2	0.00286533	8.10535e-05
PF3D7_0924200	1	heptatricopeptide repeat-containing protein, putative	1060	2.9	2	0.00188679	5.33729e-05
PF3D7_0924300	1	thiamine pyrophosphokinase	400	14.8	5	0.0125	0.000353596
PF3D7_0924400	0.9973	conserved Plasmodium protein, unknown function	1245	1.8	2	0.00160643	4.5442e-05
PF3D7_0925200	0.9827	ribosomal RNA-processing protein 8, putative	413	3.6	1	0.00242131	6.84931e-05
PF3D7_0926100	1	protein kinase, putative	3178	2.2	4	0.00125865	3.56044e-05
PF3D7_0926500	0.9041	tetratricopeptide repeat protein, putative	1922	0.9	3	0.00156087	4.41535e-05
PF3D7_0926700	0.9981	glutamine-dependent NAD(+) synthetase, putative	839	4.4	3	0.00357569	0.000101148
PF3D7_0926900	0.9842	replication termination factor, putative	225	8	1	0.00444444	0.000125723
PF3D7_0927300	1	fumarate hydratase	681	31.7	19	0.0279001	0.00078923
PF3D7_0927600	1	RNA-binding protein, putative	595	38.7	16	0.0268908	0.000760677
PF3D7_0928300	0.9999	conserved Plasmodium protein, unknown function	197	8.6	2	0.0101523	0.000287184
PF3D7_0928500	1	conserved Plasmodium protein, unknown function	154	20.1	6	0.038961	0.00110212
PF3D7_0928900	0.9827	guanylate kinase	199	5	1	0.00502513	0.000142149
PF3D7_0929200	1	RNA-binding protein, putative	289	24.9	7	0.0242215	0.000685168
PF3D7_0929400	1	high molecular weight rhoptry protein 2	1378	12.7	13	0.00943396	0.000266865
PF3D7_0930300	0.8635	merozoite surface protein 1	1720	0.6	1	0.000581395	1.64463e-05
PF3D7_0930600	1	peptidyl-prolyl cis-trans isomerase	609	9.7	5	0.00821018	0.000232247
PF3D7_0931000	1	elongation factor Tu, putative	911	20.6	17	0.0186608	0.000527871
PF3D7_0931100	1	nucleolar protein Nop52, putative	825	17.9	13	0.0157576	0.000445745
PF3D7_0931400	1	PUB domain-containing protein, putative	310	6.8	2	0.00645161	0.000182501
PF3D7_0931800	1	proteasome subunit beta type-6, putative	282	14.9	4	0.0141844	0.000401243
PF3D7_0932200	0.9675	profilin	171	4.7	1	0.00584795	0.000165425
PF3D7_0932300	1	M18 aspartyl aminopeptidase	570	15.4	10	0.0175439	0.000496275
PF3D7_0932800	1	importin alpha re-exporter, putative	1342	7.6	10	0.00745156	0.000210787
PF3D7_0933000	0.993	CSTF domain-containing protein, putative	761	4.2	5	0.0065703	0.000185858
PF3D7_0933200	1	calcyclin-binding protein, putative	200	44.5	11	0.055	0.00155582
PF3D7_0933600	0.972	mitochondrial-processing peptidase subunit beta, putative	484	2.1	1	0.00206612	5.84456e-05
PF3D7_0934500	1	V-type proton ATPase subunit E, putative	235	13.6	5	0.0212766	0.000601865
PF3D7_0934800	1	cAMP-dependent protein kinase catalytic subunit	342	11.4	4	0.0116959	0.00033085
PF3D7_0935800	1	cytoadherence linked asexual protein 9	1340	2.9	4	0.00298507	8.44408e-05
PF3D7_0936800	1	Plasmodium exported protein (PHISTc), unknown function	383	32.9	18	0.0469974	0.00132945
PF3D7_1001000	1	Plasmodium exported protein (hyp12), unknown function	231	16.9	3	0.012987	0.000367372
PF3D7_1002700	1	conserved Plasmodium protein, unknown function	944	8.3	4	0.00423729	0.000119863
PF3D7_1003500	1	40S ribosomal protein S20e, putative	118	9.3	4	0.0338983	0.000958904
PF3D7_1003800	1	U5 small nuclear ribonucleoprotein component, putative	1235	3.7	2	0.00161943	4.581e-05
PF3D7_1004000	1	60S ribosomal protein L13, putative	202	10.4	4	0.019802	0.000560152
PF3D7_1004300	1	E3 ubiquitin-protein ligase, putative	1130	10.3	9	0.0079646	0.0002253
PF3D7_1004400	1	RNA-binding protein, putative	880	4	4	0.00454545	0.00012858
PF3D7_1005500	0.9997	regulator of nonsense transcripts 1, putative	1579	1.7	2	0.00126662	3.58298e-05
PF3D7_1005600	1	DnaJ protein, putative	796	12.4	7	0.00879397	0.000248761
PF3D7_1006200	1	DNA/RNA-binding protein Alba 3	107	39.3	3	0.0280374	0.000793112
PF3D7_1006500	1	conserved Plasmodium protein, unknown function	320	24.4	9	0.028125	0.000795591
PF3D7_1006600	1	phosducin-like protein 3, putative	193	24.4	3	0.015544	0.000439705
PF3D7_1006800	1	G-strand-binding protein 2	246	8.9	2	0.00813008	0.000229981
PF3D7_1007400	0.9973	conserved protein, unknown function	219	9.1	2	0.00913242	0.000258335
PF3D7_1007700	1	AP2 domain transcription factor AP2-I	1597	5.2	9	0.00563557	0.000159417
PF3D7_1007900	1	eukaryotic translation initiation factor 3 subunit D, putative	543	43.5	29	0.053407	0.00151076
PF3D7_1008100	1	PHD finger protein PHD1	3853	6.5	18	0.00467168	0.000132151
PF3D7_1008400	1	26S protease regulatory subunit 4, putative	448	27.2	8	0.0178571	0.000505137
PF3D7_1008700	1	tubulin beta chain	445	34.4	16	0.0359551	0.00101708
PF3D7_1008800	1	nucleolar protein 5, putative	469	27.5	12	0.0255864	0.000723778
PF3D7_1008900	1	adenylate kinase	242	22.3	4	0.0165289	0.000467565
PF3D7_1009400	1	zinc finger protein, putative	362	8.6	3	0.00828729	0.000234428
PF3D7_1010100	1	PI31 domain-containing protein, putative	298	15.8	3	0.0100671	0.000284775
PF3D7_1010200	1	DNA2/NAM7 helicase, putative	1839	6.5	8	0.00435019	0.000123057
PF3D7_1010600	1	eukaryotic translation initiation factor 2 subunit beta	222	44.6	16	0.0720721	0.00203875
PF3D7_1010900	1	conserved Plasmodium protein, unknown function	349	10.9	3	0.00859599	0.00024316
PF3D7_1011800	1	PRE-binding protein	1139	49.8	164	0.143986	0.00407303
PF3D7_1012000	0.9827	RING zinc finger protein, putative	781	3.1	1	0.00128041	3.62198e-05
PF3D7_1012100	1	conserved protein, unknown function	387	7.2	3	0.00775194	0.000219284
PF3D7_1012200	1	rhoptry associated adhesin	267	9.4	2	0.00749064	0.000211893
PF3D7_1012400	1	hypoxanthine-guanine phosphoribosyltransferase	231	38.1	15	0.0649351	0.00183686
PF3D7_1012500	1	phosphoglucomutase, putative	593	3.9	2	0.00337268	9.54053e-05
PF3D7_1012600	1	GMP synthase [glutamine-hydrolyzing]	555	21.4	9	0.0162162	0.000458719
PF3D7_1012700	1	NLI interacting factor-like phosphatase, putative	1438	4	7	0.00486787	0.000137701
PF3D7_1013100	0.9999	U3 small nucleolar RNA-associated protein 13, putative	1220	2	2	0.00163934	4.63732e-05
PF3D7_1013200	1	conserved Plasmodium protein, unknown function	1064	3.9	2	0.0018797	5.31723e-05
PF3D7_1013500	1	phosphoinositide-specific phospholipase C	1385	5.6	5	0.00361011	0.000102122
PF3D7_1013600	1	conserved Plasmodium protein, unknown function	2238	2.4	4	0.00178731	5.05588e-05
PF3D7_1014600	1	transcriptional coactivator ADA2	2578	8.6	18	0.00698216	0.000197509
PF3D7_1014900	1	protein KIC8	2279	2.2	4	0.00175516	4.96493e-05
PF3D7_1015300	1	methionine aminopeptidase 1b, putative	517	21.7	8	0.0154739	0.00043772
PF3D7_1015500	1	nucleotidyltransferase, putative	615	3.7	2	0.00325203	9.19924e-05
PF3D7_1015600	1	heat shock protein 60	580	58.4	59	0.101724	0.00287754
PF3D7_1015800	1	ribonucleoside-diphosphate reductase small chain, putative	335	36.1	11	0.0328358	0.000928849
PF3D7_1015900	1	enolase	446	54.5	81	0.181614	0.00513745
PF3D7_1016300	1	GBP130 protein	824	59.3	13	0.0157767	0.000446286
PF3D7_1017600	1	conserved Plasmodium protein, unknown function	971	12.9	9	0.0092688	0.000262193
PF3D7_1018900	0.9998	conserved Plasmodium protein, unknown function	716	4.3	2	0.0027933	7.90158e-05
PF3D7_1019000	1	eukaryotic translation initiation factor subunit eIF2A, putative	2405	8.9	18	0.00748441	0.000211716
PF3D7_1019400	1	60S ribosomal protein L30e, putative	108	37	15	0.138889	0.00392884
PF3D7_1019700	1	conserved Plasmodium protein, unknown function	1074	9.1	6	0.00558659	0.000158032
PF3D7_1020700	1	N-acetyltransferase, GNAT family, putative	1269	4.5	5	0.00394011	0.000111457
PF3D7_1020900	1	ADP-ribosylation factor 1	181	64.1	9	0.0497238	0.00140657
PF3D7_1021500	1	ATP-dependent RNA helicase ROK1, putative	680	9.9	6	0.00882353	0.000249597
PF3D7_1021600	0.9512	deoxyribose-phosphate aldolase, putative	263	3.4	1	0.00380228	0.000107558
PF3D7_1021900	1	PHAX domain-containing protein, putative	2290	22.3	41	0.0179039	0.00050646
PF3D7_1022000	1	RNA-binding protein UIS12, putative	1426	4	4	0.00280505	7.93483e-05
PF3D7_1022400	1	serine/arginine-rich splicing factor 4	538	6.3	3	0.00557621	0.000157738
PF3D7_1022600	1	kelch protein K10	891	19.5	18	0.020202	0.000571468
PF3D7_1023100	0.8217	dynein heavy chain, putative	5687	1	2	0.000351679	9.94818e-06
PF3D7_1023900	1	chromodomain-helicase-DNA-binding protein 1 homolog, putative	3328	15.6	48	0.0144231	0.000407995
PF3D7_1024200	1	RNA-binding protein, putative	160	21.2	4	0.025	0.000707192
PF3D7_1025000	1	Eps15-like protein	980	4	3	0.00306122	8.65949e-05
PF3D7_1025200	0.9812	ATP synthase mitochondrial F1 complex assembly factor 2, putative	428	2.8	1	0.00233645	6.60927e-05
PF3D7_1026000	1	conserved Plasmodium protein, unknown function	363	22	29	0.0798898	0.0022599
PF3D7_1026800	1	40S ribosomal protein S2	263	39.9	12	0.0456274	0.00129069
PF3D7_1027100	1	U3 small nucleolar ribonucleoprotein protein MPP10, putative	772	9.7	5	0.00647668	0.00018321
PF3D7_1027300	1	peroxiredoxin	393	32.1	52	0.132316	0.0037429
PF3D7_1027800	1	60S ribosomal protein L3	386	39.1	53	0.137306	0.00388406
PF3D7_1028000	0.9977	methyltransferase, putative	593	5.7	3	0.00505902	0.000143108
PF3D7_1028300	1	rRNA-processing protein EBP2, putative	315	31.4	12	0.0380952	0.00107763
PF3D7_1028400	1	ribosome biogenesis protein RPF2, putative	483	10.6	4	0.00828157	0.000234266
PF3D7_1028500	0.9405	partial CSTF domain-containing protein, putative	838	3.1	1	0.00119332	3.37562e-05
PF3D7_1029600	1	adenosine deaminase	367	37.6	16	0.0435967	0.00123325
PF3D7_1030100	1	pre-mRNA-splicing factor ATP-dependent RNA helicase PRP22, putative	1290	6.5	7	0.00542636	0.000153499
PF3D7_1030600	0.9842	tRNA N6-adenosine threonylcarbamoyltransferase	598	2.7	1	0.00167224	4.73038e-05
PF3D7_1030700	0.9812	RNA methyltransferase, putative	257	4.3	1	0.00389105	0.000110069
PF3D7_1032100	0.9872	mRNA-decapping enzyme subunit 1, putative	1190	2.5	3	0.00252101	7.13134e-05
PF3D7_1032300	1	conserved protein, unknown function	871	9.9	8	0.00918485	0.000259818
PF3D7_1032800	1	leucine-rich repeat protein	309	11	3	0.00970874	0.000274638
PF3D7_1032900	0.9968	RNA polymerase II-associated protein 1, putative	1743	1.3	2	0.00114745	3.24586e-05
PF3D7_1033100	1	S-adenosylmethionine decarboxylase/ornithine decarboxylase	1434	20.3	29	0.0202232	0.000572066
PF3D7_1033200	1	early transcribed membrane protein 10.2	355	17.2	5	0.0140845	0.000398418
PF3D7_1033300	0.998	conserved protein, unknown function	122	12.3	2	0.0163934	0.000463732
PF3D7_1033400	1	haloacid dehalogenase-like hydrolase	288	19.4	3	0.0104167	0.000294663
PF3D7_1033500	0.9763	WD repeat-containing protein 70, putative	709	3.2	1	0.00141044	3.9898e-05
PF3D7_1033600	1	pre-mRNA-splicing factor CEF1, putative	915	9	6	0.00655738	0.000185493
PF3D7_1034400	1	flavoprotein subunit of succinate dehydrogenase	631	15.5	7	0.0110935	0.000313809
PF3D7_1034900	1	methionine--tRNA ligase	889	28.3	23	0.0258718	0.000731852
PF3D7_1035000	1	U2 snRNA/tRNA pseudouridine synthase, putative	993	23.4	18	0.0181269	0.000512767
PF3D7_1036900	1	conserved Plasmodium protein, unknown function	1681	33.8	92	0.0547293	0.00154816
PF3D7_1102200	0.8647	DnaJ protein, putative	566	2.7	1	0.00176678	4.99782e-05
PF3D7_1102400	0.9842	phosphopantothenate--cysteine ligase, putative	660	2.1	1	0.00151515	4.28601e-05
PF3D7_1103100	1	60S acidic ribosomal protein P1, putative	118	22	2	0.0169492	0.000479452
PF3D7_1103700	1	casein kinase II beta chain	245	15.5	2	0.00816327	0.00023092
PF3D7_1103800	1	CCR4-NOT transcription complex subunit 1, putative	3371	6.9	16	0.00474637	0.000134264
PF3D7_1104000	1	phenylalanine--tRNA ligase beta subunit	623	16.9	9	0.0144462	0.00040865
PF3D7_1104200	1	chromatin remodeling protein	1426	25.8	38	0.026648	0.000753809
PF3D7_1104400	1	thioredoxin-like mero protein	424	24.5	11	0.0259434	0.000733878
PF3D7_1105000	1	histone H4	103	50.5	16	0.15534	0.0043942
PF3D7_1105100	1	histone H2B	117	46.2	44	0.376068	0.0106381
PF3D7_1105400	1	40S ribosomal protein S4, putative	261	35.6	24	0.091954	0.00260116
PF3D7_1105700	1	tRNA-splicing ligase RtcB, putative	506	9.7	3	0.00592885	0.000167713
PF3D7_1105800	1	conserved Apicomplexan protein, unknown function	266	17.3	4	0.0150376	0.000425378
PF3D7_1106000	1	RuvB-like helicase 2	475	17.1	6	0.0126316	0.000357318
PF3D7_1106700	0.9865	DNA replication ATP-dependent helicase/nuclease DNA2, putative	1024	2.2	1	0.000976562	2.76247e-05
PF3D7_1107000	1	U6 snRNA-associated Sm-like protein LSm4, putative	126	13.5	2	0.015873	0.000449011
PF3D7_1107200	1	conserved protein, unknown function	713	30.7	21	0.029453	0.000833157
PF3D7_1107300	1	polyadenylate-binding protein-interacting protein 1, putative	3334	17.5	57	0.0170966	0.000483622
PF3D7_1107400	1	DNA repair protein RAD51	350	21.7	5	0.0142857	0.000404109
PF3D7_1107700	1	pescadillo homolog	643	5.1	4	0.00622084	0.000175973
PF3D7_1107800	1	AP2 domain transcription factor, putative	1828	7.1	9	0.00492341	0.000139272
PF3D7_1108000	1	IWS1-like protein, putative	568	28.2	21	0.0369718	0.00104585
PF3D7_1108400	1	casein kinase 2, alpha subunit	335	47.2	16	0.0477612	0.00135105
PF3D7_1108500	1	succinate--CoA ligase [ADP-forming] subunit alpha, putative	327	12.5	4	0.0122324	0.000346026
PF3D7_1108600	1	endoplasmic reticulum-resident calcium binding protein	343	11.4	3	0.00874636	0.000247414
PF3D7_1108700	1	heat shock protein J2	540	15.7	5	0.00925926	0.000261923
PF3D7_1109400	1	essential nuclear protein 1, putative	436	18.6	5	0.0114679	0.0003244
PF3D7_1109900	1	60S ribosomal protein L36	112	34.8	6	0.0535714	0.00151541
PF3D7_1110200	1	pre-mRNA-processing factor 6, putative	1329	4.3	4	0.00300978	8.51397e-05
PF3D7_1110400	1	RNA-binding protein, putative	1483	21.5	36	0.0242751	0.000686686
PF3D7_1110500	1	vacuolar protein sorting-associated protein 35, putative	1050	5.1	5	0.0047619	0.000134703
PF3D7_1110700	0.9107	actin-like protein, putative	378	2.9	1	0.0026455	7.48351e-05
PF3D7_1111000	1	tRNA m5C-methyltransferase, putative	579	8.8	2	0.00345423	9.77121e-05
PF3D7_1111200	1	conserved protein, unknown function	594	17.8	11	0.0185185	0.000523846
PF3D7_1112500	1	RNA transcription, translation and transport factor protein, putative	278	12.2	3	0.0107914	0.000305263
PF3D7_1114700	1	cyclin-dependent-like kinase CLK3	699	4.9	3	0.00429185	0.000121406
PF3D7_1115500	1	AP2 domain transcription factor, putative	231	13.9	4	0.017316	0.00048983
PF3D7_1115800	1	conserved Plasmodium protein, unknown function	304	38.8	12	0.0394737	0.00111662
PF3D7_1116700	1	dipeptidyl aminopeptidase 1	700	15.3	8	0.0114286	0.000323288
PF3D7_1116800	0.9957	heat shock protein 101	906	3.5	2	0.00220751	6.24452e-05
PF3D7_1117100	1	ubiquitin carboxyl-terminal hydrolase UCH54	465	6.5	2	0.00430108	0.000121667
PF3D7_1117700	1	GTP-binding nuclear protein RAN/TC4	214	55.6	17	0.0794393	0.00224715
PF3D7_1117800	0.9941	DNA mismatch repair protein MLH	1016	2.8	2	0.0019685	5.56844e-05
PF3D7_1117900	1	conserved Plasmodium protein, unknown function	1471	2	3	0.00203943	5.76907e-05
PF3D7_1118200	1	heat shock protein 90, putative	930	51.7	134	0.144086	0.00407586
PF3D7_1118300	1	insulinase, putative	1488	16.8	26	0.0174731	0.000494274
PF3D7_1118500	1	nucleolar protein 56, putative	594	29.3	15	0.0252525	0.000714335
PF3D7_1119200	1	conserved protein, unknown function	150	7.3	2	0.0133333	0.000377169
PF3D7_1119300	1	splicing factor U2AF small subunit, putative	294	20.7	4	0.0136054	0.000384866
PF3D7_1119600	1	ATP-dependent zinc metalloprotease FTSH, putative	1052	3.4	2	0.00190114	5.37788e-05
PF3D7_1119900	1	protein transport protein SEC16, putative	1749	5	4	0.00228702	6.46945e-05
PF3D7_1120000	1	conserved protein, unknown function	1070	23.8	10	0.00934579	0.000264371
PF3D7_1120100	1	phosphoglycerate mutase, putative	250	54.4	13	0.052	0.00147096
PF3D7_1120500	1	tRNA nucleotidyltransferase, putative	791	14	7	0.00884956	0.000250333
PF3D7_1121100	0.9997	conserved protein, unknown function	1544	2.2	2	0.00129534	3.66421e-05
PF3D7_1121600	1	exported protein 1	162	17.9	3	0.0185185	0.000523846
PF3D7_1121700	1	protein GCN20	815	17.2	12	0.0147239	0.000416505
PF3D7_1121900	0.9827	serine/threonine protein kinase, putative	525	2.9	1	0.00190476	5.38813e-05
PF3D7_1122400	0.993	conserved Plasmodium protein, unknown function	851	2.6	1	0.00117509	3.32405e-05
PF3D7_1123100	1	calcium-dependent protein kinase 7	2265	12.7	25	0.0110375	0.000312226
PF3D7_1123400	1	eukaryotic peptide chain release factor GTP-binding subunit, putative	555	22.5	10	0.018018	0.000509688
PF3D7_1123700	1	ribosomal protein L37, mitochondrial, putative	150	24	2	0.0133333	0.000377169
PF3D7_1123900	0.9781	13 kDa ribonucleoprotein-associated protein, putative	145	13.1	1	0.00689655	0.000195087
PF3D7_1124300	0.984	conserved protein, unknown function	525	3.6	2	0.00380952	0.000107763
PF3D7_1124600	1	ethanolamine kinase	423	12.5	4	0.00945626	0.000267496
PF3D7_1124700	1	GrpE protein homolog, mitochondrial, putative	301	54.5	40	0.13289	0.00375916
PF3D7_1124800	1	ribosome biogenesis regulatory protein, putative	246	9.3	3	0.0121951	0.000344971
PF3D7_1124900	1	60S ribosomal protein L35, putative	124	21	5	0.0403226	0.00114063
PF3D7_1125500	1	small nuclear ribonucleoprotein Sm D1, putative	126	34.9	4	0.031746	0.000898021
PF3D7_1126000	1	threonine--tRNA ligase	1013	19	19	0.0187562	0.000530568
PF3D7_1126100	1	autophagy-related protein 7, putative	1316	3	3	0.00227964	6.44856e-05
PF3D7_1126200	1	40S ribosomal protein S18, putative	156	60.3	53	0.339744	0.00961055
PF3D7_1126500	1	WD repeat-containing protein, putative	1368	5.3	5	0.00365497	0.000103391
PF3D7_1127100	0.9842	deoxyuridine 5'-triphosphate nucleotidohydrolase	173	10.4	1	0.00578035	0.000163513
PF3D7_1127600	1	CRAL/TRIO domain-containing protein, putative	297	38	14	0.047138	0.00133343
PF3D7_1127800	1	TFIIS central domain-containing protein, putative	1420	10.5	11	0.00774648	0.00021913
PF3D7_1128100	1	prefoldin subunit 5, putative	248	33.5	9	0.0362903	0.00102657
PF3D7_1128200	1	multiprotein-bridging factor 1, putative	136	48.5	11	0.0808824	0.00228797
PF3D7_1128400	0.8613	bifunctional farnesyl/geranylgeranyl diphosphate synthase	376	8	3	0.00797872	0.000225699
PF3D7_1129100	0.9999	parasitophorous vacuolar protein 1	452	2.4	2	0.00442478	0.000125167
PF3D7_1129200	0.9842	26S proteasome regulatory subunit RPN7, putative	393	5.1	1	0.00254453	7.19788e-05
PF3D7_1129400	1	rRNA (cytosine-C(5))-methyltransferase, putative	634	13.1	5	0.00788644	0.000223089
PF3D7_1129500	1	A/G-specific adenine glycosylase, putative	611	6.9	4	0.00654664	0.000185189
PF3D7_1130000	1	phosphoacetylglucosamine mutase, putative	940	4.1	4	0.00425532	0.000120373
PF3D7_1130100	1	60S ribosomal protein L38	87	65.5	84	0.965517	0.0273122
PF3D7_1130200	1	60S ribosomal protein P0	316	47.2	14	0.0443038	0.00125325
PF3D7_1130400	1	26S protease regulatory subunit 6A, putative	439	22.1	6	0.0136674	0.00038662
PF3D7_1130700	1	structural maintenance of chromosomes protein 1, putative	1818	8.1	11	0.00605061	0.000171157
PF3D7_1131800	0.9846	oxysterol-binding protein, putative	1576	1.5	3	0.00190355	5.38471e-05
PF3D7_1132000	1	ubiquitin-like protein, putative	882	4.8	3	0.00340136	9.62165e-05
PF3D7_1132200	1	T-complex protein 1 subunit alpha	544	34	18	0.0330882	0.000935989
PF3D7_1132300	0.9842	nucleic acid binding protein, putative	273	4.8	1	0.003663	0.000103618
PF3D7_1132900	1	glycine cleavage system H protein	200	52	13	0.065	0.0018387
PF3D7_1133100	0.9988	conserved Plasmodium protein, unknown function	1057	3.4	3	0.00283822	8.02866e-05
PF3D7_1133200	1	conserved Plasmodium protein, unknown function	2072	9.5	15	0.00723938	0.000204785
PF3D7_1133500	1	conserved protein, unknown function	392	6.6	2	0.00510204	0.000144325
PF3D7_1133800	1	RNA (uracil-5-)methyltransferase, putative	857	12.8	10	0.0116686	0.000330078
PF3D7_1134000	1	heat shock protein 70	663	49	56	0.0844646	0.0023893
PF3D7_1134100	1	protein disulfide-isomerase, putative	423	10.4	3	0.0070922	0.000200622
PF3D7_1134200	0.966	conserved Plasmodium protein, unknown function	1805	0.6	1	0.000554017	1.56718e-05
PF3D7_1134300	0.9796	conserved Plasmodium protein, unknown function	2227	0.5	1	0.000449035	1.27021e-05
PF3D7_1134600	1	zinc finger protein, putative	1722	2.8	6	0.00348432	9.85633e-05
PF3D7_1134800	1	coatomer subunit delta	487	6.4	3	0.00616016	0.000174257
PF3D7_1135400	0.9827	HotDog domain-containing protein, putative	245	6.9	1	0.00408163	0.00011546
PF3D7_1135700	0.9527	conserved Plasmodium protein, unknown function	74	9.5	1	0.0135135	0.000382266
PF3D7_1136300	1	tudor staphylococcal nuclease	1098	27.4	28	0.0255009	0.000721361
PF3D7_1136400	1	signal recognition particle subunit SRP72, putative	886	3.5	3	0.003386	9.57822e-05
PF3D7_1136600	1	conserved Plasmodium protein, unknown function	1322	6.1	6	0.00453858	0.000128386
PF3D7_1137400	0.9999	UVB-resistance protein UVR8 homologue	425	4.7	2	0.00470588	0.000133118
PF3D7_1138500	1	protein phosphatase PPM2	924	22.7	14	0.0151515	0.000428601
PF3D7_1139300	1	AP2 domain transcription factor, putative	2653	12.6	26	0.00980023	0.000277225
PF3D7_1139700	1	adrenodoxin reductase, putative	505	9.7	4	0.00792079	0.000224061
PF3D7_1140800	0.9999	conserved Plasmodium protein, unknown function	803	2.5	2	0.00249066	7.0455e-05
PF3D7_1141300	0.9946	apical polar ring protein APR1, putative	1012	2.2	2	0.00197628	5.59045e-05
PF3D7_1141800	0.9842	EELM2 domain-containing protein, putative	394	2.5	1	0.00253807	7.17961e-05
PF3D7_1142100	1	conserved Plasmodium protein, unknown function	2738	3.9	7	0.00255661	7.23205e-05
PF3D7_1142400	1	coproporphyrinogen-III oxidase	470	9.8	5	0.0106383	0.000300933
PF3D7_1142500	1	60S ribosomal protein L28	127	59.1	29	0.228346	0.00645939
PF3D7_1142600	1	60S ribosomal protein L35ae, putative	140	20.7	11	0.0785714	0.0022226
PF3D7_1142700	1	methyltransferase, putative	615	5.5	3	0.00487805	0.000137989
PF3D7_1143000	1	alpha/beta hydrolase, putative	382	9.9	3	0.0078534	0.000222154
PF3D7_1143300	0.9994	DNA-directed RNA polymerases I and III subunit RPAC1, putative	333	7.2	2	0.00600601	0.000169896
PF3D7_1143400	1	translation initiation factor eIF-1A, putative	155	16.8	3	0.0193548	0.000547503
PF3D7_1144000	0.9796	40S ribosomal protein S21	82	11	1	0.0121951	0.000344971
PF3D7_1144600	1	transcription initiation factor IIF subunit beta, putative	317	24.6	9	0.0283912	0.00080312
PF3D7_1145100	1	coatomer subunit gamma, putative	1068	2.3	2	0.00187266	5.29732e-05
PF3D7_1145400	1	dynamin-like protein	837	31.1	21	0.0250896	0.000709726
PF3D7_1146000	1	ribosome assembly protein 4, putative	645	8.7	6	0.00930233	0.000263141
PF3D7_1147300	1	conserved Plasmodium protein, unknown function	1361	39	85	0.0624541	0.00176668
PF3D7_1147500	0.9675	protein farnesyltransferase subunit beta	923	1.5	1	0.00108342	3.06475e-05
PF3D7_1147700	1	ATP synthase subunit delta, mitochondrial, putative	154	37.7	6	0.038961	0.00110212
PF3D7_1148700	1	Plasmodium exported protein (PHISTc), unknown function	370	22.2	6	0.0162162	0.000458719
PF3D7_1201500	1	GPN-loop GTPase, putative	497	14.9	4	0.00804829	0.000227667
PF3D7_1202400	0.966	peptidyl-prolyl cis-trans isomerase	226	6.2	1	0.00442478	0.000125167
PF3D7_1202600	1	nuclear export mediator factor NEMF, putative	2180	6.3	8	0.00366972	0.000103808
PF3D7_1202900	1	high mobility group protein B1	97	48.5	17	0.175258	0.00495763
PF3D7_1203200	1	signal recognition particle subunit SRP14	104	33.7	2	0.0192308	0.000543994
PF3D7_1203700	1	nucleosome assembly protein	347	26.2	9	0.0259366	0.000733686
PF3D7_1203900	1	ubiquitin-conjugating enzyme E2	147	33.3	3	0.0204082	0.000577299
PF3D7_1204100	0.8818	conserved Plasmodium protein, unknown function	1089	3.6	3	0.00275482	7.79274e-05
PF3D7_1204300	0.9812	eukaryotic translation initiation factor 5A	161	5	1	0.00621118	0.0001757
PF3D7_1205100	1	O-phosphoseryl-tRNA(Sec) selenium transferase, putative	578	15.7	5	0.00865052	0.000244703
PF3D7_1205600	1	tetratricopeptide repeat protein, putative	333	41.1	19	0.0570571	0.00161401
PF3D7_1205700	0.9781	targeted glyoxalase II	322	3.7	1	0.00310559	8.78499e-05
PF3D7_1205800	1	high mobility group protein B3, putative	2284	2.3	3	0.00131349	3.71554e-05
PF3D7_1205900	1	conserved protein, unknown function	1082	13.4	10	0.00924214	0.000261439
PF3D7_1206200	1	eukaryotic translation initiation factor 3 subunit C, putative	984	11.5	11	0.0111789	0.000316224
PF3D7_1206700	0.9842	eukaryotic translation initiation factor 5, putative	565	2.7	1	0.00176991	5.00667e-05
PF3D7_1206800	1	conserved Plasmodium protein, unknown function	727	3	2	0.00275103	7.78203e-05
PF3D7_1207100	1	pre-rRNA-processing protein ESF1, putative	840	15.4	17	0.0202381	0.000572488
PF3D7_1208300	1	acyl carrier protein, mitochondrial, putative	157	19.1	7	0.044586	0.00126123
PF3D7_1208900	1	protein phosphatase PPM11, putative	1442	21.2	26	0.0180305	0.000510041
PF3D7_1209000	1	mago-binding protein, putative	167	42.5	7	0.0419162	0.00118571
PF3D7_1209400	0.8563	cytosolic iron-sulfur protein assembly protein 1, putative	792	1	1	0.00126263	3.57167e-05
PF3D7_1209900	0.9904	ABC transporter B family member 7, putative	855	2.5	1	0.00116959	3.3085e-05
PF3D7_1210300	1	conserved Plasmodium protein, unknown function	209	18.7	3	0.0143541	0.000406043
PF3D7_1210500	0.9827	conserved Plasmodium protein, unknown function	438	3	1	0.00228311	6.45837e-05
PF3D7_1210600	1	kelch protein, putative	1065	3.2	2	0.00187793	5.31224e-05
PF3D7_1211400	1	heat shock protein DNAJ homologue Pfj4	244	20.1	3	0.0122951	0.000347799
PF3D7_1211600	0.8406	lysine-specific histone demethylase 1, putative	2961	2.1	1	0.000337724	9.55342e-06
PF3D7_1211700	1	DNA replication licensing factor MCM5, putative	758	12	7	0.00923483	0.000261232
PF3D7_1212000	0.9827	glutathione peroxidase-like thioredoxin peroxidase	205	3.9	1	0.00487805	0.000137989
PF3D7_1212700	1	eukaryotic translation initiation factor 3 subunit A, putative	1377	8.1	6	0.0043573	0.000123258
PF3D7_1212800	1	succinate dehydrogenase [ubiquinone] iron-sulfur subunit, mitochondrial	321	6.9	2	0.00623053	0.000176247
PF3D7_1212900	1	bromodomain protein 2, putative	1088	5.2	4	0.00367647	0.000103999
PF3D7_1213700	0.975	DNA-directed RNA polymerases I, II, and III subunit RPABC3, putative	145	6.2	1	0.00689655	0.000195087
PF3D7_1213800	1	proline--tRNA ligase	746	26.4	18	0.0241287	0.000682544
PF3D7_1213900	1	W2 domain-containing protein, putative	1137	2.4	2	0.00175901	4.97584e-05
PF3D7_1214200	1	histone-lysine N-methyltransferase SET5	178	21.3	3	0.0168539	0.000476758
PF3D7_1215000	1	thioredoxin peroxidase 2	216	13.4	2	0.00925926	0.000261923
PF3D7_1215300	1	10 kDa chaperonin	103	68	40	0.38835	0.0109855
PF3D7_1216200	0.9842	glycerol-3-phosphate dehydrogenase [NAD(+)], putative	367	3.5	1	0.0027248	7.70781e-05
PF3D7_1216300	1	signal recognition particle subunit SRP19	152	34.9	5	0.0328947	0.000930515
PF3D7_1216900	1	DNA-binding chaperone, putative	939	13.4	13	0.0138445	0.000391629
PF3D7_1217200	1	multiple RNA-binding domain-containing protein 1, putative	1119	5.5	3	0.00268097	7.58382e-05
PF3D7_1217900	1	PPPDE peptidase domain-containing protein, putative	483	12.8	3	0.00621118	0.0001757
PF3D7_1218600	1	arginine--tRNA ligase	590	7.6	3	0.00508475	0.000143836
PF3D7_1219000	0.9986	formin 2	2974	1.7	2	0.000672495	1.90233e-05
PF3D7_1219100	1	clathrin heavy chain, putative	1997	7.4	10	0.00500751	0.000141651
PF3D7_1219900	0.8623	ribulose-phosphate 3-epimerase, putative	227	6.2	1	0.00440529	0.000124615
PF3D7_1220500	0.9842	ribosome biogenesis protein TSR3, putative	318	2.8	1	0.00314465	8.89549e-05
PF3D7_1221500	0.9781	heptatricopeptide repeat-containing protein, putative	842	2.1	1	0.00118765	3.35958e-05
PF3D7_1222300	1	endoplasmin, putative	821	32.2	28	0.0341048	0.000964744
PF3D7_1223100	1	cAMP-dependent protein kinase regulatory subunit	441	28.1	12	0.0272109	0.000769732
PF3D7_1223600	0.9999	conserved Plasmodium protein, unknown function	1560	2	3	0.00192308	5.43994e-05
PF3D7_1224000	1	GTP cyclohydrolase 1	389	13.6	3	0.00771208	0.000218157
PF3D7_1224300	1	polyadenylate-binding protein 1, putative	875	18.2	14	0.016	0.000452603
PF3D7_1224500	1	histone chaperone ASF1	273	45.1	29	0.106227	0.00300492
PF3D7_1225200	0.8599	DNA-binding protein, putative	1187	0.7	1	0.00084246	2.38312e-05
PF3D7_1225400	1	rRNA-processing protein, putative	246	11.4	3	0.0121951	0.000344971
PF3D7_1225500	1	small subunit rRNA processing factor, putative	443	17.2	6	0.013544	0.000383129
PF3D7_1225800	1	ubiquitin-activating enzyme E1	1140	22.2	18	0.0157895	0.000446647
PF3D7_1226000	0.9996	conserved protein, unknown function	908	3.5	2	0.00220264	6.23076e-05
PF3D7_1226300	1	haloacid dehalogenase-like hydrolase, putative	295	38	9	0.0305085	0.000863013
PF3D7_1226400	1	regulator of MON1-CCZ1 complex, putative	856	3.9	2	0.00233645	6.60927e-05
PF3D7_1226600	1	proliferating cell nuclear antigen 2	264	18.6	3	0.0113636	0.000321451
PF3D7_1226900	0.9107	parasitophorous vacuolar protein 2	495	1.8	1	0.0020202	5.71468e-05
PF3D7_1227100	1	DNA helicase 60	742	30.7	19	0.0256065	0.000724347
PF3D7_1227600	1	kinetochore protein SPC24, putative	1115	6	7	0.00627803	0.000177591
PF3D7_1227700	0.9243	protein KIC2	771	1.7	1	0.00129702	3.66896e-05
PF3D7_1228600	1	merozoite surface protein 9	743	17.6	8	0.0107672	0.000304578
PF3D7_1229400	1	macrophage migration inhibitory factor	116	18.1	2	0.0172414	0.000487718
PF3D7_1229500	1	T-complex protein 1 subunit gamma	542	23.1	13	0.0239852	0.000678486
PF3D7_1230400	1	ATP-dependent protease subunit ClpQ	207	10.1	2	0.00966184	0.000273311
PF3D7_1230800	1	pre-mRNA-splicing regulator WTAP, putative	584	3.8	2	0.00342466	9.68756e-05
PF3D7_1230900	1	serine/threonine protein kinase RIO1, putative	937	19.2	17	0.018143	0.000513223
PF3D7_1231400	0.8563	membrane protein ICM1	1944	1.5	2	0.00102881	2.91025e-05
PF3D7_1231600	1	pre-mRNA-splicing factor ATP-dependent RNA helicase PRP2, putative	1168	12.8	11	0.00941781	0.000266408
PF3D7_1231800	0.9998	asparagine-rich protein, putative	1824	2.7	3	0.00164474	4.65258e-05
PF3D7_1232200	1	dihydrolipoyl dehydrogenase, mitochondrial	512	31.8	12	0.0234375	0.000662992
PF3D7_1232400	0.9842	CWC16 domain-containing protein, putative	368	4.1	1	0.00271739	7.68686e-05
PF3D7_1233000	1	elongation factor G	803	10.2	7	0.00871731	0.000246592
PF3D7_1233100	1	conserved protein, unknown function	135	32.6	3	0.0222222	0.000628615
PF3D7_1233300	0.9781	pentatricopeptide repeat domain-containing protein 2, putative	1413	1	1	0.000707714	2.00196e-05
PF3D7_1233600	1	asparagine and aspartate rich protein 1	5439	5.5	21	0.003861	0.000109219
PF3D7_1234100	0.8318	bromodomain protein 5	3896	1.4	3	0.000770021	2.17821e-05
PF3D7_1234800	1	splicing factor 3B subunit 3, putative	1329	8	7	0.00526712	0.000148994
PF3D7_1234900	0.9999	CHCH domain-containing protein, putative	151	19.2	2	0.013245	0.000374671
PF3D7_1235300	1	CCR4-NOT transcription complex subunit 4, putative	1662	10	15	0.00902527	0.000255304
PF3D7_1235400	0.9998	tetQ family GTPase, putative	1161	2.4	2	0.00172265	4.87298e-05
PF3D7_1235500	1	N6-adenosine-methyltransferase, putative	646	10.5	7	0.0108359	0.000306523
PF3D7_1235600	1	serine hydroxymethyltransferase	442	33.3	19	0.0429864	0.00121599
PF3D7_1235700	1	ATP synthase subunit beta, mitochondrial	535	53.3	40	0.0747664	0.00211497
PF3D7_1236100	1	clustered-asparagine-rich protein	445	16.2	5	0.011236	0.000317839
PF3D7_1237000	1	SUMO-activating enzyme subunit 2	686	17.1	7	0.0102041	0.00028865
PF3D7_1237400	1	hydrolase, putative	438	21.5	9	0.0205479	0.000581253
PF3D7_1237500	1	conserved Plasmodium protein, unknown function	1681	5.9	6	0.0035693	0.000100967
PF3D7_1238100	1	calcyclin binding protein, putative	228	39.5	8	0.0350877	0.00099255
PF3D7_1238700	1	BTB/POZ domain-containing protein, putative	505	6.7	2	0.0039604	0.00011203
PF3D7_1238800	1	acyl-CoA synthetase	792	13.6	9	0.0113636	0.000321451
PF3D7_1239200	1	AP2 domain transcription factor, putative	2577	21.9	56	0.0217307	0.000614711
PF3D7_1240000	1	3-hydroxyisobutyryl-CoA hydrolase, putative	541	5.5	2	0.00369686	0.000104575
PF3D7_1241300	1	ribosome-binding factor A, putative	560	8.4	3	0.00535714	0.000151541
PF3D7_1241500	0.9556	conserved Plasmodium protein, unknown function	420	10.7	2	0.0047619	0.000134703
PF3D7_1241700	1	replication factor C subunit 4, putative	336	10.4	2	0.00595238	0.000168379
PF3D7_1241800	1	ATP-dependent RNA helicase DBP9, putative	878	23.8	25	0.0284738	0.000805457
PF3D7_1241900	1	tetratricopeptide repeat protein, putative	676	7.8	4	0.00591716	0.000167383
PF3D7_1242700	1	40S ribosomal protein S17, putative	137	32.1	10	0.0729927	0.00206479
PF3D7_1242800	1	rab specific GDP dissociation inhibitor	459	32.2	11	0.0239651	0.000677918
PF3D7_1243100	0.9981	zinc finger protein, putative	242	14.5	3	0.0123967	0.000350674
PF3D7_1243600	1	translation initiation factor SUI1, putative	115	27.8	2	0.0173913	0.000491959
PF3D7_1244100	1	N-alpha-acetyltransferase 15, NatA auxiliary subunit, putative	1296	7	9	0.00694444	0.000196442
PF3D7_1244800	1	translation machinery-associated protein 46, putative	335	30.1	10	0.0298507	0.000844408
PF3D7_1245100	1	kinesin-13, putative	1326	9	16	0.0120664	0.000341329
PF3D7_1246200	1	actin I	376	44.7	19	0.0505319	0.00142943
PF3D7_1247400	1	peptidyl-prolyl cis-trans isomerase FKBP35	304	29.9	7	0.0230263	0.000651361
PF3D7_1247900	0.9996	U3 small nucleolar RNA-associated protein 11, putative	212	7.5	2	0.00943396	0.000266865
PF3D7_1248700	1	conserved protein, unknown function	1989	17.1	51	0.025641	0.000725325
PF3D7_1248800	1	conserved Plasmodium protein, unknown function	94	25.5	2	0.0212766	0.000601865
PF3D7_1248900	1	26S protease regulatory subunit 8, putative	435	11.7	6	0.0137931	0.000390175
PF3D7_1249100	1	conserved protein, unknown function	392	34.2	13	0.0331633	0.000938111
PF3D7_1249500	0.9842	protein CutA, putative	159	5.7	1	0.00628931	0.00017791
PF3D7_1249800	0.9992	THO complex subunit 2, putative	2932	1.4	3	0.00102319	2.89437e-05
PF3D7_1250000	1	rRNA-processing protein FCF2, putative	168	15.5	2	0.0119048	0.000336758
PF3D7_1250300	1	vacuolar protein sorting-associated protein 26, putative	297	7.7	2	0.00673401	0.000190489
PF3D7_1250700	1	transcription initiation factor IIA subunit 2, putative	177	18.6	2	0.0112994	0.000319635
PF3D7_1251500	1	ATP-dependent RNA helicase DRS1, putative	705	5.8	4	0.00567376	0.000160497
PF3D7_1251600	1	conserved Plasmodium protein, unknown function	712	9.6	5	0.00702247	0.000198649
PF3D7_1252100	0.998	rhoptry neck protein 3	2215	1.9	2	0.000902935	2.55419e-05
PF3D7_1301400	1	Plasmodium exported protein (hyp12), unknown function	381	6.3	2	0.00524934	0.000148492
PF3D7_1302000	0.9903	EMP1-trafficking protein	312	10.6	2	0.00641026	0.000181331
PF3D7_1302100	1	gamete antigen 27/25	217	33.6	9	0.0414747	0.00117322
PF3D7_1302700	1	ATP-dependent RNA helicase DHR1, putative	1566	6.3	8	0.00510856	0.000144509
PF3D7_1302800	1	40S ribosomal protein S7, putative	194	49	31	0.159794	0.00452019
PF3D7_1302900	1	conserved protein, unknown function	800	4	3	0.00375	0.000106079
PF3D7_1303400	0.8081	LisH domain-containing protein, putative	1022	6.9	3	0.00293542	8.30362e-05
PF3D7_1304100	1	DNA ligase I	912	15.4	7	0.00767544	0.00021712
PF3D7_1304400	1	PUB domain-containing protein, putative	613	25.6	13	0.0212072	0.000599901
PF3D7_1305000	0.9982	MCL1 domain-containing protein, putative	1479	2.2	2	0.00135227	3.82524e-05
PF3D7_1305500	1	mitogen-activated protein kinase phosphatase 1, putative	771	15.3	10	0.0129702	0.000366896
PF3D7_1306300	1	SAM dependent methyltransferase, putative	800	7.1	5	0.00625	0.000176798
PF3D7_1306400	1	26S protease regulatory subunit 10B, putative	393	10.2	4	0.0101781	0.000287915
PF3D7_1306500	0.9251	MORN repeat protein, putative	4313	0.5	2	0.000463714	1.31174e-05
PF3D7_1306600	1	V-type proton ATPase subunit H, putative	455	10.5	4	0.00879121	0.000248683
PF3D7_1307000	0.9781	exosome complex component RRP40, putative	245	4.1	1	0.00408163	0.00011546
PF3D7_1307300	1	ATP-dependent RNA helicase DBP6, putative	630	21.1	11	0.0174603	0.000493912
PF3D7_1307700	1	TOM1-like protein, putative	1235	11.3	10	0.00809717	0.00022905
PF3D7_1307800	1	FHA domain-containing protein, putative	561	9.1	3	0.00534759	0.000151271
PF3D7_1308200	1	carbamoyl phosphate synthetase	2375	20.2	51	0.0214737	0.00060744
PF3D7_1308300	0.8575	40S ribosomal protein S27	82	19.5	1	0.0121951	0.000344971
PF3D7_1308400	0.9973	conserved Plasmodium protein, unknown function	6147	1.4	2	0.000325362	9.20373e-06
PF3D7_1308700	0.9966	conserved Plasmodium protein, unknown function	607	4.8	2	0.00329489	9.32048e-05
PF3D7_1308900	1	mRNA-decapping enzyme 2, putative	1173	3.1	4	0.00341006	9.64626e-05
PF3D7_1309100	1	60S ribosomal protein L24, putative	162	32.7	8	0.0493827	0.00139692
PF3D7_1309500	1	H/ACA ribonucleoprotein complex subunit 1, putative	209	15.8	3	0.0143541	0.000406043
PF3D7_1309600	1	ribosomal RNA methyltransferase, putative	288	8.7	4	0.0138889	0.000392884
PF3D7_1311000	0.9842	protein ISD11	87	14.9	1	0.0114943	0.000325146
PF3D7_1311500	1	26S protease regulatory subunit 7, putative	420	7.4	4	0.00952381	0.000269406
PF3D7_1311800	1	M1-family alanyl aminopeptidase	1085	48.9	60	0.0552995	0.00156429
PF3D7_1311900	1	V-type proton ATPase catalytic subunit A	611	30.3	15	0.0245499	0.00069446
PF3D7_1312400	1	translation initiation factor IF-2, putative	1128	4	3	0.00265957	7.52331e-05
PF3D7_1312600	1	2-oxoisovalerate dehydrogenase subunit alpha, mitochondrial, putative	429	38.7	17	0.039627	0.00112096
PF3D7_1312900	1	eukaryotic translation initation factor 4 gamma	1255	22.6	23	0.0183267	0.000518419
PF3D7_1313700	0.9827	Maf-like protein, putative	264	5.7	1	0.00378788	0.00010715
PF3D7_1313800	0.9999	conserved Plasmodium membrane protein, unknown function	3411	1.3	2	0.000586338	1.65861e-05
PF3D7_1314000	0.9992	conserved protein, unknown function	1205	2	2	0.00165975	4.69505e-05
PF3D7_1314100	1	conserved Plasmodium protein, unknown function	752	4.7	2	0.00265957	7.52331e-05
PF3D7_1314600	1	lipoate-protein ligase 1	408	14	6	0.0147059	0.000415995
PF3D7_1315700	1	tRNA (adenine(58)-N(1))-methyltransferase catalytic subunit TRM61, putative	316	19	7	0.0221519	0.000626625
PF3D7_1315900	1	exportin-T, putative	1232	3.2	3	0.00243506	6.88823e-05
PF3D7_1316100	0.9952	inositol polyphosphate kinase, putative	1601	1.5	1	0.00062461	1.76687e-05
PF3D7_1316500	1	pre-mRNA-processing factor 40, putative	906	16.3	11	0.0121413	0.000343448
PF3D7_1316600	1	choline-phosphate cytidylyltransferase	896	14.5	6	0.00669643	0.000189426
PF3D7_1317000	1	U4/U6.U5 tri-snRNP-associated protein 2, putative	640	14.5	8	0.0125	0.000353596
PF3D7_1317100	1	DNA replication licensing factor MCM4	1005	35.7	30	0.0298507	0.000844408
PF3D7_1317400	1	zinc finger protein, putative	205	45.4	27	0.131707	0.00372569
PF3D7_1317800	1	40S ribosomal protein S19	145	41.4	11	0.0758621	0.00214596
PF3D7_1318300	0.9469	conserved Plasmodium protein, unknown function	1840	0.7	1	0.000543478	1.53737e-05
PF3D7_1318400	0.9796	structural maintenance of chromosomes protein 2, putative	1218	2.5	1	0.000821018	2.32247e-05
PF3D7_1319100	0.9842	ubiquitin carboxyl-terminal hydrolase MINDY, putative	803	1.2	1	0.00124533	3.52275e-05
PF3D7_1319300	1	tRNA (guanine(26)-N(2))-dimethyltransferase, putative	804	9.1	5	0.00621891	0.000175918
PF3D7_1319400	1	conserved protein, unknown function	1070	5.9	7	0.00654206	0.000185059
PF3D7_1320800	1	dihydrolipoyllysine-residue succinyltransferase component of 2-oxoglutarate dehydrogenase complex	421	21.1	9	0.0213777	0.000604724
PF3D7_1321700	1	splicing factor 1	864	8.6	4	0.00462963	0.000130961
PF3D7_1322200	1	TOG domain-containing protein, putative	3438	1.9	5	0.00145433	4.11397e-05
PF3D7_1323100	1	60S ribosomal protein L6, putative	190	35.3	9	0.0473684	0.00133994
PF3D7_1323200	0.9842	V-type proton ATPase subunit G, putative	123	8.9	1	0.00813008	0.000229981
PF3D7_1323300	1	N-acetyltransferase, GNAT family, putative	352	11.9	4	0.0113636	0.000321451
PF3D7_1323400	1	60S ribosomal protein L23	190	25.3	15	0.0789474	0.00223324
PF3D7_1323600	1	conserved protein, unknown function	418	7.9	3	0.00717703	0.000203022
PF3D7_1323900	1	protein BCP1, putative	376	24.7	8	0.0212766	0.000601865
PF3D7_1324800	1	dihydrofolate synthase/folylpolyglutamate synthase	522	7.5	2	0.00383142	0.000108382
PF3D7_1324900	1	L-lactate dehydrogenase	316	40.8	48	0.151899	0.00429686
PF3D7_1325100	1	phosphoribosylpyrophosphate synthetase	437	11	3	0.00686499	0.000194194
PF3D7_1326300	1	RNA-binding protein, putative	527	7.6	5	0.00948767	0.000268384
PF3D7_1326400	0.9999	translation initiation factor eIF-2B subunit gamma, putative	473	5.1	2	0.00422833	0.00011961
PF3D7_1326700	0.9992	conserved Apicomplexan protein, unknown function	542	4.8	2	0.00369004	0.000104383
PF3D7_1327300	1	conserved Plasmodium protein, unknown function	1795	2	3	0.00167131	4.72774e-05
PF3D7_1327800	0.9842	ribose-phosphate pyrophosphokinase, putative	560	3.8	1	0.00178571	5.05137e-05
PF3D7_1328100	1	proteasome subunit beta type-7, putative	270	13.7	3	0.0111111	0.000314307
PF3D7_1328200	0.96	conserved Plasmodium protein, unknown function	2668	1.3	1	0.000374813	1.06026e-05
PF3D7_1328500	1	alpha/beta-hydrolase, putative	1004	6.6	5	0.00498008	0.000140875
PF3D7_1329100	1	myosin F, putative	2160	2.5	4	0.00185185	5.23846e-05
PF3D7_1329500	1	conserved protein, unknown function	1844	7.8	15	0.00813449	0.000230106
PF3D7_1330300	1	DnaJ protein, putative	331	28.7	14	0.0422961	0.00119646
PF3D7_1330600	1	elongation factor Tu, putative	505	18.6	7	0.0138614	0.000392106
PF3D7_1330800	1	RNA-binding protein, putative	596	6.2	4	0.00671141	0.00018985
PF3D7_1331500	0.9842	conserved Plasmodium protein, unknown function	620	2.6	1	0.0016129	4.56253e-05
PF3D7_1331700	1	glutamine--tRNA ligase, putative	918	20.3	14	0.0152505	0.000431402
PF3D7_1331800	1	60S ribosomal protein L23, putative	139	23.7	9	0.0647482	0.00183158
PF3D7_1332600	1	DNA-(apurinic or apyrimidinic site) lyase 1	597	28.6	16	0.0268007	0.000758128
PF3D7_1332800	1	eukaryotic translation initiation factor 6, putative	247	11.3	2	0.00809717	0.00022905
PF3D7_1332900	1	isoleucine--tRNA ligase, putative	1272	17.5	23	0.0180818	0.000511491
PF3D7_1333400	1	AMMECR1 domain-containing protein, putative	260	31.9	5	0.0192308	0.000543994
PF3D7_1333600	0.884	U3 small nucleolar RNA-associated protein 4, putative	1335	1.9	1	0.000749064	2.11893e-05
PF3D7_1334200	1	chaperone binding protein, putative	524	19.5	8	0.0152672	0.000431873
PF3D7_1336800	1	nuclear movement protein, putative	386	24.6	6	0.015544	0.000439705
PF3D7_1336900	1	tryptophan--tRNA ligase	632	19	8	0.0126582	0.000358072
PF3D7_1337000	1	mitochondrial intermediate peptidase, putative	965	8.7	6	0.00621762	0.000175882
PF3D7_1337200	0.9996	1-deoxy-D-xylulose 5-phosphate synthase	1205	2.2	2	0.00165975	4.69505e-05
PF3D7_1337300	0.937	exoribonuclease, putative	903	3.3	4	0.00442968	0.000125305
PF3D7_1338100	0.9923	26S proteasome regulatory subunit RPN3, putative	503	7.2	3	0.00596421	0.000168714
PF3D7_1338200	1	60S ribosomal protein L6, putative	221	51.6	28	0.126697	0.00358396
PF3D7_1338300	1	elongation factor 1-gamma, putative	411	31.9	15	0.0364964	0.0010324
PF3D7_1338500	1	conserved Plasmodium protein, unknown function	721	8.5	5	0.00693481	0.00019617
PF3D7_1338700	1	conserved protein, unknown function	622	14.1	9	0.0144695	0.000409307
PF3D7_1339700	0.988	conserved Plasmodium protein, unknown function	1936	4.2	3	0.00154959	4.38342e-05
PF3D7_1340300	1	nucleolar complex protein 2, putative	955	5.5	4	0.00418848	0.000118482
PF3D7_1340600	1	RNA lariat debranching enzyme, putative	575	7.1	3	0.00521739	0.000147588
PF3D7_1341200	1	60S ribosomal protein L18, putative	184	33.2	8	0.0434783	0.0012299
PF3D7_1341300	1	60S ribosomal protein L18-2, putative	187	12.8	6	0.0320856	0.000907626
PF3D7_1341900	1	V-type proton ATPase subunit D, putative	247	19.8	3	0.0121457	0.000343575
PF3D7_1342000	1	40S ribosomal protein S6	306	39.2	55	0.179739	0.00508438
PF3D7_1342100	1	aconitate hydratase	909	31.9	27	0.029703	0.000840228
PF3D7_1342300	1	tetratricopeptide repeat protein, putative	263	11.8	3	0.0114068	0.000322673
PF3D7_1342400	0.9645	casein kinase II beta chain	385	2.9	1	0.0025974	7.34744e-05
PF3D7_1342600	0.9842	myosin A	818	3.2	1	0.00122249	3.45815e-05
PF3D7_1342700	0.9355	DNA-directed RNA polymerases I, II, and III subunit RPABC4, putative	58	12.1	3	0.0517241	0.00146315
PF3D7_1342800	1	phosphoenolpyruvate carboxykinase	583	16.3	6	0.0102916	0.000291125
PF3D7_1343000	1	phosphoethanolamine N-methyltransferase	266	48.1	42	0.157895	0.00446647
PF3D7_1343200	0.9982	tRNA guanosine-2'-O-methyltransferase, putative	517	6.8	2	0.00386847	0.00010943
PF3D7_1343300	1	CDT1-like protein, putative	982	14.4	12	0.01222	0.000345674
PF3D7_1343600	1	UDP-N-acetylglucosamine pyrophosphorylase, putative	593	11	5	0.0084317	0.000238513
PF3D7_1343700	0.9827	kelch protein K13	726	1.4	1	0.00137741	3.89637e-05
PF3D7_1343900	1	U4/U6 small nuclear ribonucleoprotein PRP4, putative	648	8.2	4	0.00617284	0.000174615
PF3D7_1344100	0.9231	TLD domain-containing protein, putative	805	4.2	2	0.00248447	7.02799e-05
PF3D7_1344900	0.9991	conserved Plasmodium protein, unknown function	1488	3.4	3	0.00201613	5.70316e-05
PF3D7_1345100	1	thioredoxin 2	157	26.1	4	0.0254777	0.000720705
PF3D7_1345400	1	conserved Plasmodium protein, unknown function	1474	4.7	4	0.0027137	7.67643e-05
PF3D7_1345700	1	isocitrate dehydrogenase [NADP], mitochondrial	468	54.3	117	0.25	0.00707192
PF3D7_1346300	1	DNA/RNA-binding protein Alba 2	211	11.8	4	0.0189573	0.000536259
PF3D7_1346400	1	VPS13 domain-containing protein, putative	5988	1.3	6	0.001002	2.83444e-05
PF3D7_1347500	1	DNA/RNA-binding protein Alba 4	372	22	7	0.0188172	0.000532295
PF3D7_1347700	1	ethanolamine-phosphate cytidylyltransferase	573	11.3	6	0.0104712	0.000296206
PF3D7_1347900	1	conserved Plasmodium protein, unknown function	1847	3.4	5	0.00270709	7.65773e-05
PF3D7_1348200	0.9675	step II splicing factor, putative	204	6.9	1	0.00490196	0.000138665
PF3D7_1348300	1	elongation factor Tu, putative	1394	4.9	4	0.00286944	8.11698e-05
PF3D7_1348900	1	conserved Plasmodium protein, unknown function	119	31.1	3	0.0252101	0.000713134
PF3D7_1349200	1	glutamate--tRNA ligase, putative	863	27.6	25	0.0289687	0.000819457
PF3D7_1349500	1	conserved Plasmodium protein, unknown function	3381	3.3	9	0.00266193	7.52999e-05
PF3D7_1350100	1	lysine--tRNA ligase	583	34.6	20	0.0343053	0.000970417
PF3D7_1350300	1	conserved protein, unknown function	305	6.2	2	0.00655738	0.000185493
PF3D7_1350500	0.9952	conserved Plasmodium protein, unknown function	1144	2.1	1	0.000874126	2.4727e-05
PF3D7_1351400	1	60S ribosomal protein L17, putative	203	20.2	7	0.0344828	0.000975437
PF3D7_1352200	0.9994	U3 small nucleolar RNA-associated protein 15, putative	464	3.9	2	0.00431034	0.00012193
PF3D7_1352800	1	vacuolar fusion protein MON1, putative	884	20	14	0.0158371	0.000447995
PF3D7_1353800	1	proteasome subunit alpha type-4, putative	246	16.3	5	0.0203252	0.000574952
PF3D7_1353900	1	proteasome subunit alpha type-7, putative	241	41.1	8	0.033195	0.00093901
PF3D7_1354300	1	large subunit rRNA methyltransferase, putative	1019	22.9	16	0.0157017	0.000444163
PF3D7_1354500	1	adenylosuccinate synthetase	442	16.7	7	0.0158371	0.000447995
PF3D7_1354600	1	60S ribosomal protein L7-2, putative	252	18.3	5	0.0198413	0.000561263
PF3D7_1354900	1	conserved Plasmodium protein, unknown function	637	13.7	7	0.010989	0.000310853
PF3D7_1355100	1	DNA replication licensing factor MCM6	929	22.3	16	0.0172228	0.000487193
PF3D7_1355500	1	serine/threonine protein phosphatase 5	658	5	3	0.00455927	0.000128971
PF3D7_1355700	0.9999	NLI interacting factor-like phosphatase, putative	1288	4	3	0.00232919	6.58874e-05
PF3D7_1355800	1	splicing factor 3B subunit 5, putative	86	30.2	2	0.0232558	0.000657853
PF3D7_1356100	1	conserved Plasmodium protein, unknown function	964	10.3	8	0.00829876	0.000234752
PF3D7_1357400	1	conserved Plasmodium protein, unknown function	1179	4.7	6	0.00508906	0.000143958
PF3D7_1357600	1	conserved protein, unknown function	119	16.8	2	0.0168067	0.000475423
PF3D7_1357700	1	U3 small nucleolar RNA-associated protein 21, putative	1218	2.6	3	0.00246305	6.9674e-05
PF3D7_1357800	1	T-complex protein 1 subunit delta	529	44	35	0.0661626	0.00187158
PF3D7_1357900	1	pyrroline-5-carboxylate reductase, putative	262	13.7	3	0.0114504	0.000323905
PF3D7_1358100	1	Sas10 domain-containing protein, putative	734	12.8	8	0.0108992	0.000308312
PF3D7_1358200	0.9389	conserved Plasmodium protein, unknown function	1596	2.1	3	0.0018797	5.31723e-05
PF3D7_1358800	1	40S ribosomal protein S15	151	48.3	15	0.0993377	0.00281003
PF3D7_1358900	1	GTP-binding protein, putative	367	15.5	5	0.013624	0.000385391
PF3D7_1359300	0.944	exosome complex exonuclease RRP44	1073	0.9	1	0.000931966	2.63632e-05
PF3D7_1359400	0.9827	CUGBP Elav-like family member 1	509	3.1	1	0.00196464	5.5575e-05
PF3D7_1359600	1	conserved Plasmodium protein, unknown function	2025	4.9	8	0.00395062	0.000111754
PF3D7_1360800	1	falcilysin	1193	36.8	46	0.0385583	0.00109072
PF3D7_1360900	1	RNA-binding protein, putative	389	5.9	2	0.00514139	0.000145438
PF3D7_1361100	0.9999	protein transport protein Sec24A	940	4.3	2	0.00212766	6.01865e-05
PF3D7_1361200	1	conserved Plasmodium protein, unknown function	1792	7.8	7	0.00390625	0.000110499
PF3D7_1361800	1	glideosome-associated connector	2605	10.5	17	0.00652591	0.000184603
PF3D7_1363400	1	polyubiquitin binding protein, putative	905	7.1	5	0.00552486	0.000156285
PF3D7_1363500	1	CCR4 domain-containing protein 2, putative	836	3.9	2	0.00239234	6.76738e-05
PF3D7_1364400	0.8718	conserved Plasmodium protein, unknown function	3265	1.7	2	0.000612557	1.73278e-05
PF3D7_1365000	1	conserved Plasmodium protein, unknown function	348	12.1	4	0.0114943	0.000325146
PF3D7_1365500	0.9842	aminomethyltransferase, mitochondrial, putative	406	3.9	1	0.00246305	6.9674e-05
PF3D7_1365900	1	ubiquitin-60S ribosomal protein L40	128	35.2	9	0.0703125	0.00198898
PF3D7_1366300	1	conserved Plasmodium protein, unknown function	4136	5.6	11	0.00265957	7.52331e-05
PF3D7_1366400	1	rhoptry protein RHOP148	1262	7.9	8	0.00633914	0.00017932
PF3D7_1366500	1	nucleoside diphosphate kinase	149	67.8	24	0.161074	0.0045564
PF3D7_1366900	1	conserved protein, unknown function	685	17.8	13	0.0189781	0.000536846
PF3D7_1367000	0.9842	suppressor of kinetochore protein 1, putative	162	6.8	1	0.00617284	0.000174615
PF3D7_1367100	0.9963	U1 small nuclear ribonucleoprotein 70 kDa homolog, putative	423	6.9	2	0.00472813	0.000133748
PF3D7_1367600	1	ribosome biogenesis protein MRT4, putative	222	7.7	2	0.00900901	0.000254844
PF3D7_1367700	1	alanine--tRNA ligase	1408	6.5	10	0.00710227	0.000200907
PF3D7_1368200	1	ABC transporter E family member 1, putative	619	10.3	3	0.00484653	0.000137097
PF3D7_1368400	1	ribosomal protein L1, putative	320	12.2	4	0.0125	0.000353596
PF3D7_1368900	1	conserved protein, unknown function	450	8.2	2	0.00444444	0.000125723
PF3D7_1401200	0.9426	Plasmodium exported protein, unknown function	264	2.7	1	0.00378788	0.00010715
PF3D7_1401600	1	Plasmodium exported protein (PHISTb), unknown function	478	13.2	4	0.0083682	0.000236717
PF3D7_1401800	1	choline kinase	440	12.5	5	0.0113636	0.000321451
PF3D7_1402300	0.9842	26S proteasome regulatory subunit RPN6	666	2	1	0.0015015	4.2474e-05
PF3D7_1402500	0.9804	ribosomal protein S27a, putative	149	12.1	2	0.0134228	0.0003797
PF3D7_1402700	1	U2 snRNP-associated SURP motif-containing protein, putative	653	16.8	9	0.0137825	0.000389876
PF3D7_1403100	0.9842	condensin complex subunit 1, putative	1955	0.5	1	0.000511509	1.44694e-05
PF3D7_1404100	1	cytochrome c, putative	115	18.3	2	0.0173913	0.000491959
PF3D7_1404500	1	rRNA biogenesis protein RRP5, putative	468	21.2	13	0.0277778	0.000785768
PF3D7_1405100	0.8784	GTPase-activating protein, putative	1157	3.5	2	0.00172861	4.88983e-05
PF3D7_1405600	1	ribonucleoside-diphosphate reductase small chain, putative	349	25.5	7	0.0200573	0.000567374
PF3D7_1405800	1	ribosome biogenesis protein BOP1, putative	966	6.4	5	0.00517598	0.000146416
PF3D7_1405900	1	RNA-binding protein, putative	1109	4.5	5	0.00450857	0.000127537
PF3D7_1406200	1	transcription elongation factor SPT6, putative	2820	4.6	9	0.00319149	9.02798e-05
PF3D7_1406300	0.9469	glycerophosphodiester phosphodiesterase	475	2.5	1	0.00210526	5.9553e-05
PF3D7_1407100	1	rRNA 2'-O-methyltransferase fibrillarin, putative	318	15.7	5	0.0157233	0.000444775
PF3D7_1407300	0.975	pre-mRNA-splicing factor 38B, putative	690	1.4	1	0.00144928	4.09966e-05
PF3D7_1407500	0.8962	multifunctional methyltransferase subunit TRM112, putative	125	9.6	1	0.008	0.000226301
PF3D7_1408400	0.9842	FANCJ-like helicase, putative	1160	3.3	1	0.000862069	2.43859e-05
PF3D7_1408500	1	conserved Plasmodium protein, unknown function	195	26.2	4	0.0205128	0.00058026
PF3D7_1408600	1	40S ribosomal protein S8e, putative	218	39.4	34	0.155963	0.00441184
PF3D7_1409000	1	WD repeat-containing protein, putative	566	3.5	2	0.00353357	9.99564e-05
PF3D7_1409300	1	DNA damage-inducible protein 1, putative	382	7.3	3	0.0078534	0.000222154
PF3D7_1409600	0.9812	histidine phosphatase, putative	768	2	1	0.00130208	3.68329e-05
PF3D7_1409800	1	CUGBP Elav-like family member 2, putative	514	10.7	4	0.0077821	0.000220137
PF3D7_1410200	1	CTP synthase	858	28.9	25	0.0291375	0.000824233
PF3D7_1410400	1	rhoptry-associated protein 1	782	13.7	8	0.0102302	0.000289388
PF3D7_1410600	1	eukaryotic translation initiation factor 2 subunit gamma, putative	465	29.7	13	0.027957	0.000790838
PF3D7_1410900	1	ribosome maturation protein SBDS, putative	638	26.8	16	0.0250784	0.000709408
PF3D7_1411500	0.9999	conserved Plasmodium protein, unknown function	947	3.1	2	0.00211193	5.97416e-05
PF3D7_1412100	1	mini-chromosome maintenance complex-binding protein, putative	956	21.2	16	0.0167364	0.000473434
PF3D7_1412300	1	nuclear transport factor 2, putative	125	16.8	2	0.016	0.000452603
PF3D7_1412500	1	actin II	376	24.7	7	0.018617	0.000526632
PF3D7_1412600	0.9281	deoxyhypusine synthase	496	6	2	0.00403226	0.000114063
PF3D7_1412800	1	glycylpeptide N-tetradecanoyltransferase	410	23.2	10	0.0243902	0.000689943
PF3D7_1413200	0.9271	conserved Plasmodium protein, unknown function	418	2.2	1	0.00239234	6.76738e-05
PF3D7_1414300	1	60S ribosomal protein L10, putative	219	25.1	6	0.0273973	0.000775004
PF3D7_1414400	1	serine/threonine protein phosphatase PP1	304	19.4	4	0.0131579	0.000372206
PF3D7_1414800	1	small nuclear ribonucleoprotein-associated protein B, putative	201	18.9	3	0.0149254	0.000422204
PF3D7_1415400	1	Btz domain-containing protein, putative	1474	4.7	5	0.00339213	9.59554e-05
PF3D7_1415800	1	ribosomal RNA small subunit methyltransferase A1	381	27.8	10	0.0262467	0.000742458
PF3D7_1416200	0.9285	metacaspase-3	2280	0.7	1	0.000438596	1.24069e-05
PF3D7_1416500	1	NADP-specific glutamate dehydrogenase	470	17.9	7	0.0148936	0.000421306
PF3D7_1416900	0.9997	prefoldin subunit 2, putative	147	9.5	2	0.0136054	0.000384866
PF3D7_1417200	1	NOT family protein, putative	4466	3.6	12	0.00268697	7.60081e-05
PF3D7_1417500	1	H/ACA ribonucleoprotein complex subunit 4, putative	466	4.7	2	0.00429185	0.000121406
PF3D7_1417600	0.9963	conserved Plasmodium protein, unknown function	4662	0.9	2	0.000429	1.21354e-05
PF3D7_1417700	0.963	conserved protein, unknown function	231	10	1	0.004329	0.000122457
PF3D7_1417800	1	DNA replication licensing factor MCM2	971	18.5	14	0.0144181	0.000407855
PF3D7_1419000	1	conserved Plasmodium protein, unknown function	1166	25.6	33	0.0283019	0.000800594
PF3D7_1419300	1	glutathione S-transferase	211	11.8	2	0.00947867	0.00026813
PF3D7_1419400	1	conserved Plasmodium membrane protein, unknown function	2201	12.4	36	0.0163562	0.000462679
PF3D7_1419700	1	eukaryotic translation initiation factor 3 subunit H, putative	509	13	4	0.00785855	0.0002223
PF3D7_1420200	1	myosin-specific chaperone UNC, putative	1245	6.3	7	0.00562249	0.000159047
PF3D7_1420300	1	DNL-type zinc finger protein	302	25.5	15	0.0496689	0.00140502
PF3D7_1420400	1	glycine--tRNA ligase	889	16.5	14	0.015748	0.000445475
PF3D7_1420600	1	pantothenate kinase 1	519	15.4	6	0.0115607	0.000327025
PF3D7_1421100	1	conserved Plasmodium protein, unknown function	1253	20.4	26	0.0207502	0.000586975
PF3D7_1421200	1	40S ribosomal protein S25	105	62.9	38	0.361905	0.0102374
PF3D7_1422300	1	DnaJ protein, putative	354	7.9	3	0.00847458	0.000239726
PF3D7_1422400	0.9981	nucleolar RNA-associated protein, putative	1630	2.1	2	0.00122699	3.47088e-05
PF3D7_1422600	0.9842	conserved Plasmodium protein, unknown function	641	2.3	1	0.00156006	4.41305e-05
PF3D7_1422700	1	conserved Plasmodium protein, unknown function	1190	22.2	26	0.0218487	0.00061805
PF3D7_1422800	1	actin-related protein ARP4	522	14.8	5	0.00957854	0.000270955
PF3D7_1423000	1	nucleolar GTP-binding protein 2, putative	487	5.3	3	0.00616016	0.000174257
PF3D7_1423200	1	peptidyl-prolyl cis-trans isomerase	446	8.3	4	0.00896861	0.000253701
PF3D7_1423700	1	conserved Plasmodium protein, unknown function	1558	21.1	34	0.0218228	0.000617317
PF3D7_1424100	1	60S ribosomal protein L5, putative	294	39.5	19	0.0646259	0.00182811
PF3D7_1424400	1	60S ribosomal protein L7-3, putative	283	19.1	11	0.0388693	0.00109952
PF3D7_1425200	1	enoyl-CoA hydratase, putative	406	9.6	4	0.00985222	0.000278696
PF3D7_1425800	0.9991	conserved Plasmodium protein, unknown function	966	4.3	2	0.00207039	5.85666e-05
PF3D7_1425900	0.9827	conserved Plasmodium protein, unknown function	368	3.5	1	0.00271739	7.68686e-05
PF3D7_1426000	1	60S ribosomal protein L21	161	30.4	12	0.0745342	0.0021084
PF3D7_1426100	1	transcription factor BTF3, putative	171	44.4	44	0.25731	0.0072787
PF3D7_1426200	1	protein arginine N-methyltransferase 1	401	24.2	9	0.0224439	0.000634885
PF3D7_1426700	1	phosphoenolpyruvate carboxylase	1148	20.6	21	0.0182927	0.000517457
PF3D7_1426800	1	conserved Plasmodium protein, unknown function	2082	5.9	10	0.00480307	0.000135868
PF3D7_1427100	0.969	lipase, putative	1320	1.1	1	0.000757576	2.143e-05
PF3D7_1427300	0.9512	conserved Plasmodium protein, unknown function	1477	0.6	1	0.000677048	1.91521e-05
PF3D7_1427500	1	DNA mismatch repair protein MSH2, putative	811	4.4	3	0.00369914	0.00010464
PF3D7_1427900	0.8575	leucine-rich repeat protein	281	3.2	1	0.00355872	0.000100668
PF3D7_1428100	0.9926	WW domain-binding protein 11, putative	637	3.9	1	0.00156986	4.44076e-05
PF3D7_1428300	1	proliferation-associated protein 2g4, putative	377	27.6	11	0.0291777	0.000825369
PF3D7_1429800	1	coatomer subunit beta, putative	1370	5.3	4	0.00291971	8.25917e-05
PF3D7_1430200	1	plasmepsin IX	627	6.5	4	0.00637959	0.000180464
PF3D7_1430300	1	acid phosphatase, putative	2657	23	57	0.0214528	0.000606849
PF3D7_1431300	1	large subunit GTPase 1, putative	833	23.3	20	0.0240096	0.000679176
PF3D7_1431600	1	succinate--CoA ligase [ADP-forming] subunit beta	462	16.7	8	0.017316	0.00048983
PF3D7_1431700	1	60S ribosomal protein L14, putative	165	37	13	0.0787879	0.00222872
PF3D7_1432500	1	RNA methyltransferase, putative	444	8.3	3	0.00675676	0.000191133
PF3D7_1433000	0.9842	H/ACA ribonucleoprotein complex subunit 3, putative	55	20	1	0.0181818	0.000514321
PF3D7_1433400	1	PHD finger protein PHD2, putative	5757	2.8	12	0.00208442	5.89633e-05
PF3D7_1433500	1	DNA topoisomerase 2	1472	4.8	6	0.00407609	0.000115303
PF3D7_1434100	1	queuine tRNA-ribosyltransferase, putative	407	12	3	0.00737101	0.000208509
PF3D7_1434200	0.9842	calmodulin	149	11.4	1	0.00671141	0.00018985
PF3D7_1434300	1	Hsp70/Hsp90 organizing protein	564	15.6	5	0.00886525	0.000250777
PF3D7_1434500	0.9198	dynein-related AAA-type ATPase, putative	8105	0.2	2	0.000246761	6.9803e-06
PF3D7_1434600	1	methionine aminopeptidase 2	628	17.7	8	0.0127389	0.000360352
PF3D7_1434800	0.9705	mitochondrial acidic protein MAM33, putative	252	5.6	1	0.00396825	0.000112253
PF3D7_1436000	1	glucose-6-phosphate isomerase	579	32	17	0.029361	0.000830553
PF3D7_1437200	1	ribonucleoside-diphosphate reductase large subunit, putative	847	16.8	13	0.0153483	0.000434167
PF3D7_1437400	1	pantothenate kinase 2, putative	766	17.1	11	0.0143603	0.00040622
PF3D7_1437700	1	succinyl-CoA ligase, putative	973	10.9	7	0.00719424	0.000203508
PF3D7_1437900	1	HSP40, subfamily A	424	41	26	0.0613208	0.00173462
PF3D7_1438000	1	eukaryotic translation initiation factor eIF2A, putative	661	25.4	14	0.02118	0.000599134
PF3D7_1438600	1	conserved protein, unknown function	277	9.4	2	0.00722022	0.000204243
PF3D7_1438700	0.9998	DNA primase small subunit	452	4	2	0.00442478	0.000125167
PF3D7_1438900	1	thioredoxin peroxidase 1	195	22.6	3	0.0153846	0.000435195
PF3D7_1439400	1	cytochrome b-c1 complex subunit Rieske, putative	355	53	49	0.138028	0.00390449
PF3D7_1439700	0.9999	leucine carboxyl methyltransferase, putative	327	7.3	2	0.00611621	0.000173013
PF3D7_1439900	1	triosephosphate isomerase	248	35.1	7	0.0282258	0.000798442
PF3D7_1441200	1	60S ribosomal protein L1, putative	217	31.8	8	0.0368664	0.00104286
PF3D7_1441400	0.9999	FACT complex subunit SSRP1, putative	506	4.3	2	0.00395257	0.000111809
PF3D7_1442300	1	tRNA import protein tRIP	402	20.6	9	0.0223881	0.000633306
PF3D7_1442900	1	Sec7 domain-containing protein ARFGEF, putative	3384	2.5	6	0.00177305	5.01554e-05
PF3D7_1443000	1	serine/threonine protein kinase	1268	7.6	9	0.00709779	0.00020078
PF3D7_1443100	1	conserved Plasmodium protein, unknown function	574	16	6	0.010453	0.00029569
PF3D7_1443200	0.9827	heptatricopeptide repeat-containing protein, putative	596	1.7	1	0.00167785	4.74625e-05
PF3D7_1443400	1	WD repeat-containing protein	819	5.6	5	0.00610501	0.000172696
PF3D7_1443500	1	poly(A)-specific ribonuclease PARN, putative	862	13	13	0.0150812	0.000426612
PF3D7_1444800	1	fructose-bisphosphate aldolase	369	39.6	15	0.0406504	0.0011499
PF3D7_1445100	1	histidine--tRNA ligase, putative	1132	18.5	22	0.0194346	0.00054976
PF3D7_1445200	0.9842	ATP-dependent RNA helicase MAK5, putative	796	1.9	1	0.00125628	3.55373e-05
PF3D7_1445600	0.9781	RNA-binding protein, putative	596	1.7	1	0.00167785	4.74625e-05
PF3D7_1445700	1	conserved Plasmodium protein, unknown function	351	39.3	16	0.045584	0.00128947
PF3D7_1445900	1	ATP-dependent RNA helicase DDX5, putative	527	24.5	11	0.0208729	0.000590445
PF3D7_1446200	1	M17 leucyl aminopeptidase	605	28.9	38	0.0628099	0.00177675
PF3D7_1446500	1	nucleoporin NUP313, putative	3001	2.2	4	0.00133289	3.77043e-05
PF3D7_1446800	0.8928	heme detoxification protein	205	10.2	2	0.0097561	0.000275977
PF3D7_1447000	1	40S ribosomal protein S5	272	31.6	10	0.0367647	0.00103999
PF3D7_1447100	1	conserved Plasmodium protein, unknown function	144	22.2	3	0.0208333	0.000589326
PF3D7_1447200	0.8884	conserved protein, unknown function	529	3.8	1	0.00189036	5.34738e-05
PF3D7_1448000	1	U3 small nucleolar RNA-associated protein 12, putative	1275	4.1	4	0.00313725	8.87456e-05
PF3D7_1448800	0.9993	Appr-1-p processing domain protein	272	9.6	2	0.00735294	0.000207998
PF3D7_1449100	1	CLASP domain-containing protein, putative	1029	3.3	3	0.00291545	8.24713e-05
PF3D7_1449400	1	crossover junction endonuclease MUS81, putative	1271	3.9	4	0.00314713	8.90249e-05
PF3D7_1449500	0.9842	AP2 domain transcription factor AP2-O5, putative	715	1.5	1	0.0013986	3.95632e-05
PF3D7_1450100	1	signal recognition particle subunit SRP54	500	22.8	10	0.02	0.000565753
PF3D7_1450400	1	E3 ubiquitin-protein ligase ZNF598, putative	1844	1.7	2	0.0010846	3.06808e-05
PF3D7_1450700	1	conserved Plasmodium protein, unknown function	620	8.5	4	0.00645161	0.000182501
PF3D7_1451000	1	conserved Plasmodium protein, unknown function	804	8	5	0.00621891	0.000175918
PF3D7_1451100	1	elongation factor 2	832	40	75	0.0901442	0.00254997
PF3D7_1451200	1	conserved Plasmodium protein, unknown function	1504	11	13	0.00864362	0.000244508
PF3D7_1451400	0.9842	transcriptional regulatory protein sir2b	1304	1.2	1	0.000766871	2.1693e-05
PF3D7_1451900	1	ribosome biogenesis protein TSR1, putative	1029	23.6	32	0.0310982	0.000879694
PF3D7_1452100	1	leucine-rich repeat protein	338	13.3	5	0.0147929	0.000418457
PF3D7_1452200	1	aminomethyltransferase, putative	524	27.5	11	0.0209924	0.000593825
PF3D7_1452700	0.9842	U1 snRNP-associated protein, putative	336	5.1	1	0.00297619	8.41895e-05
PF3D7_1453000	1	conserved Plasmodium protein, unknown function	931	5.2	3	0.00322234	9.11525e-05
PF3D7_1453700	1	HSP90 co-chaperone p23	275	14.9	3	0.0109091	0.000308593
PF3D7_1453800	1	glucose-6-phosphate dehydrogenase-6-phosphogluconolactonase	910	11.8	8	0.00879121	0.000248683
PF3D7_1454000	0.9781	RNA-binding protein, putative	511	2.5	1	0.00195695	5.53575e-05
PF3D7_1454400	1	aminopeptidase P	777	17.4	14	0.018018	0.000509688
PF3D7_1454500	1	iron-sulfur cluster assembly protein ISU, putative	162	27.8	7	0.0432099	0.00122231
PF3D7_1454700	1	6-phosphogluconate dehydrogenase, decarboxylating	468	17.7	6	0.0128205	0.000362662
PF3D7_1455500	1	AP-1 complex subunit gamma, putative	1081	18.5	12	0.0111008	0.000314017
PF3D7_1456000	0.9987	AP2 domain transcription factor, putative	1374	1.9	2	0.0014556	4.11756e-05
PF3D7_1456400	0.944	conserved Plasmodium protein, unknown function	1015	0.7	1	0.000985222	2.78696e-05
PF3D7_1456500	1	STAG domain-containing protein, putative	2391	4.9	10	0.00418235	0.000118309
PF3D7_1456700	1	conserved Plasmodium protein, unknown function	684	7	3	0.00438596	0.000124069
PF3D7_1457200	1	thioredoxin 1	104	21.2	2	0.0192308	0.000543994
PF3D7_1457300	1	MA3 domain-containing protein, putative	639	16.9	11	0.0172144	0.000486955
PF3D7_1458400	1	aminodeoxychorismate lyase	316	7.6	2	0.00632911	0.000179036
PF3D7_1459000	1	ATP-dependent RNA helicase DBP5	741	13.9	6	0.00809717	0.00022905
PF3D7_1459600	1	conserved Plasmodium protein, unknown function	801	15.5	10	0.0124844	0.000353154
PF3D7_1460300	1	60S ribosomal protein L29, putative	67	13.4	9	0.134328	0.00379984
PF3D7_1460500	0.9842	conserved Plasmodium protein, unknown function	1632	1	1	0.000612745	1.73331e-05
PF3D7_1460700	1	60S ribosomal protein L27	146	43.2	17	0.116438	0.00329377
PF3D7_1461300	0.9812	40S ribosomal protein S28e, putative	67	17.9	1	0.0149254	0.000422204
PF3D7_1461600	0.9999	splicing factor 3B subunit 2, putative	677	5.8	3	0.00443131	0.000125352
PF3D7_1461900	1	valine--tRNA ligase, putative	1090	14.1	12	0.0110092	0.000311424
PF3D7_1462800	1	glyceraldehyde-3-phosphate dehydrogenase	337	59.6	104	0.308605	0.00872972
PF3D7_1463300	0.9842	DNA polymerase alpha subunit B, putative	539	2.4	1	0.00185529	5.24817e-05
PF3D7_1464200	0.9571	zinc finger CCCH domain-containing protein, putative	337	3	1	0.00296736	8.39397e-05
PF3D7_1464600	1	serine/threonine protein phosphatase UIS2, putative	1442	27.2	27	0.018724	0.000529658
PF3D7_1464700	1	ATP synthase (C/AC39) subunit, putative	382	8.4	4	0.0104712	0.000296206
PF3D7_1464900	0.998	ATP-dependent zinc metalloprotease FTSH, putative	706	2.5	8	0.0113314	0.00032054
PF3D7_1465300	0.9999	ribonuclease Z, putative	858	5.7	2	0.002331	6.59386e-05
PF3D7_1465900	1	40S ribosomal protein S3	221	47.5	15	0.0678733	0.00191998
PF3D7_1466100	0.9918	protein phosphatase containing kelch-like domains	889	5.7	2	0.00224972	6.36393e-05
PF3D7_1466300	1	26S proteasome regulatory subunit RPN2, putative	1172	14.2	13	0.0110922	0.000313771
PF3D7_1466400	1	AP2 domain transcription factor AP2-EXP	813	3.3	2	0.00246002	6.95883e-05
PF3D7_1466800	1	NOC3 domain-containing protein, putative	902	18.3	16	0.0177384	0.000501777
PF3D7_1466900	0.9781	conserved Plasmodium protein, unknown function	1416	0.7	1	0.000706215	1.99772e-05
PF3D7_1467600	1	conserved Plasmodium protein, unknown function	2104	18.7	65	0.0308935	0.000873906
PF3D7_1467900	0.9999	rab GTPase activator, putative	1656	1.6	2	0.00120773	3.41638e-05
PF3D7_1468100	1	MORC family protein	2558	18.3	43	0.01681	0.000475516
PF3D7_1468200	1	telomere length and silencing protein 1, putative	226	19.5	3	0.0132743	0.0003755
PF3D7_1468700	1	eukaryotic initiation factor 4A	398	51.3	21	0.0527638	0.00149257
PF3D7_1468800	1	splicing factor U2AF large subunit, putative	833	7.7	4	0.00480192	0.000135835
PF3D7_1468900	1	zinc finger protein, putative	813	17.5	12	0.0147601	0.00041753
PF3D7_1469300	1	pre-rRNA-processing protein PNO1, putative	262	17.2	3	0.0114504	0.000323905
PF3D7_1469600	1	acetyl-CoA carboxylase	3367	3	6	0.001782	5.04087e-05
PF3D7_1470600	1	RAP protein, putative	533	38.5	15	0.0281426	0.000796088
PF3D7_1470700	1	conserved Plasmodium protein, unknown function	580	40.3	33	0.0568966	0.00160947
PF3D7_1470900	0.9556	proteasome subunit beta type-2, putative	195	4.1	1	0.00512821	0.000145065
PF3D7_1471100	1	exported protein 2	287	9.4	2	0.00696864	0.000197127
PF3D7_1471400	1	diacylglycerol kinase, putative	499	12	5	0.01002	0.000283444
PF3D7_1472200	1	histone deacetylase, putative	2251	3.2	5	0.00222124	6.28335e-05
PF3D7_1472900	1	dihydroorotase, putative	358	12.8	3	0.00837989	0.000237047
PF3D7_1473200	1	DnaJ protein, putative	454	47.4	25	0.0550661	0.00155769
PF3D7_1473700	1	nucleoporin NUP116/NSP116, putative	1253	18.4	52	0.0415004	0.00117395
PF3D7_1474500	1	splicing factor 3A subunit 1, putative	701	14.1	9	0.0128388	0.00036318
PF3D7_1474700	0.797	protein kinase, putative	753	1.1	1	0.00132802	3.75666e-05
PF3D7_1474800	1	proteasome subunit alpha type-1, putative	254	29.9	5	0.019685	0.000556844
PF3D7_1474900	1	trailer hitch homolog, putative	328	29.3	10	0.0304878	0.000862429
PF3D7_1475400	0.7984	cysteine repeat modular protein 4	5906	0.5	7	0.00118524	3.35275e-05
PF3D7_1476300	1	Plasmodium exported protein (PHISTb), unknown function	572	19.1	7	0.0122378	0.000346178
PF3D7_1477500	1	Plasmodium exported protein (PHISTb), unknown function	500	6.6	2	0.004	0.000113151

## Sheet: 02209-nobiotin
protein	protein probability	protein description	protein length	percent coverage	tot indep spectra	SAF	NSAF
HSP60L-TurboID	1		390	44.6	16	0.0410256	0.00144185
PF3D7_0102200	1	ring-infected erythrocyte surface antigen	1085	11.9	9	0.00829493	0.000291526
PF3D7_0102900	1	aspartate--tRNA ligase	626	13.4	8	0.0127796	0.000449139
PF3D7_0104300	1	ubiquitin carboxyl-terminal hydrolase 1, putative	3499	2.6	11	0.00314376	0.000110488
PF3D7_0105200	0.9507	heptatricopeptide repeat and RAP domain-containing protein, putative	568	3.5	2	0.00352113	0.00012375
PF3D7_0105700	0.9598	asparagine-rich antigen Pfa35-2	3063	1	2	0.000652955	2.29482e-05
PF3D7_0105800	1	cyclin-dependent kinases regulatory subunit, putative	832	5.3	4	0.00480769	0.000168967
PF3D7_0106000	0.9981	conserved protein, unknown function	922	2.5	2	0.0021692	7.62367e-05
PF3D7_0106100	1	V-type proton ATPase subunit C, putative	383	5.5	2	0.00522193	0.000183526
PF3D7_0106300	1	calcium-transporting ATPase	1228	8.8	6	0.00488599	0.000171719
PF3D7_0106700	1	small ribosomal subunit assembling AARP2 protein	1434	3.9	4	0.0027894	9.80339e-05
PF3D7_0106800	1	ras-related protein Rab-5C	214	12.1	2	0.00934579	0.000328459
PF3D7_0107000	1	centrin-1	168	39.9	3	0.0178571	0.000627592
PF3D7_0107500	0.9817	Niemann-Pick type C1-related protein	1470	1.2	1	0.000680272	2.39083e-05
PF3D7_0108300	1	conserved Plasmodium protein, unknown function	2221	4.7	9	0.00405223	0.000142416
PF3D7_0109400	0.9859	tubulin-specific chaperone a, putative	166	7.8	1	0.0060241	0.000211718
PF3D7_0109800	1	phenylalanine--tRNA ligase alpha subunit	575	6.3	3	0.00521739	0.000183366
PF3D7_0110500	0.9949	bromodomain protein 3, putative	2285	1.7	3	0.00131291	4.61424e-05
PF3D7_0110600	1	phosphatidylinositol-4-phosphate 5-kinase	1710	4.9	8	0.00467836	0.000164422
PF3D7_0111400	0.8651	conserved Plasmodium protein, unknown function	718	1	1	0.00139276	4.89487e-05
PF3D7_0111800	0.9859	eukaryotic translation initiation factor 4E, putative	620	1.9	1	0.0016129	5.66857e-05
PF3D7_0112200	0.9875	multidrug resistance-associated protein 1	1822	3.1	3	0.00164654	5.7868e-05
PF3D7_0113000	1	glutamic acid-rich protein GARP	673	32.8	74	0.109955	0.0038644
PF3D7_0202400	0.9394	translation-enhancing factor	1192	0.8	1	0.000838926	2.94842e-05
PF3D7_0203400	0.9722	conserved Plasmodium protein, unknown function	91	14.3	1	0.010989	0.00038621
PF3D7_0203700	0.979	protein MAK16, putative	439	1.8	1	0.0022779	8.00573e-05
PF3D7_0204200	0.9432	translocation protein SEC66, putative	276	5.4	1	0.00362319	0.000127337
PF3D7_0204700	0.9859	hexose transporter	504	3	1	0.00198413	6.97324e-05
PF3D7_0205500	0.9998	DNA-directed RNA polymerase II 16 kDa subunit, putative	132	20.5	2	0.0151515	0.000532502
PF3D7_0205900	1	26S proteasome regulatory subunit RPN1, putative	966	10.7	7	0.00724638	0.000254675
PF3D7_0206700	1	adenylosuccinate lyase	471	10.6	4	0.00849257	0.000298472
PF3D7_0207500	0.9859	serine repeat antigen 6	1031	2.4	1	0.000969932	3.40884e-05
PF3D7_0207600	1	serine repeat antigen 5	997	4.7	3	0.00300903	0.000105753
PF3D7_0208400	1	conserved Plasmodium protein, unknown function	2010	12.4	21	0.0104478	0.000367188
PF3D7_0209800	1	ATP-dependent RNA helicase UAP56	457	37.9	16	0.0350109	0.00123046
PF3D7_0210100	1	60S ribosomal protein L37ae, putative	96	42.7	15	0.15625	0.00549143
PF3D7_0210900	1	conserved Plasmodium protein, unknown function	284	28.2	12	0.0422535	0.00148501
PF3D7_0211200	0.8728	ras-related protein Rab-5A	235	5.1	2	0.00851064	0.000299108
PF3D7_0211800	1	asparagine--tRNA ligase	610	20.5	10	0.0163934	0.00057615
PF3D7_0212300	1	eukaryotic peptide chain release factor subunit 1, putative	427	20.8	7	0.0163934	0.00057615
PF3D7_0212900	1	arginyl-tRNA--protein transferase	365	29	10	0.0273973	0.00096288
PF3D7_0213100	1	protein SIS1	328	9.1	3	0.00914634	0.000321449
PF3D7_0214000	1	T-complex protein 1 subunit theta	542	13.5	7	0.0129151	0.000453904
PF3D7_0214100	1	protein transport protein SEC31	1471	4.1	5	0.00339905	0.00011946
PF3D7_0214400	0.9985	conserved protein, unknown function	619	2.4	2	0.00323102	0.000113555
PF3D7_0215700	1	DNA-directed RNA polymerase II subunit RPB2, putative	1340	2.1	2	0.00149254	5.24554e-05
PF3D7_0217100	0.9995	ATP synthase subunit alpha, mitochondrial	551	8.9	2	0.00362976	0.000127569
PF3D7_0217500	1	calcium-dependent protein kinase 1	524	19.3	11	0.0209924	0.00073778
PF3D7_0217800	1	40S ribosomal protein S26	107	35.5	19	0.17757	0.00624072
PF3D7_0217900	1	thioesterase/thiol ester dehydrase-isomerase, putative	519	10	4	0.00770713	0.000270868
PF3D7_0218000	1	replication factor C subunit 2, putative	330	12.4	2	0.00606061	0.000213001
PF3D7_0218200	1	SUZ domain-containing protein, putative	807	6.4	3	0.00371747	0.000130651
PF3D7_0218400	0.9845	ATP-dependent RNA helicase DDX47, putative	562	2.1	1	0.00177936	6.25358e-05
PF3D7_0219400	0.9859	ribosome associated membrane protein RAMP4, putative	101	8.9	1	0.00990099	0.000347972
PF3D7_0219600	1	replication factor C subunit 1	904	9.7	7	0.00774336	0.000272142
PF3D7_0220000	0.9588	liver stage antigen 3	1558	0.5	1	0.000641849	2.25579e-05
PF3D7_0220800	0.9996	cytoadherence linked asexual protein 2	1440	5.2	4	0.00277778	9.76254e-05
PF3D7_0302000	1	pre-mRNA-splicing factor PRP46, putative	600	8	4	0.00666667	0.000234301
PF3D7_0302500	1	cytoadherence linked asexual protein 3.1	1417	19.9	29	0.0204658	0.000719272
PF3D7_0302900	1	exportin-1, putative	1254	18.8	17	0.0135566	0.000476449
PF3D7_0303000	1	N-ethylmaleimide-sensitive fusion protein	783	7.8	3	0.00383142	0.000134656
PF3D7_0303200	0.9476	lipin, putative	1162	2	1	0.000860585	3.02454e-05
PF3D7_0304400	1	60S ribosomal protein L44	104	21.2	25	0.240385	0.00844835
PF3D7_0305300	1	transporter, putative	956	3	2	0.00209205	7.35254e-05
PF3D7_0305600	1	DNA-(apurinic or apyrimidinic site) endonuclease	617	8.3	2	0.00324149	0.000113923
PF3D7_0305700	0.947	ubiquitin-conjugating enzyme E2, putative	142	8.5	1	0.00704225	0.000247501
PF3D7_0306300	0.9845	glutaredoxin 1	111	10.8	1	0.00900901	0.000316623
PF3D7_0306800	1	T-complex protein 1 subunit beta	533	37.5	18	0.0337711	0.00118689
PF3D7_0306900	1	40S ribosomal protein S23, putative	145	43.4	26	0.17931	0.00630189
PF3D7_0307100	1	40S ribosomal protein S12, putative	141	52.5	5	0.035461	0.00124628
PF3D7_0307200	1	60S ribosomal protein L7, putative	257	44.4	36	0.140078	0.00492305
PF3D7_0307500	1	spindle and kinetochore-associated protein 2, putative	389	18.8	7	0.0179949	0.000632432
PF3D7_0307700	0.9998	conserved Plasmodium protein, unknown function	1826	2.7	3	0.00164294	5.77412e-05
PF3D7_0307900	0.8826	conserved Plasmodium protein, unknown function	3724	1.1	3	0.000805585	2.83124e-05
PF3D7_0308200	1	T-complex protein 1 subunit eta	539	25.8	10	0.0185529	0.000652043
PF3D7_0308900	0.9859	splicing factor 3B subunit 1, putative	1386	1.1	1	0.000721501	2.53572e-05
PF3D7_0309300	1	N2227-like protein, putative	955	3.6	3	0.00314136	0.000110404
PF3D7_0309500	1	asparagine synthetase [glutamine-hydrolyzing], putative	610	12.3	10	0.0163934	0.00057615
PF3D7_0309600	1	60S acidic ribosomal protein P2	112	57.1	5	0.0446429	0.00156898
PF3D7_0309800	0.9859	YTH domain-containing protein 2	280	4.6	1	0.00357143	0.000125518
PF3D7_0310200	0.8284	phd finger protein, putative	4550	0.2	1	0.00021978	7.72421e-06
PF3D7_0310400	1	parasite-infected erythrocyte surface protein	1294	7.3	6	0.00463679	0.00016296
PF3D7_0310500	1	ATP-dependent RNA helicase DHX57, putative	2269	12.2	29	0.012781	0.000449189
PF3D7_0310600	0.9859	eukaryotic translation initiation factor 3 subunit K, putative	235	6	1	0.00425532	0.000149554
PF3D7_0311300	1	phosphatidylinositol 3- and 4-kinase, putative	953	5.7	4	0.00419727	0.000147514
PF3D7_0312300	0.9859	26S proteasome regulatory subunit RPN12, putative	304	8.9	1	0.00328947	0.000115609
PF3D7_0312400	1	glycogen synthase kinase 3	440	9.3	3	0.00681818	0.000239626
PF3D7_0312800	1	60S ribosomal protein L26, putative	126	32.5	26	0.206349	0.00725217
PF3D7_0313000	0.9845	conserved Plasmodium protein, unknown function	346	3.2	1	0.00289017	0.000101576
PF3D7_0313400	1	conserved Plasmodium protein, unknown function	784	5.6	3	0.00382653	0.000134484
PF3D7_0314600	0.9999	conserved protein, unknown function	258	8.5	2	0.00775194	0.000272443
PF3D7_0315100	1	eukaryotic translation initiation factor 4E	227	22	3	0.0132159	0.000464473
PF3D7_0316800	1	40S ribosomal protein S15A, putative	130	53.8	14	0.107692	0.00378486
PF3D7_0317200	1	cdc2-related protein kinase 4	1553	3.2	2	0.00128783	4.5261e-05
PF3D7_0317600	1	40S ribosomal protein S11, putative	161	32.3	9	0.0559006	0.00196463
PF3D7_0317700	1	CPSF (cleavage and polyadenylation specific factor), subunit A, putative	2870	12	17	0.00592334	0.000208177
PF3D7_0318200	0.9993	DNA-directed RNA polymerase II subunit RPB1	2457	3.5	3	0.001221	4.29123e-05
PF3D7_0318900	0.9859	conserved protein, unknown function	440	3.2	1	0.00227273	7.98753e-05
PF3D7_0319500	0.9845	RNA-binding protein, putative	309	4.5	1	0.00323625	0.000113738
PF3D7_0320300	1	T-complex protein 1 subunit epsilon	535	19.6	10	0.0186916	0.000656918
PF3D7_0320500	1	nicotinamidase, putative	429	8.4	2	0.004662	0.000163847
PF3D7_0320800	1	ATP-dependent RNA helicase DDX6	433	35.1	16	0.0369515	0.00129867
PF3D7_0320900	1	histone H2A.Z	158	26.6	5	0.0316456	0.00111219
PF3D7_0321100	1	conserved Plasmodium protein, unknown function	1844	7.5	8	0.00433839	0.000152473
PF3D7_0321500	1	peptidase, putative	1074	11.4	8	0.00744879	0.000261789
PF3D7_0322000	0.9749	peptidyl-prolyl cis-trans isomerase	171	7	1	0.00584795	0.000205527
PF3D7_0322900	1	40S ribosomal protein S3A, putative	262	61.5	86	0.328244	0.0115362
PF3D7_0323000	0.9859	translation machinery-associated protein 7, putative	54	27.8	1	0.0185185	0.000650836
PF3D7_0401800	1	Plasmodium exported protein (PHISTb), unknown function	560	16.6	11	0.0196429	0.000690351
PF3D7_0402000	1	Plasmodium exported protein (PHISTa), unknown function	428	12.6	15	0.0350467	0.00123172
PF3D7_0403200	1	pre-mRNA splicing factor, putative	560	9.3	5	0.00892857	0.000313796
PF3D7_0403700	0.9601	pre-mRNA-splicing factor CLF1, putative	780	3.6	2	0.0025641	9.01157e-05
PF3D7_0404300	1	conserved Plasmodium protein, unknown function	631	3.5	2	0.00316957	0.000111395
PF3D7_0404700	0.8555	dipeptidyl aminopeptidase 3	939	2.3	2	0.00212993	7.48565e-05
PF3D7_0405000	1	ATP-dependent RNA helicase DDX51, putative	567	10.6	6	0.010582	0.000371906
PF3D7_0405400	1	pre-mRNA-processing-splicing factor 8, putative	3136	5	10	0.00318878	0.00011207
PF3D7_0406100	1	V-type proton ATPase subunit B	494	40.1	14	0.0283401	0.000996016
PF3D7_0406500	0.9978	NYN domain-containing protein, putative	3211	1.3	2	0.000622859	2.18905e-05
PF3D7_0407700	1	conserved Plasmodium protein, unknown function	1629	1.5	2	0.00122775	4.31493e-05
PF3D7_0407800	1	protein CINCH	1960	4.5	6	0.00306122	0.000107587
PF3D7_0408300	0.9668	zinc finger Ran-binding domain-containing protein 2, putative	344	22.4	1	0.00290698	0.000102166
PF3D7_0408500	1	flap endonuclease 1	672	9.1	4	0.00595238	0.000209197
PF3D7_0409000	0.8436	conserved Plasmodium protein, unknown function	2567	1.2	2	0.00077912	2.73823e-05
PF3D7_0413500	1	phosphoglucomutase-2	295	18	3	0.0101695	0.000357408
PF3D7_0413600	1	26S protease regulatory subunit 6B, putative	392	27.3	10	0.0255102	0.00089656
PF3D7_0413700	0.9831	lysine decarboxylase-like protein, putative	338	3.6	1	0.00295858	0.00010398
PF3D7_0413900	1	ubiquitin carboxyl-terminal hydrolase 13, putative	853	7	5	0.00586166	0.000206009
PF3D7_0414000	0.9804	structural maintenance of chromosomes protein 3	1193	2.5	1	0.000838223	2.94595e-05
PF3D7_0415000	1	arsenical pump-driving ATPase, putative	379	12.4	3	0.00791557	0.000278194
PF3D7_0415400	0.9735	coatomer subunit zeta, putative	208	6.7	1	0.00480769	0.000168967
PF3D7_0415500	1	nuclear cap-binding protein subunit 2, putative	234	14.5	3	0.0128205	0.000450579
PF3D7_0415900	1	60S ribosomal protein L15, putative	205	35.1	19	0.0926829	0.00325735
PF3D7_0416400	1	histone acetyltransferase, putative	1259	10.4	9	0.00714853	0.000251236
PF3D7_0416800	1	small GTP-binding protein sar1	192	37	5	0.0260417	0.000915238
PF3D7_0417200	0.9831	bifunctional dihydrofolate reductase-thymidylate synthase	608	2.5	1	0.00164474	5.78045e-05
PF3D7_0417800	1	cdc2-related protein kinase 1	699	3.9	3	0.00429185	0.000150837
PF3D7_0418200	1	eukaryotic translation initiation factor 3 subunit M, putative	429	8.6	4	0.00932401	0.000327694
PF3D7_0418300	1	conserved Plasmodium protein, unknown function	992	7.3	8	0.00806452	0.000283429
PF3D7_0419600	1	ran-specific GTPase-activating protein 1, putative	280	17.5	5	0.0178571	0.000627592
PF3D7_0419800	1	60S ribosomal protein L7ae/L30e, putative	236	18.2	6	0.0254237	0.00089352
PF3D7_0420300	0.905	AP2 domain transcription factor, putative	3473	1.3	2	0.000575871	2.02391e-05
PF3D7_0422400	1	40S ribosomal protein S19	170	58.2	19	0.111765	0.00392799
PF3D7_0422500	1	pre-mRNA-splicing helicase BRR2, putative	2874	1.5	3	0.00104384	3.66859e-05
PF3D7_0422700	1	eukaryotic initiation factor 4A-III, putative	390	9.7	2	0.00512821	0.000180231
PF3D7_0423300	1	conserved Plasmodium protein, unknown function	476	23.3	15	0.0315126	0.00110751
PF3D7_0423600	1	conserved Plasmodium protein, unknown function	1612	6.3	9	0.00558313	0.00019622
PF3D7_0424500	1	serine/threonine protein kinase, FIKK family	622	8	3	0.00482315	0.00016951
PF3D7_0424600	1	Plasmodium exported protein (PHISTb)	309	12	5	0.0161812	0.000568692
PF3D7_0500800	1	mature parasite-infected erythrocyte surface antigen	1434	45.4	75	0.0523013	0.00183813
PF3D7_0501200	0.9996	parasite-infected erythrocyte surface protein	408	5.4	2	0.00490196	0.00017228
PF3D7_0501300	1	skeleton-binding protein 1	337	20.5	4	0.0118694	0.000417153
PF3D7_0501600	1	rhoptry-associated protein 2	398	10.6	3	0.00753769	0.000264913
PF3D7_0503000	0.9845	50S ribosomal protein L28, apicoplast, putative	262	4.2	1	0.00381679	0.000134142
PF3D7_0503200	0.997	cell division control protein 6, putative	979	3.4	2	0.0020429	7.1798e-05
PF3D7_0503400	1	actin-depolymerizing factor 1	122	18	7	0.057377	0.00201652
PF3D7_0503800	1	60S ribosomal protein L31	120	24.2	49	0.408333	0.0143509
PF3D7_0505000	0.9628	MMS19-like protein, putative	2975	0.7	1	0.000336134	1.18135e-05
PF3D7_0505200	0.9763	actin-like protein, putative	565	1.4	1	0.00176991	6.22038e-05
PF3D7_0505500	1	DNA mismatch repair protein MSH6, putative	1350	5.3	6	0.00444444	0.000156201
PF3D7_0505900	0.9996	mediator of RNA polymerase II transcription subunit 11, putative	126	15.1	2	0.015873	0.000557859
PF3D7_0506800	0.9859	transcription factor 25, putative	929	1.9	1	0.00107643	3.78311e-05
PF3D7_0507100	1	60S ribosomal protein L4	411	59.4	167	0.406326	0.0142804
PF3D7_0507700	1	nuclear protein localization protein 4, putative	531	8.3	4	0.00753296	0.000264747
PF3D7_0508700	0.9464	pre-mRNA-processing ATP-dependent RNA helicase PRP5, putative	1490	2	3	0.00201342	7.0762e-05
PF3D7_0509100	0.9992	structural maintenance of chromosomes protein 4, putative	1708	1.5	3	0.00175644	6.17303e-05
PF3D7_0509400	0.9616	RNA polymerase I	2914	1.2	2	0.000686342	2.41216e-05
PF3D7_0510200	1	peptidyl-prolyl cis-trans isomerase	747	15.3	8	0.0107095	0.000376387
PF3D7_0510500	1	topoisomerase I	839	32.3	42	0.0500596	0.00175935
PF3D7_0511500	1	RNA pseudouridylate synthase, putative	10061	2.3	9	0.000894543	3.14388e-05
PF3D7_0511800	1	inositol-3-phosphate synthase	604	14.9	7	0.0115894	0.000407311
PF3D7_0512000	0.8991	prefoldin subunit 6	119	6.7	1	0.00840336	0.000295337
PF3D7_0512600	1	ras-related protein Rab-1B	200	38	7	0.035	0.00123008
PF3D7_0512700	1	orotate phosphoribosyltransferase	281	6.4	2	0.00711744	0.000250143
PF3D7_0513200	1	CPSF domain-containing protein, putative	2763	23	66	0.0238871	0.000839515
PF3D7_0513300	1	purine nucleoside phosphorylase	245	13.9	3	0.0122449	0.000430349
PF3D7_0513600	1	deoxyribodipyrimidine photo-lyase, putative	1113	17.7	17	0.015274	0.000536808
PF3D7_0513800	1	ras-related protein Rab-1A	207	17.9	5	0.0241546	0.000848916
PF3D7_0514900	1	conserved Plasmodium protein, unknown function	438	8.2	3	0.00684932	0.00024072
PF3D7_0515000	1	pre-mRNA-splicing factor CWC2, putative	848	13.1	9	0.0106132	0.000373003
PF3D7_0515300	0.8865	phosphatidylinositol 3-kinase	2133	1.2	2	0.000937647	3.29537e-05
PF3D7_0516200	1	40S ribosomal protein S11	151	50.3	8	0.0529801	0.00186199
PF3D7_0516700	1	ubiquitin carboxyl-terminal hydrolase 2, putative	1332	3.8	5	0.00375375	0.000131926
PF3D7_0516800	1	AP2 domain transcription factor AP2-O2, putative	2378	2.4	2	0.000841043	2.95586e-05
PF3D7_0516900	1	60S ribosomal protein L2	260	45	42	0.161538	0.00567729
PF3D7_0517000	1	60S ribosomal protein L12, putative	165	49.1	7	0.0424242	0.00149101
PF3D7_0517300	1	serine/arginine-rich splicing factor 1	298	12.1	3	0.0100671	0.00035381
PF3D7_0517400	1	FACT complex subunit SPT16, putative	1141	6.6	5	0.00438212	0.00015401
PF3D7_0517700	1	eukaryotic translation initiation factor 3 subunit B, putative	716	14	9	0.0125698	0.000441768
PF3D7_0518000	0.9749	NOSIP domain-containing protein, putative	270	4.8	1	0.0037037	0.000130167
PF3D7_0518300	0.9845	proteasome subunit beta type-1, putative	240	4.2	1	0.00416667	0.000146438
PF3D7_0518600	1	WD repeat-containing protein 26, putative	1276	7.7	9	0.00705329	0.000247889
PF3D7_0519400	1	40S ribosomal protein S24	133	46.6	26	0.195489	0.00687048
PF3D7_0519500	0.9975	CCR4 domain-containing protein 1, putative	2488	0.8	2	0.000803859	2.82517e-05
PF3D7_0519700	1	FoP domain-containing protein, putative	192	44.3	50	0.260417	0.00915238
PF3D7_0519800	0.9831	EELM2 domain-containing protein, putative	668	1.5	1	0.00149701	5.26125e-05
PF3D7_0520000	1	40S ribosomal protein S9, putative	189	30.2	8	0.042328	0.00148762
PF3D7_0520900	1	adenosylhomocysteinase	479	20.3	14	0.0292276	0.00102721
PF3D7_0521700	0.9668	ATP-dependent RNA helicase DDX1, putative	841	1.9	1	0.00118906	4.17897e-05
PF3D7_0522000	1	conserved Plasmodium protein, unknown function	107	42.1	13	0.121495	0.00426997
PF3D7_0522300	1	18S rRNA (guanine-N(7))-methyltransferase, putative	274	10.9	2	0.00729927	0.000256534
PF3D7_0523000	1	multidrug resistance protein 1	1419	13.2	16	0.0112755	0.000396281
PF3D7_0523100	1	mitochondrial-processing peptidase subunit alpha, putative	534	9.2	4	0.00749064	0.000263259
PF3D7_0524000	1	karyopherin beta	1123	37.3	44	0.0391808	0.00137701
PF3D7_0524100	0.9996	conserved Plasmodium protein, unknown function	1243	2.3	2	0.00160901	5.65489e-05
PF3D7_0524400	0.9998	ribosome-interacting GTPase 1, putative	365	13.7	3	0.00821918	0.000288864
PF3D7_0525100	1	acyl-CoA synthetase	673	10	7	0.0104012	0.000365551
PF3D7_0525400	1	7-helix-1 protein	467	6.4	2	0.00428266	0.000150514
PF3D7_0525500	1	WD repeat-containing protein, putative	1863	2.4	2	0.00107354	3.77296e-05
PF3D7_0525800	0.8314	inner membrane complex protein 1g, putative	300	3	1	0.00333333	0.00011715
PF3D7_0526300	1	WD repeat-containing protein 55, putative	323	7.4	2	0.00619195	0.000217617
PF3D7_0526500	1	conserved Plasmodium protein, unknown function	1384	11.9	14	0.0101156	0.000355514
PF3D7_0527000	1	DNA replication licensing factor MCM3, putative	962	15	12	0.012474	0.000438401
PF3D7_0527500	1	Hsc70-interacting protein	458	26.9	41	0.0895197	0.00314618
PF3D7_0527600	0.9845	conserved Plasmodium protein, unknown function	455	3.5	1	0.0021978	7.72421e-05
PF3D7_0527900	1	ATP-dependent RNA helicase DDX41, putative	665	20.3	14	0.0210526	0.000739898
PF3D7_0528100	1	AP-1/2 complex subunit beta, putative	929	8.8	8	0.00861141	0.000302649
PF3D7_0528200	0.9859	eukaryotic translation initiation factor 3 subunit E, putative	517	2.9	2	0.00386847	0.000135958
PF3D7_0528600	0.9859	conserved Plasmodium protein, unknown function	105	10.5	1	0.00952381	0.000334716
PF3D7_0528800	1	nuclear GTP-binding protein, putative	537	24.8	14	0.0260708	0.000916261
PF3D7_0529500	1	cell cycle regulator protein, putative	179	13.4	2	0.0111732	0.000392683
PF3D7_0529800	1	conserved Plasmodium protein, unknown function	1906	5.3	8	0.00419727	0.000147514
PF3D7_0532100	1	early transcribed membrane protein 5	181	20.4	4	0.0220994	0.000776688
PF3D7_0532300	1	Plasmodium exported protein (PHISTb), unknown function	509	18.7	17	0.0333988	0.00117381
PF3D7_0532400	1	lysine-rich membrane-associated PHISTb protein	528	29.4	18	0.0340909	0.00119813
PF3D7_0602200	0.9859	MYND-type zinc finger protein, putative	252	6	1	0.00396825	0.000139465
PF3D7_0602800	1	JmjC domain-containing protein 2, putative	646	9.3	8	0.0123839	0.000435234
PF3D7_0604100	1	AP2 domain transcription factor	1979	1.1	2	0.00101061	3.55181e-05
PF3D7_0604300	1	conserved Plasmodium protein, unknown function	773	4.4	3	0.00388098	0.000136398
PF3D7_0604500	1	GYF domain-containing protein, putative	2874	2.2	6	0.00208768	7.33719e-05
PF3D7_0605100	1	KH domain-containing protein, putative	755	3.8	2	0.00264901	9.30997e-05
PF3D7_0606100	0.9902	RNA-binding protein, putative	582	4	1	0.00171821	6.03868e-05
PF3D7_0606500	0.9194	polypyrimidine tract-binding protein, putative	663	4.5	1	0.0015083	5.30093e-05
PF3D7_0606600	0.9999	conserved Plasmodium protein, unknown function	2414	1	2	0.0008285	2.91178e-05
PF3D7_0606700	1	coatomer alpha subunit, putative	1512	4	4	0.0026455	9.29765e-05
PF3D7_0606900	1	glutaredoxin-like protein	219	16.4	2	0.00913242	0.00032096
PF3D7_0607000	1	translation initiation factor IF-2, putative	977	20	15	0.0153531	0.000539588
PF3D7_0608500	1	proteasome subunit alpha type-2, putative	235	16.2	4	0.0170213	0.000598215
PF3D7_0608700	1	T-complex protein 1 subunit zeta	543	40.3	18	0.0331492	0.00116503
PF3D7_0608800	1	ornithine aminotransferase	414	31.9	21	0.0507246	0.00178272
PF3D7_0609000	0.8459	nucleoporin NUP637, putative	6077	0.4	1	0.000164555	5.7833e-06
PF3D7_0610400	1	histone H3	136	17.6	4	0.0294118	0.00103368
PF3D7_0610800	0.9991	transketolase	672	4	2	0.00297619	0.000104599
PF3D7_0610900	1	transcription elongation factor SPT5, putative	1280	2.2	2	0.0015625	5.49143e-05
PF3D7_0611400	0.9999	SWI/SNF-related matrix-associated actin-dependent regulator of chromatin	830	4	2	0.00240964	8.46871e-05
PF3D7_0612100	1	eukaryotic translation initiation factor 3 subunit L, putative	656	9.8	6	0.00914634	0.000321449
PF3D7_0612900	1	nucleolar GTP-binding protein 1, putative	686	17.5	10	0.0145773	0.00051232
PF3D7_0613800	1	AP2 domain transcription factor, putative	4109	3.1	8	0.00194695	6.84257e-05
PF3D7_0614500	1	60S ribosomal protein L19	182	24.2	70	0.384615	0.0135174
PF3D7_0615000	1	conserved Plasmodium protein, unknown function	146	48.6	5	0.0342466	0.0012036
PF3D7_0615400	1	ribonuclease, putative	2729	20.6	67	0.0245511	0.000862852
PF3D7_0615700	1	THO complex subunit 4, putative	156	18.6	2	0.0128205	0.000450579
PF3D7_0615900	1	protein phosphatase, putative	1806	2.4	3	0.00166113	5.83806e-05
PF3D7_0616300	0.9844	conserved Plasmodium protein, unknown function	227	10.1	2	0.00881057	0.000309649
PF3D7_0616800	1	malate:quinone oxidoreductase	521	4.4	2	0.00383877	0.000134914
PF3D7_0617200	1	BFR1 domain-containing protein, putative	446	34.5	25	0.0560538	0.00197002
PF3D7_0617800	1	histone H2A	132	29.5	5	0.0378788	0.00133126
PF3D7_0617900	1	histone H3 variant	136	17.6	4	0.0294118	0.00103368
PF3D7_0618300	1	60S ribosomal protein L27a, putative	148	52.7	75	0.506757	0.01781
PF3D7_0619400	1	cell division cycle protein 48 homologue, putative	828	35.3	32	0.0386473	0.00135827
PF3D7_0619500	1	acyl-CoA synthetase	1392	5.7	4	0.00287356	0.000100992
PF3D7_0620500	1	cleavage stimulation factor subunit 1, putative	650	4	2	0.00307692	0.000108139
PF3D7_0621200	1	pyridoxine biosynthesis protein PDX1	301	16.3	4	0.013289	0.000467045
PF3D7_0621800	1	nascent polypeptide-associated complex subunit alpha, putative	184	52.7	7	0.0380435	0.00133704
PF3D7_0621900	1	signal recognition particle subunit SRP68, putative	776	10.8	9	0.0115979	0.000407611
PF3D7_0622200	0.9804	radical SAM protein, putative	860	2	1	0.00116279	4.08664e-05
PF3D7_0622800	1	leucine--tRNA ligase, putative	1447	6.9	5	0.00345543	0.000121441
PF3D7_0623100	1	nuclear polyadenylated RNA-binding protein NAB2, putative	786	2.3	2	0.00254453	8.94278e-05
PF3D7_0624000	1	hexokinase	493	26	11	0.0223124	0.000784171
PF3D7_0624600	1	ISWI chromatin-remodeling complex ATPase	2719	4.6	11	0.00404561	0.000142183
PF3D7_0626800	1	pyruvate kinase	511	35.2	19	0.037182	0.00130677
PF3D7_0627500	1	protein DJ-1	189	29.1	6	0.031746	0.00111572
PF3D7_0627700	1	transportin	1147	10.7	9	0.00784656	0.000275768
PF3D7_0627800	0.9859	acetyl-CoA synthetase, putative	997	1.5	1	0.00100301	3.52509e-05
PF3D7_0629200	1	DnaJ protein, putative	380	9.2	3	0.00789474	0.000277462
PF3D7_0629600	1	ribosomal RNA-processing protein 7, putative	259	22.4	10	0.03861	0.00135696
PF3D7_0629800	1	cullin-2, putative	1129	24.8	29	0.0256864	0.000902754
PF3D7_0630500	1	ribosome biogenesis protein YTM1, putative	498	8.6	5	0.0100402	0.000352863
PF3D7_0630600	1	deubiquitinating enzyme MINDY, putative	935	15.6	10	0.0106952	0.000375884
PF3D7_0703500	1	erythrocyte membrane-associated antigen	2299	8.1	15	0.00652458	0.000229307
PF3D7_0703900	1	conserved Plasmodium membrane protein, unknown function	4358	18.6	96	0.0220285	0.000774193
PF3D7_0704300	1	conserved Plasmodium membrane protein, unknown function	1852	1.2	2	0.00107991	3.79537e-05
PF3D7_0704400	1	phosphoinositide-binding protein, putative	1010	2.6	2	0.0019802	6.95943e-05
PF3D7_0704600	1	HECT-type E3 ubiquitin ligase UT	3893	5.9	17	0.00436681	0.000153472
PF3D7_0704700	1	phosphopantetheine adenylyltransferase, putative	1337	4.6	5	0.00373972	0.000131433
PF3D7_0705000	1	mRNA cap guanine-N7 methyltransferase, putative	1213	2.5	2	0.0016488	5.79475e-05
PF3D7_0705300	0.9763	origin recognition complex subunit 2	825	1.3	1	0.00121212	4.26002e-05
PF3D7_0705400	1	DNA replication licensing factor MCM7	821	12.5	7	0.00852619	0.000299654
PF3D7_0705500	1	inositol-phosphate phosphatase, putative	2814	4.4	10	0.00355366	0.000124894
PF3D7_0705700	1	40S ribosomal protein S29, putative	54	16.7	4	0.0740741	0.00260334
PF3D7_0706000	1	importin-7, putative	1229	10.6	12	0.00976404	0.000343158
PF3D7_0706400	1	60S ribosomal protein L37	92	13	6	0.0652174	0.00229207
PF3D7_0706500	1	conserved Plasmodium protein, unknown function	1706	11.3	16	0.00937866	0.000329614
PF3D7_0707200	1	conserved Plasmodium protein, unknown function	2129	2.7	3	0.00140911	4.95234e-05
PF3D7_0707900	0.9997	ribosomal protein S8e, putative	259	7.3	2	0.00772201	0.000271391
PF3D7_0708400	1	heat shock protein 90	745	46.7	98	0.131544	0.00462312
PF3D7_0708500	1	heat shock protein 86 family protein	912	7.9	7	0.00767544	0.000269754
PF3D7_0708800	1	heat shock protein 110	873	32.1	20	0.0229095	0.000805158
PF3D7_0710600	1	60S ribosomal protein L34	150	22	10	0.0666667	0.00234301
PF3D7_0710700	1	conserved Plasmodium protein, unknown function	201	10.9	3	0.0149254	0.000524554
PF3D7_0711000	1	AAA family ATPase, CDC48 subfamily	1229	7.5	7	0.00569569	0.000200176
PF3D7_0711400	1	histone deacetylase complex subunit SAP18, putative	728	8.2	10	0.0137363	0.000482763
PF3D7_0711500	1	regulator of chromosome condensation, putative	688	21.1	18	0.0261628	0.000919495
PF3D7_0713100	0.9496	Pfmc-2TM Maurer's cleft two transmembrane protein	231	5.6	1	0.004329	0.000152143
PF3D7_0714000	1	histone H2B variant	123	39	7	0.0569106	0.00200013
PF3D7_0714500	0.9999	transcription elongation factor s-II, putative	403	6.5	2	0.00496278	0.000174418
PF3D7_0715500	0.9859	ATP synthase subunit epsilon, mitochondrial, putative	71	21.1	1	0.0140845	0.000495002
PF3D7_0716100	1	protein SDA1, putative	1069	4.1	3	0.00280636	9.86299e-05
PF3D7_0716600	1	cysteine desulfurase	546	7.7	2	0.003663	0.000128737
PF3D7_0716800	1	eukaryotic translation initiation factor 3 subunit I, putative	327	12.5	3	0.00917431	0.000322432
PF3D7_0717500	0.9896	calcium-dependent protein kinase 4	528	4.2	2	0.00378788	0.000133126
PF3D7_0719600	1	60S ribosomal protein L11a, putative	173	22.5	7	0.0404624	0.00142206
PF3D7_0719700	1	40S ribosomal protein S10, putative	137	44.5	10	0.0729927	0.00256534
PF3D7_0719900	0.8886	conserved Plasmodium membrane protein, unknown function	3401	1.1	1	0.000294031	1.03338e-05
PF3D7_0720100	1	pre-rRNA-processing protein ESF2, putative	255	11.4	3	0.0117647	0.000413472
PF3D7_0721100	1	conserved protein, unknown function	244	9.8	2	0.00819672	0.000288075
PF3D7_0721200	1	conserved Plasmodium protein, unknown function	952	2.5	2	0.00210084	7.38343e-05
PF3D7_0721600	1	40S ribosomal protein S5, putative	195	17.4	7	0.0358974	0.00126162
PF3D7_0722000	1	conserved Plasmodium protein, unknown function	245	18.8	4	0.0163265	0.000573798
PF3D7_0722200	1	rhoptry-associated leucine zipper-like protein 1	749	3.9	4	0.00534045	0.000187691
PF3D7_0722400	1	Obg-like ATPase 1, putative	393	35.6	13	0.0330789	0.00116256
PF3D7_0722600	1	U3 small nucleolar RNA-associated protein 7, putative	602	15.1	7	0.0116279	0.000408664
PF3D7_0723900	1	RNA-binding protein, putative	1222	2.2	3	0.00245499	8.6281e-05
PF3D7_0724000	1	Rab GTPase activator and protein kinase, putative	1936	6.7	10	0.00516529	0.000181535
PF3D7_0724700	1	bromodomain protein 6, putative	3489	12.8	38	0.0108914	0.000382779
PF3D7_0725400	1	conserved Plasmodium protein, unknown function	109	26.6	2	0.0183486	0.000644865
PF3D7_0726500	1	ubiquitin carboxyl-terminal hydrolase, putative	3183	4.3	9	0.00282752	9.93736e-05
PF3D7_0727400	1	proteasome subunit alpha type-5, putative	256	16	4	0.015625	0.000549143
PF3D7_0727900	0.9866	conserved Plasmodium protein, unknown function	1923	1.3	1	0.000520021	1.82762e-05
PF3D7_0728600	1	RING zinc finger protein, putative	2162	2	4	0.00185014	6.50234e-05
PF3D7_0729400	0.9859	ribosome biogenesis protein BRX1, putative	416	2.6	1	0.00240385	8.44835e-05
PF3D7_0730200	0.8852	AP-4 complex subunit beta, putative	858	2	1	0.0011655	4.09617e-05
PF3D7_0731300	1	Plasmodium exported protein (PHISTb), unknown function	317	9.8	3	0.00946372	0.000332604
PF3D7_0731600	1	acyl-CoA synthetase	811	12.6	7	0.00863132	0.000303349
PF3D7_0801800	1	mannose-6-phosphate isomerase, putative	1011	27.4	42	0.041543	0.00146004
PF3D7_0802000	1	glutamate dehydrogenase, putative	1397	6.8	5	0.0035791	0.000125788
PF3D7_0802100	0.9845	AP2 domain transcription factor, putative	2577	0.7	1	0.000388048	1.3638e-05
PF3D7_0802200	1	1-cys peroxiredoxin	220	30.9	5	0.0227273	0.000798753
PF3D7_0802600	1	adenylyl cyclase beta	2279	2.2	4	0.00175516	6.16852e-05
PF3D7_0803000	1	peptidyl-prolyl cis-trans isomerase	677	5.6	3	0.00443131	0.000155739
PF3D7_0803100	1	U3 small nucleolar RNA-associated protein 14, putative	1245	4.8	5	0.00401606	0.000141145
PF3D7_0803600	0.8396	conserved Plasmodium protein, unknown function	1599	0.7	1	0.000625391	2.19794e-05
PF3D7_0803800	1	proteasome subunit beta type-4	265	10.2	3	0.0113208	0.000397869
PF3D7_0804500	1	conserved Plasmodium membrane protein, unknown function	6034	2.3	9	0.00149155	5.24207e-05
PF3D7_0804900	1	GTPase-activating protein, putative	491	7.1	3	0.00610998	0.000214736
PF3D7_0805700	1	serine/threonine protein kinase, FIKK family	1457	3.8	4	0.00274537	9.64863e-05
PF3D7_0805900	1	conserved protein, unknown function	249	19.3	3	0.0120482	0.000423435
PF3D7_0806000	0.9992	AAA family ATPase, putative	1212	3.2	2	0.00165017	5.79953e-05
PF3D7_0806500	0.9859	DnaJ protein, putative	675	1.9	1	0.00148148	5.20669e-05
PF3D7_0806700	0.9995	conserved Plasmodium membrane protein, unknown function	2572	1.3	2	0.000777605	2.7329e-05
PF3D7_0807100	0.9967	DNA helicase PSH3	1321	1.8	1	0.000757002	2.66049e-05
PF3D7_0807300	1	ras-related protein Rab-18	201	34.8	8	0.039801	0.00139881
PF3D7_0807500	1	proteasome subunit alpha type-6, putative	260	11.5	3	0.0115385	0.000405521
PF3D7_0807800	0.9845	26S proteasome regulatory subunit RPN10, putative	481	1.7	1	0.002079	7.30668e-05
PF3D7_0807900	1	tyrosine--tRNA ligase	373	4.6	2	0.00536193	0.000188446
PF3D7_0808400	0.9859	coatomer subunit epsilon, putative	278	5	1	0.00359712	0.000126421
PF3D7_0809600	0.8593	peptidase family C50, putative	5800	0.3	1	0.000172414	6.05951e-06
PF3D7_0810600	1	ATP-dependent RNA helicase DBP1, putative	941	16.8	12	0.0127524	0.000448185
PF3D7_0810800	1	hydroxymethyldihydropterin pyrophosphokinase-dihydropteroate synthase	706	6.5	4	0.00566572	0.000199123
PF3D7_0811400	1	conserved protein, unknown function	608	5.1	3	0.00493421	0.000173413
PF3D7_0811500	1	histone-arginine methyltransferase CARM1, putative	912	5.7	5	0.00548246	0.000192682
PF3D7_0811600	0.985	conserved protein, unknown function	1210	1.2	2	0.00165289	5.80911e-05
PF3D7_0812100	1	proteasome activator complex subunit 4, putative	2651	4.8	8	0.00301773	0.000106058
PF3D7_0812400	1	karyopherin alpha	545	24.6	10	0.0183486	0.000644865
PF3D7_0812500	1	RNA-binding protein, putative	958	6.8	5	0.00521921	0.00018343
PF3D7_0813000	1	protein KIC7	599	7.3	3	0.00500835	0.000176019
PF3D7_0813300	1	NPL domain-containing protein, putative	315	21	10	0.031746	0.00111572
PF3D7_0813400	1	conserved protein, unknown function	659	9.7	5	0.00758725	0.000266655
PF3D7_0813600	1	translation initiation factor SUI1, putative	268	19.8	3	0.011194	0.000393416
PF3D7_0813900	1	40S ribosomal protein S16, putative	144	52.8	34	0.236111	0.00829816
PF3D7_0814000	1	60S ribosomal protein L13-2, putative	215	45.1	38	0.176744	0.0062117
PF3D7_0814200	1	DNA/RNA-binding protein Alba 1	248	33.1	14	0.0564516	0.001984
PF3D7_0815200	1	importin subunit beta, putative	877	9.2	6	0.00684151	0.000240446
PF3D7_0815600	1	eukaryotic translation initiation factor 3 subunit G, putative	268	21.6	3	0.011194	0.000393416
PF3D7_0816000	1	ribosome assembly protein RRB1, putative	491	24.4	11	0.0224033	0.000787366
PF3D7_0817700	1	rhoptry neck protein 5	1156	16.5	18	0.0155709	0.000547243
PF3D7_0817900	1	high mobility group protein B2	99	29.3	6	0.0606061	0.00213001
PF3D7_0818000	0.9976	U4/U6.U5 small nuclear ribonucleoprotein, putative	372	7.8	2	0.00537634	0.000188952
PF3D7_0818200	1	14-3-3 protein	262	30.9	8	0.0305344	0.00107313
PF3D7_0818700	1	DNA helicase, putative	1223	4.3	4	0.00327065	0.000114947
PF3D7_0818900	1	heat shock protein 70	677	40.2	54	0.0797637	0.0028033
PF3D7_0819100	1	BRIX domain, putative	295	46.4	23	0.0779661	0.00274013
PF3D7_0819600	1	ubiquitin-like protein, putative	277	15.5	3	0.0108303	0.000380633
PF3D7_0819900	0.9817	U6 snRNA-associated Sm-like protein LSm3, putative	91	13.2	1	0.010989	0.00038621
PF3D7_0820700	1	2-oxoglutarate dehydrogenase E1 component	1038	8.6	7	0.00674374	0.00023701
PF3D7_0820900	0.9982	conserved Plasmodium protein, unknown function	1576	1.8	2	0.00126904	4.46004e-05
PF3D7_0821000	1	conserved Plasmodium protein, unknown function	514	3.9	2	0.00389105	0.000136751
PF3D7_0821200	0.9845	conserved protein, unknown function	191	8.9	1	0.0052356	0.000184006
PF3D7_0821300	1	ATP-dependent RNA helicase DHX36, putative	867	19.1	18	0.0207612	0.000729657
PF3D7_0821700	1	60S ribosomal protein L22, putative	139	19.4	9	0.0647482	0.00227558
PF3D7_0822300	0.9817	small nuclear ribonucleoprotein G, putative	83	15.7	1	0.0120482	0.000423435
PF3D7_0822600	1	protein transport protein SEC23	759	22.4	11	0.0144928	0.00050935
PF3D7_0822800	1	U5 small nuclear ribonucleoprotein 40 kDa protein, putative	324	10.2	2	0.00617284	0.000216945
PF3D7_0823200	1	RNA-binding protein, putative	286	25.2	6	0.020979	0.000737311
PF3D7_0823300	1	histone acetyltransferase GCN5	1465	6.4	6	0.00409556	0.000143939
PF3D7_0824800	1	conserved Plasmodium membrane protein, unknown function	1276	4.1	4	0.0031348	0.000110173
PF3D7_0825500	1	protein KRI1, putative	630	19.4	10	0.015873	0.000557859
PF3D7_0825700	0.9957	crystalloid-specific PH domain-containing protein, putative	305	6.9	2	0.00655738	0.00023046
PF3D7_0826100	0.9628	HECT-like E3 ubiquitin ligase, putative	8591	0.5	1	0.000116401	4.09092e-06
PF3D7_0826500	0.9859	ubiquitin conjugation factor E4 B, putative	1326	0.8	1	0.000754148	2.65046e-05
PF3D7_0826700	1	receptor for activated c kinase	323	36.8	12	0.0371517	0.0013057
PF3D7_0827000	1	ATP-dependent RNA helicase DBP10, putative	1289	19.4	26	0.0201707	0.000708901
PF3D7_0827900	1	protein disulfide-isomerase	483	32.1	12	0.0248447	0.000873171
PF3D7_0828200	1	leucine--tRNA ligase, putative	1481	3.7	2	0.00135044	4.74614e-05
PF3D7_0828300	1	conserved protein, unknown function	552	15	15	0.0271739	0.000955031
PF3D7_0828500	0.9845	translation initiation factor eIF-2B subunit alpha, putative	342	4.7	1	0.00292398	0.000102764
PF3D7_0829100	0.8459	coiled-coil domain-containing protein 124, putative	216	3.7	1	0.00462963	0.000162709
PF3D7_0831400	1	Plasmodium exported protein, unknown function	302	13.6	14	0.0463576	0.00162924
PF3D7_0831600	0.9997	cytoadherence linked asexual protein 8	1394	3.2	3	0.00215208	7.56352e-05
PF3D7_0901800	0.8469	Plasmodium exported protein, unknown function	269	3	1	0.00371747	0.000130651
PF3D7_0903200	1	ras-related protein RAB7	206	40.3	7	0.0339806	0.00119425
PF3D7_0903400	1	ATP-dependent RNA helicase DDX60, putative	2536	9.4	19	0.00749211	0.000263311
PF3D7_0903700	1	alpha tubulin 1	453	30.9	19	0.0419426	0.00147408
PF3D7_0903900	1	60S ribosomal protein L32	131	45	88	0.671756	0.0236089
PF3D7_0904100	0.9986	AP-4 complex subunit epsilon, putative	1388	2.8	2	0.00144092	5.06414e-05
PF3D7_0904700	1	bacterial histone-like protein	189	34.9	4	0.021164	0.000743812
PF3D7_0904800	1	replication protein A1, small fragment	484	8.7	4	0.00826446	0.000290456
PF3D7_0905400	1	high molecular weight rhoptry protein 3	897	26.3	28	0.0312152	0.00109706
PF3D7_0906700	1	leucine-rich repeat protein	488	13.9	6	0.0122951	0.000432112
PF3D7_0907400	0.9999	ATP-dependent protease ATPase subunit ClpY	922	3.9	2	0.0021692	7.62367e-05
PF3D7_0907600	0.9988	translation initiation factor SUI1, putative	818	3.2	2	0.00244499	8.59294e-05
PF3D7_0908600	0.9806	ribosomal RNA methyltransferase, putative	507	3.9	2	0.00394477	0.00013864
PF3D7_0908700	0.9845	tRNA pseudouridine synthase, putative	312	4.2	1	0.00320513	0.000112645
PF3D7_0909400	0.9963	exoribonuclease, putative	1311	3.6	3	0.00228833	8.04237e-05
PF3D7_0910100	0.9995	exportin-7, putative	1198	2.4	2	0.00166945	5.8673e-05
PF3D7_0912500	0.9996	SAP domain-containing protein, putative	288	5.6	2	0.00694444	0.000244063
PF3D7_0913000	0.9845	conserved protein, unknown function	147	10.2	1	0.00680272	0.000239083
PF3D7_0913200	1	elongation factor 1-beta	276	14.5	4	0.0144928	0.00050935
PF3D7_0914700	0.9496	major facilitator superfamily-related transporter, putative	516	3.3	1	0.00193798	6.81107e-05
PF3D7_0915400	1	ATP-dependent 6-phosphofructokinase	1418	37.3	52	0.0366714	0.00128882
PF3D7_0916700	0.9859	RNA-binding protein musashi, putative	388	3.4	1	0.00257732	9.05802e-05
PF3D7_0917600	1	pre-mRNA-splicing factor ATP-dependent RNA helicase PRP43, putative	820	3.9	3	0.00365854	0.00012858
PF3D7_0917900	1	heat shock protein 70	652	37.9	21	0.0322086	0.00113198
PF3D7_0918000	1	glideosome-associated protein 50	396	5.1	2	0.00505051	0.000177501
PF3D7_0918100	1	cytochrome b5-like heme/steroid binding protein, putative	130	15.4	2	0.0153846	0.000540694
PF3D7_0918300	1	eukaryotic translation initiation factor 3 subunit F, putative	320	15.9	4	0.0125	0.000439314
PF3D7_0918900	1	gamma-glutamylcysteine synthetase	1063	4.2	4	0.00376294	0.000132249
PF3D7_0919000	1	nucleosome assembly protein	269	40.9	12	0.0446097	0.00156781
PF3D7_0919400	1	protein disulfide-isomerase PDI-Trans	515	16.3	4	0.00776699	0.000272972
PF3D7_0920800	0.9998	inosine-5'-monophosphate dehydrogenase	510	4.1	2	0.00392157	0.000137824
PF3D7_0921200	1	conserved Plasmodium membrane protein, unknown function	2302	9.4	22	0.00955691	0.000335879
PF3D7_0921700	0.9845	conserved protein, unknown function	569	1.8	1	0.00175747	6.17665e-05
PF3D7_0921800	0.9845	ribosome production factor 1, putative	328	4.3	1	0.00304878	0.00010715
PF3D7_0921900	1	conserved Plasmodium protein, unknown function	248	25	8	0.0322581	0.00113371
PF3D7_0922100	1	ubiquitin-like protein, putative	1542	12.8	16	0.0103761	0.000364671
PF3D7_0922200	1	S-adenosylmethionine synthetase	402	42.5	18	0.0447761	0.00157366
PF3D7_0922500	1	phosphoglycerate kinase	416	37	19	0.0456731	0.00160519
PF3D7_0922600	1	glutamine synthetase, putative	543	5.2	2	0.00368324	0.000129448
PF3D7_0922800	1	conserved Plasmodium protein, unknown function	4255	21.4	100	0.0235018	0.000825973
PF3D7_0923900	1	polyadenylate-binding protein 2, putative	202	27.7	4	0.019802	0.000695943
PF3D7_0924100	1	conserved Plasmodium protein, unknown function	698	4.6	3	0.00429799	0.000151054
PF3D7_0925200	0.9368	ribosomal RNA-processing protein 8, putative	413	3.9	1	0.00242131	8.50972e-05
PF3D7_0925700	0.9859	histone deacetylase 1	449	4.5	1	0.00222717	7.82742e-05
PF3D7_0925900	0.9859	lipocalin	217	7.4	1	0.00460829	0.000161959
PF3D7_0927600	1	RNA-binding protein, putative	595	7.2	2	0.00336134	0.000118135
PF3D7_0928500	1	conserved Plasmodium protein, unknown function	154	13.6	3	0.0194805	0.000684645
PF3D7_0928800	1	serine/threonine protein kinase, putative	820	8.8	5	0.00609756	0.0002143
PF3D7_0929000	1	transcription initiation factor TFIID subunit 7, putative	397	7.8	2	0.00503778	0.000177054
PF3D7_0929200	1	RNA-binding protein, putative	289	27.7	8	0.0276817	0.000972876
PF3D7_0929400	1	high molecular weight rhoptry protein 2	1378	43.3	66	0.0478955	0.00168329
PF3D7_0930300	1	merozoite surface protein 1	1720	16.8	34	0.0197674	0.000694729
PF3D7_0931100	1	nucleolar protein Nop52, putative	825	13.7	8	0.00969697	0.000340801
PF3D7_0931800	0.9845	proteasome subunit beta type-6, putative	282	5.7	1	0.0035461	0.000124628
PF3D7_0932800	1	importin alpha re-exporter, putative	1342	6.3	9	0.00670641	0.000235698
PF3D7_0933200	1	calcyclin-binding protein, putative	200	12	3	0.015	0.000527177
PF3D7_0933500	0.9989	gamma-tubulin complex component, putative	1512	1.6	2	0.00132275	4.64883e-05
PF3D7_0934500	1	V-type proton ATPase subunit E, putative	235	9.8	3	0.012766	0.000448661
PF3D7_0934800	1	cAMP-dependent protein kinase catalytic subunit	342	12.3	6	0.0175439	0.000616581
PF3D7_0935800	1	cytoadherence linked asexual protein 9	1340	11.1	14	0.0104478	0.000367188
PF3D7_0936800	1	Plasmodium exported protein (PHISTc), unknown function	383	18.5	7	0.0182768	0.000642339
PF3D7_1001600	0.9859	exported lipase 2	763	2	1	0.00131062	4.60618e-05
PF3D7_1002700	0.9845	conserved Plasmodium protein, unknown function	944	1.7	1	0.00105932	3.723e-05
PF3D7_1003500	1	40S ribosomal protein S20e, putative	118	9.3	3	0.0254237	0.00089352
PF3D7_1004000	1	60S ribosomal protein L13, putative	202	19.3	7	0.0346535	0.0012179
PF3D7_1004200	1	WD repeat-containing protein, putative	3013	2.1	4	0.00132758	4.6658e-05
PF3D7_1004300	1	E3 ubiquitin-protein ligase, putative	1130	6.7	5	0.00442478	0.000155509
PF3D7_1004400	1	RNA-binding protein, putative	880	10.3	8	0.00909091	0.000319501
PF3D7_1005100	1	U3 small nucleolar RNA-associated protein 25, putative	1131	8.9	11	0.00972591	0.000341818
PF3D7_1005500	1	regulator of nonsense transcripts 1, putative	1579	2.2	2	0.00126662	4.45157e-05
PF3D7_1006200	1	DNA/RNA-binding protein Alba 3	107	59.8	6	0.0560748	0.00197076
PF3D7_1006600	0.9998	phosducin-like protein 3, putative	193	19.7	2	0.0103627	0.000364198
PF3D7_1006700	0.9999	conserved Plasmodium protein, unknown function	383	9.4	2	0.00522193	0.000183526
PF3D7_1006800	1	G-strand-binding protein 2	246	14.6	4	0.0162602	0.000571466
PF3D7_1007700	1	AP2 domain transcription factor AP2-I	1597	6.9	8	0.00500939	0.000176056
PF3D7_1007900	1	eukaryotic translation initiation factor 3 subunit D, putative	543	19.3	11	0.0202578	0.000711964
PF3D7_1008000	1	histone deacetylase 2	2379	2	3	0.00126103	4.43192e-05
PF3D7_1008100	1	PHD finger protein PHD1	3853	7.1	19	0.00493122	0.000173308
PF3D7_1008400	1	26S protease regulatory subunit 4, putative	448	30.4	9	0.0200893	0.000706041
PF3D7_1008700	1	tubulin beta chain	445	36.2	29	0.0651685	0.00229036
PF3D7_1008800	1	nucleolar protein 5, putative	469	31.1	15	0.0319829	0.00112404
PF3D7_1008900	1	adenylate kinase	242	10.7	2	0.00826446	0.000290456
PF3D7_1009700	0.9587	tubulin--tyrosine ligase, putative	553	6	3	0.00542495	0.000190661
PF3D7_1010100	1	PI31 domain-containing protein, putative	298	15.8	3	0.0100671	0.00035381
PF3D7_1010200	0.9944	DNA2/NAM7 helicase, putative	1839	2.6	2	0.00108755	3.8222e-05
PF3D7_1010600	1	eukaryotic translation initiation factor 2 subunit beta	222	34.7	13	0.0585586	0.00205805
PF3D7_1011800	1	PRE-binding protein	1139	27.9	51	0.0447761	0.00157366
PF3D7_1012400	1	hypoxanthine-guanine phosphoribosyltransferase	231	41.6	8	0.034632	0.00121715
PF3D7_1012600	1	GMP synthase [glutamine-hydrolyzing]	555	7.6	3	0.00540541	0.000189974
PF3D7_1012700	0.9845	NLI interacting factor-like phosphatase, putative	1438	0.7	1	0.00069541	2.44403e-05
PF3D7_1012900	1	autophagy-related protein 18	380	22.6	8	0.0210526	0.000739898
PF3D7_1013600	1	conserved Plasmodium protein, unknown function	2238	2.2	3	0.00134048	4.71114e-05
PF3D7_1014300	1	SPRY domain-containing protein, putative	2379	2.1	4	0.00168138	5.90923e-05
PF3D7_1014600	1	transcriptional coactivator ADA2	2578	1.5	4	0.00155159	5.45309e-05
PF3D7_1014900	1	protein KIC8	2279	2.8	4	0.00175516	6.16852e-05
PF3D7_1015300	0.9981	methionine aminopeptidase 1b, putative	517	7.5	1	0.00193424	6.7979e-05
PF3D7_1015600	1	heat shock protein 60	580	16.9	6	0.0103448	0.00036357
PF3D7_1015800	0.9562	ribonucleoside-diphosphate reductase small chain, putative	335	3.3	1	0.00298507	0.000104911
PF3D7_1015900	1	enolase	446	46.6	28	0.0627803	0.00220642
PF3D7_1016200	0.9776	Rab3 GTPase-activating protein non-catalytic subunit, putative	560	1.6	1	0.00178571	6.27592e-05
PF3D7_1016300	1	GBP130 protein	824	39.7	4	0.00485437	0.000170607
PF3D7_1016400	1	serine/threonine protein kinase, FIKK family	609	8.5	5	0.00821018	0.000288548
PF3D7_1017000	1	DNA polymerase delta catalytic subunit	1094	2.9	2	0.00182815	6.42507e-05
PF3D7_1018600	1	tRNA wybutosine-synthesizing protein, putative	1904	3.7	6	0.00315126	0.000110751
PF3D7_1019400	1	60S ribosomal protein L30e, putative	108	25	9	0.0833333	0.00292876
PF3D7_1020700	1	N-acetyltransferase, GNAT family, putative	1269	13.2	20	0.0157604	0.000553903
PF3D7_1020900	1	ADP-ribosylation factor 1	181	70.7	18	0.0994475	0.0034951
PF3D7_1021800	1	schizont egress antigen-1	2074	6.9	9	0.00433944	0.00015251
PF3D7_1021900	1	PHAX domain-containing protein, putative	2290	16.1	29	0.0126638	0.000445069
PF3D7_1022100	1	methyltransferase, putative	259	32.4	13	0.0501931	0.00176404
PF3D7_1022400	0.9995	serine/arginine-rich splicing factor 4	538	3.7	2	0.00371747	0.000130651
PF3D7_1022600	1	kelch protein K10	891	7.3	6	0.00673401	0.000236668
PF3D7_1023900	1	chromodomain-helicase-DNA-binding protein 1 homolog, putative	3328	4.6	18	0.00540865	0.000190088
PF3D7_1025000	1	Eps15-like protein	980	6	4	0.00408163	0.00014345
PF3D7_1026000	1	conserved Plasmodium protein, unknown function	363	20.9	16	0.0440771	0.0015491
PF3D7_1026800	1	40S ribosomal protein S2	263	29.3	4	0.0152091	0.000534527
PF3D7_1027100	1	U3 small nucleolar ribonucleoprotein protein MPP10, putative	772	8.2	3	0.00388601	0.000136574
PF3D7_1027300	1	peroxiredoxin	393	36.4	61	0.155216	0.0054551
PF3D7_1027800	1	60S ribosomal protein L3	386	49.5	166	0.430052	0.0151142
PF3D7_1028000	0.9749	methyltransferase, putative	593	1.9	1	0.00168634	5.92667e-05
PF3D7_1028300	1	rRNA-processing protein EBP2, putative	315	33	10	0.031746	0.00111572
PF3D7_1029600	1	adenosine deaminase	367	29.4	10	0.027248	0.000957633
PF3D7_1032700	1	conserved Plasmodium protein, unknown function	553	16.1	3	0.00542495	0.000190661
PF3D7_1033100	1	S-adenosylmethionine decarboxylase/ornithine decarboxylase	1434	3.1	4	0.0027894	9.80339e-05
PF3D7_1033200	1	early transcribed membrane protein 10.2	355	17.5	6	0.0169014	0.000594002
PF3D7_1033400	1	haloacid dehalogenase-like hydrolase	288	9	2	0.00694444	0.000244063
PF3D7_1033600	0.9991	pre-mRNA-splicing factor CEF1, putative	915	3.2	2	0.00218579	7.682e-05
PF3D7_1033700	0.9994	bromodomain protein 1	488	6.6	2	0.00409836	0.000144037
PF3D7_1034000	0.9999	Sec1 family protein, putative	663	3.6	2	0.00301659	0.000106019
PF3D7_1034900	1	methionine--tRNA ligase	889	20	14	0.015748	0.000553467
PF3D7_1035000	0.9654	U2 snRNA/tRNA pseudouridine synthase, putative	993	2.5	1	0.00100705	3.53929e-05
PF3D7_1036900	1	conserved Plasmodium protein, unknown function	1681	14.9	24	0.0142772	0.000501775
PF3D7_1037300	1	ADP,ATP carrier protein 1	301	12	4	0.013289	0.000467045
PF3D7_1102200	0.9339	DnaJ protein, putative	566	6.5	1	0.00176678	6.20939e-05
PF3D7_1103100	1	60S acidic ribosomal protein P1, putative	118	65.3	6	0.0508475	0.00178704
PF3D7_1104000	1	phenylalanine--tRNA ligase beta subunit	623	7.2	2	0.00321027	0.000112825
PF3D7_1104100	0.9859	syntaxin, Qa-SNARE family	347	4.9	1	0.00288184	0.000101283
PF3D7_1104200	1	chromatin remodeling protein	1426	7.9	12	0.00841515	0.000295751
PF3D7_1104400	1	thioredoxin-like mero protein	424	22.9	13	0.0306604	0.00107756
PF3D7_1105000	1	histone H4	103	52.4	28	0.271845	0.00955402
PF3D7_1105100	1	histone H2B	117	46.2	60	0.512821	0.0180231
PF3D7_1105400	1	40S ribosomal protein S4, putative	261	42.5	29	0.111111	0.00390502
PF3D7_1105700	1	tRNA-splicing ligase RtcB, putative	506	14.8	5	0.00988142	0.000347284
PF3D7_1105800	1	conserved Apicomplexan protein, unknown function	266	16.5	3	0.0112782	0.000396374
PF3D7_1106000	1	RuvB-like helicase 2	475	15.2	5	0.0105263	0.000369949
PF3D7_1106700	1	DNA replication ATP-dependent helicase/nuclease DNA2, putative	1024	11.9	9	0.00878906	0.000308893
PF3D7_1107200	1	conserved protein, unknown function	713	19.2	9	0.0126227	0.000443627
PF3D7_1107300	0.9817	polyadenylate-binding protein-interacting protein 1, putative	3334	1	1	0.00029994	1.05414e-05
PF3D7_1107400	1	DNA repair protein RAD51	350	14	4	0.0114286	0.000401659
PF3D7_1107700	1	pescadillo homolog	643	23.3	18	0.0279938	0.000983845
PF3D7_1107800	1	AP2 domain transcription factor, putative	1828	3.7	6	0.00328228	0.000115356
PF3D7_1108000	1	IWS1-like protein, putative	568	9	3	0.00528169	0.000185626
PF3D7_1108400	1	casein kinase 2, alpha subunit	335	41.5	12	0.0358209	0.00125893
PF3D7_1108500	1	succinate--CoA ligase [ADP-forming] subunit alpha, putative	327	9.2	2	0.00611621	0.000214955
PF3D7_1108600	0.9445	endoplasmic reticulum-resident calcium binding protein	343	5.2	1	0.00291545	0.000102464
PF3D7_1108700	1	heat shock protein J2	540	23.7	11	0.0203704	0.000715919
PF3D7_1109400	0.9986	essential nuclear protein 1, putative	436	3	2	0.00458716	0.000161216
PF3D7_1109900	1	60S ribosomal protein L36	112	16.1	3	0.0267857	0.000941388
PF3D7_1110400	1	RNA-binding protein, putative	1483	8.8	12	0.00809171	0.000284384
PF3D7_1111200	0.9817	conserved protein, unknown function	594	1.9	1	0.0016835	5.91669e-05
PF3D7_1112100	1	conserved Plasmodium protein, unknown function	2460	8.7	15	0.00609756	0.0002143
PF3D7_1113100	0.9817	protein tyrosine phosphatase	218	7.8	1	0.00458716	0.000161216
PF3D7_1113400	1	ubiquitin domain-containing protein DSK2, putative	388	15.2	3	0.00773196	0.000271741
PF3D7_1115600	0.981	peptidyl-prolyl cis-trans isomerase	195	8.7	2	0.0102564	0.000360463
PF3D7_1115800	0.9845	conserved Plasmodium protein, unknown function	304	3.6	1	0.00328947	0.000115609
PF3D7_1116200	1	pyridoxine biosynthesis protein PDX2	219	19.6	3	0.0136986	0.00048144
PF3D7_1116700	1	dipeptidyl aminopeptidase 1	700	10.1	4	0.00571429	0.000200829
PF3D7_1116800	1	heat shock protein 101	906	14.8	12	0.013245	0.000465498
PF3D7_1117100	1	ubiquitin carboxyl-terminal hydrolase UCH54	465	8.4	3	0.00645161	0.000226743
PF3D7_1117300	0.9206	conserved protein, unknown function	128	7.8	1	0.0078125	0.000274571
PF3D7_1117700	1	GTP-binding nuclear protein RAN/TC4	214	49.5	10	0.046729	0.0016423
PF3D7_1118100	0.8565	AP-1 complex subunit sigma, putative	155	5.8	1	0.00645161	0.000226743
PF3D7_1118200	1	heat shock protein 90, putative	930	16.7	10	0.0107527	0.000377905
PF3D7_1118300	1	insulinase, putative	1488	5.5	8	0.00537634	0.000188952
PF3D7_1118500	1	nucleolar protein 56, putative	594	20	9	0.0151515	0.000532502
PF3D7_1119100	1	tRNA m(1)G methyltransferase, putative	324	7.1	2	0.00617284	0.000216945
PF3D7_1120000	1	conserved protein, unknown function	1070	19.4	6	0.00560748	0.000197076
PF3D7_1120100	1	phosphoglycerate mutase, putative	250	59.6	14	0.056	0.00196813
PF3D7_1120400	0.9408	alpha/beta hydrolase fold domain containing protein, putative	382	6.5	3	0.0078534	0.000276009
PF3D7_1120500	0.9817	tRNA nucleotidyltransferase, putative	791	2	1	0.00126422	4.44313e-05
PF3D7_1121600	1	exported protein 1	162	18.5	6	0.037037	0.00130167
PF3D7_1121700	1	protein GCN20	815	9.7	7	0.00858896	0.00030186
PF3D7_1122200	1	JmjC domain-containing protein 3	446	14.8	8	0.0179372	0.000630406
PF3D7_1122400	0.9998	conserved Plasmodium protein, unknown function	851	8.7	3	0.00352526	0.000123896
PF3D7_1123000	1	conserved Plasmodium protein, unknown function	2467	7.5	15	0.00608026	0.000213692
PF3D7_1123100	1	calcium-dependent protein kinase 7	2265	3.1	4	0.001766	6.20665e-05
PF3D7_1123400	1	eukaryotic peptide chain release factor GTP-binding subunit, putative	555	8.3	2	0.0036036	0.000126649
PF3D7_1123900	1	13 kDa ribonucleoprotein-associated protein, putative	145	29	4	0.0275862	0.000969521
PF3D7_1124300	1	conserved protein, unknown function	525	6.5	3	0.00571429	0.000200829
PF3D7_1124600	1	ethanolamine kinase	423	12.1	6	0.0141844	0.000498513
PF3D7_1124700	0.9859	GrpE protein homolog, mitochondrial, putative	301	5.6	1	0.00332226	0.000116761
PF3D7_1124800	0.9956	ribosome biogenesis regulatory protein, putative	246	6.9	3	0.0121951	0.000428599
PF3D7_1124900	1	60S ribosomal protein L35, putative	124	33.9	22	0.177419	0.00623543
PF3D7_1126000	1	threonine--tRNA ligase	1013	3.1	2	0.00197433	6.93882e-05
PF3D7_1126200	1	40S ribosomal protein S18, putative	156	54.5	30	0.192308	0.00675868
PF3D7_1126500	1	WD repeat-containing protein, putative	1368	9.6	9	0.00657895	0.000231218
PF3D7_1127100	1	deoxyuridine 5'-triphosphate nucleotidohydrolase	173	20.2	2	0.0115607	0.000406302
PF3D7_1127600	1	CRAL/TRIO domain-containing protein, putative	297	17.5	5	0.016835	0.000591669
PF3D7_1128100	1	prefoldin subunit 5, putative	248	24.2	5	0.0201613	0.000708571
PF3D7_1128200	1	multiprotein-bridging factor 1, putative	136	28.7	4	0.0294118	0.00103368
PF3D7_1129000	1	spermidine synthase	321	7.5	2	0.00623053	0.000218973
PF3D7_1129100	1	parasitophorous vacuolar protein 1	452	5.3	2	0.00442478	0.000155509
PF3D7_1129200	1	26S proteasome regulatory subunit RPN7, putative	393	11.7	3	0.00763359	0.000268283
PF3D7_1129400	1	rRNA (cytosine-C(5))-methyltransferase, putative	634	4.6	3	0.00473186	0.000166302
PF3D7_1130100	1	60S ribosomal protein L38	87	63.2	82	0.942529	0.0331253
PF3D7_1130200	1	60S ribosomal protein P0	316	33.2	10	0.0316456	0.00111219
PF3D7_1130400	1	26S protease regulatory subunit 6A, putative	439	36	11	0.0250569	0.00088063
PF3D7_1130700	1	structural maintenance of chromosomes protein 1, putative	1818	4.6	6	0.00330033	0.000115991
PF3D7_1132000	0.9845	ubiquitin-like protein, putative	882	1	1	0.00113379	3.98471e-05
PF3D7_1132200	1	T-complex protein 1 subunit alpha	544	37.3	19	0.0349265	0.0012275
PF3D7_1132300	0.9859	nucleic acid binding protein, putative	273	4	1	0.003663	0.000128737
PF3D7_1133100	0.9713	conserved Plasmodium protein, unknown function	1057	3.4	2	0.00189215	6.64998e-05
PF3D7_1133200	1	conserved Plasmodium protein, unknown function	2072	3.3	5	0.00241313	8.48097e-05
PF3D7_1133800	1	RNA (uracil-5-)methyltransferase, putative	857	7.1	5	0.00583431	0.000205047
PF3D7_1134000	1	heat shock protein 70	663	22.9	10	0.015083	0.000530093
PF3D7_1134100	1	protein disulfide-isomerase, putative	423	19.4	7	0.0165485	0.000581598
PF3D7_1134200	1	conserved Plasmodium protein, unknown function	1805	2	3	0.00166205	5.8413e-05
PF3D7_1135100	1	protein phosphatase PPM8, putative	689	5.7	3	0.00435414	0.000153027
PF3D7_1135400	1	HotDog domain-containing protein, putative	245	9	2	0.00816327	0.000286899
PF3D7_1136300	1	tudor staphylococcal nuclease	1098	20.7	20	0.0182149	0.000640166
PF3D7_1136400	1	signal recognition particle subunit SRP72, putative	886	8.2	5	0.00564334	0.000198336
PF3D7_1136600	0.9085	conserved Plasmodium protein, unknown function	1322	2	1	0.00075643	2.65848e-05
PF3D7_1138500	1	protein phosphatase PPM2	924	10.8	7	0.00757576	0.000266251
PF3D7_1138700	0.9999	protein KIC5	1870	0.9	2	0.00106952	3.75884e-05
PF3D7_1138800	1	WD repeat-containing protein, putative	1920	1.5	2	0.00104167	3.66095e-05
PF3D7_1139800	1	conserved Plasmodium protein, unknown function	2213	3.8	6	0.00271125	9.52873e-05
PF3D7_1140400	0.9859	conserved Plasmodium protein, unknown function	167	9.6	1	0.00598802	0.00021045
PF3D7_1141300	1	apical polar ring protein APR1, putative	1012	2.2	3	0.00296443	0.000104185
PF3D7_1142100	1	conserved Plasmodium protein, unknown function	2738	2.3	5	0.00182615	6.41803e-05
PF3D7_1142500	1	60S ribosomal protein L28	127	46.5	12	0.0944882	0.0033208
PF3D7_1142600	1	60S ribosomal protein L35ae, putative	140	25.7	14	0.1	0.00351451
PF3D7_1142700	0.9999	methyltransferase, putative	615	3.3	2	0.00325203	0.000114293
PF3D7_1143400	1	translation initiation factor eIF-1A, putative	155	21.3	4	0.0258065	0.000906971
PF3D7_1144000	1	40S ribosomal protein S21	82	24.4	2	0.0243902	0.000857198
PF3D7_1144600	1	transcription initiation factor IIF subunit beta, putative	317	8.2	2	0.00630915	0.000221736
PF3D7_1144900	1	ras-related protein Rab-6	207	15.5	5	0.0241546	0.000848916
PF3D7_1145100	1	coatomer subunit gamma, putative	1068	3.7	3	0.00280899	9.87223e-05
PF3D7_1145400	1	dynamin-like protein	837	17.8	11	0.0131422	0.000461883
PF3D7_1146000	0.9997	ribosome assembly protein 4, putative	645	4	2	0.00310078	0.000108977
PF3D7_1147300	1	conserved Plasmodium protein, unknown function	1361	7.2	8	0.00587803	0.000206584
PF3D7_1149000	0.8168	antigen 332, DBL-like protein	6093	0.3	3	0.000492368	1.73044e-05
PF3D7_1149400	1	Plasmodium exported protein, unknown function	209	11	2	0.00956938	0.000336317
PF3D7_1200600	0.9225	erythrocyte membrane protein 1, PfEMP1	3056	1.8	2	0.00065445	2.30007e-05
PF3D7_1201100	0.9981	RESA-like protein with PHIST and DnaJ domains	900	2.8	1	0.00111111	3.90502e-05
PF3D7_1201900	1	conserved protein, unknown function	207	18.8	3	0.0144928	0.00050935
PF3D7_1202600	0.999	nuclear export mediator factor NEMF, putative	2180	2.7	2	0.000917431	3.22432e-05
PF3D7_1202900	1	high mobility group protein B1	97	35.1	11	0.113402	0.00398553
PF3D7_1203200	0.9859	signal recognition particle subunit SRP14	104	20.2	1	0.00961538	0.000337934
PF3D7_1203700	1	nucleosome assembly protein	347	30.5	7	0.0201729	0.00070898
PF3D7_1203900	1	ubiquitin-conjugating enzyme E2	147	25.9	4	0.0272109	0.00095633
PF3D7_1204300	1	eukaryotic translation initiation factor 5A	161	32.3	4	0.0248447	0.000873171
PF3D7_1205600	1	tetratricopeptide repeat protein, putative	333	27.6	7	0.021021	0.000738787
PF3D7_1205800	0.9991	high mobility group protein B3, putative	2284	2.1	2	0.000875657	3.07751e-05
PF3D7_1206200	1	eukaryotic translation initiation factor 3 subunit C, putative	984	12.8	11	0.0111789	0.000392883
PF3D7_1206700	1	eukaryotic translation initiation factor 5, putative	565	4.1	2	0.00353982	0.000124408
PF3D7_1206800	0.9995	conserved Plasmodium protein, unknown function	727	3.4	2	0.00275103	9.66854e-05
PF3D7_1207000	1	conserved Plasmodium protein, unknown function	2612	6	15	0.00574273	0.000201829
PF3D7_1207100	1	pre-rRNA-processing protein ESF1, putative	840	8.2	6	0.00714286	0.000251037
PF3D7_1208900	1	protein phosphatase PPM11, putative	1442	5.5	8	0.00554785	0.00019498
PF3D7_1209000	1	mago-binding protein, putative	167	21	3	0.0179641	0.00063135
PF3D7_1210600	1	kelch protein, putative	1065	11.6	11	0.0103286	0.000363001
PF3D7_1211400	1	heat shock protein DNAJ homologue Pfj4	244	23.4	5	0.0204918	0.000720187
PF3D7_1211600	1	lysine-specific histone demethylase 1, putative	2961	4	11	0.00371496	0.000130563
PF3D7_1211700	1	DNA replication licensing factor MCM5, putative	758	14.4	8	0.0105541	0.000370925
PF3D7_1211900	0.9535	non-SERCA-type Ca2+ -transporting P-ATPase	1264	0.6	1	0.000791139	2.78047e-05
PF3D7_1212000	1	glutathione peroxidase-like thioredoxin peroxidase	205	23.4	3	0.0146341	0.000514319
PF3D7_1212700	1	eukaryotic translation initiation factor 3 subunit A, putative	1377	16.3	14	0.010167	0.000357322
PF3D7_1212900	0.9859	bromodomain protein 2, putative	1088	1.1	1	0.000919118	3.23025e-05
PF3D7_1213800	1	proline--tRNA ligase	746	9.9	5	0.00670241	0.000235557
PF3D7_1213900	1	W2 domain-containing protein, putative	1137	4.6	3	0.00263852	9.27312e-05
PF3D7_1215000	0.9859	thioredoxin peroxidase 2	216	9.3	1	0.00462963	0.000162709
PF3D7_1215300	1	10 kDa chaperonin	103	35.9	2	0.0194175	0.00068243
PF3D7_1216000	1	serine--tRNA ligase, putative	618	12.3	4	0.00647249	0.000227477
PF3D7_1216200	1	glycerol-3-phosphate dehydrogenase [NAD(+)], putative	367	10.1	3	0.00817439	0.00028729
PF3D7_1216300	1	signal recognition particle subunit SRP19	152	46.1	6	0.0394737	0.00138731
PF3D7_1216900	1	DNA-binding chaperone, putative	939	10	11	0.0117146	0.000411711
PF3D7_1217200	1	multiple RNA-binding domain-containing protein 1, putative	1119	8.7	9	0.0080429	0.000282669
PF3D7_1217900	1	PPPDE peptidase domain-containing protein, putative	483	5.6	2	0.00414079	0.000145529
PF3D7_1218400	0.9668	triose or hexose phosphate/phosphate translocator, putative	478	2.5	1	0.00209205	7.35254e-05
PF3D7_1218500	0.9991	dynamin-like protein, putative	1061	2.8	3	0.00282752	9.93736e-05
PF3D7_1219000	0.9987	formin 2	2974	1	2	0.000672495	2.36349e-05
PF3D7_1219100	1	clathrin heavy chain, putative	1997	18.4	29	0.0145218	0.00051037
PF3D7_1220400	1	debranching enzyme-associated ribonuclease, putative	519	10.8	5	0.00963391	0.000338585
PF3D7_1220900	1	heterochromatin protein 1	266	18.4	3	0.0112782	0.000396374
PF3D7_1222300	1	endoplasmin, putative	821	48.8	39	0.047503	0.0016695
PF3D7_1223100	1	cAMP-dependent protein kinase regulatory subunit	441	35.4	16	0.0362812	0.00127511
PF3D7_1223300	1	DNA gyrase subunit A	1222	14.4	15	0.012275	0.000431405
PF3D7_1223600	1	conserved Plasmodium protein, unknown function	1560	9.2	13	0.00833333	0.000292876
PF3D7_1224000	1	GTP cyclohydrolase 1	389	23.7	15	0.0385604	0.00135521
PF3D7_1224300	1	polyadenylate-binding protein 1, putative	875	12	9	0.0102857	0.000361493
PF3D7_1224500	1	histone chaperone ASF1	273	18.7	3	0.010989	0.00038621
PF3D7_1225500	1	small subunit rRNA processing factor, putative	443	16.9	6	0.013544	0.000476006
PF3D7_1225700	0.9804	VAC14 domain-containing protein, putative	1501	1.8	1	0.000666223	2.34145e-05
PF3D7_1225800	1	ubiquitin-activating enzyme E1	1140	16.2	12	0.0105263	0.000369949
PF3D7_1226300	1	haloacid dehalogenase-like hydrolase, putative	295	20.3	4	0.0135593	0.000476544
PF3D7_1226400	1	regulator of MON1-CCZ1 complex, putative	856	7.8	3	0.00350467	0.000123172
PF3D7_1226700	1	U3 small nucleolar RNA-interacting protein 2, putative	636	4.1	2	0.00314465	0.000110519
PF3D7_1227300	1	conserved Plasmodium protein, unknown function	1162	4	3	0.00258176	9.07361e-05
PF3D7_1227500	1	protein SOC2, putative	2303	2.2	4	0.00173686	6.10424e-05
PF3D7_1228400	0.8589	conserved Plasmodium protein, unknown function	1401	0.9	1	0.000713776	2.50857e-05
PF3D7_1228600	1	merozoite surface protein 9	743	12.2	10	0.013459	0.000473017
PF3D7_1228800	1	WD repeat-containing protein, putative	3209	4.4	12	0.00373948	0.000131425
PF3D7_1229000	1	conserved Plasmodium membrane protein, unknown function	1834	2.3	3	0.00163577	5.74893e-05
PF3D7_1229400	1	macrophage migration inhibitory factor	116	15.5	2	0.0172414	0.000605951
PF3D7_1229500	1	T-complex protein 1 subunit gamma	542	21.8	13	0.0239852	0.000842965
PF3D7_1230400	0.9859	ATP-dependent protease subunit ClpQ	207	5.3	1	0.00483092	0.000169783
PF3D7_1230500	0.9256	WD repeat-containing protein, putative	502	1.6	1	0.00199203	7.00102e-05
PF3D7_1230800	1	pre-mRNA-splicing regulator WTAP, putative	584	10.6	7	0.0119863	0.00042126
PF3D7_1231100	1	ras-related protein Rab-2	213	37.6	6	0.028169	0.000990004
PF3D7_1231400	0.9966	membrane protein ICM1	1944	1.9	8	0.00411523	0.00014463
PF3D7_1231500	0.9859	mitosis protein dim1, putative	139	8.6	1	0.00719424	0.000252843
PF3D7_1231600	1	pre-mRNA-splicing factor ATP-dependent RNA helicase PRP2, putative	1168	4.5	4	0.00342466	0.00012036
PF3D7_1231900	1	WD repeat-containing protein, putative	1086	4.8	5	0.00460405	0.00016181
PF3D7_1232100	0.9991	60 kDa chaperonin	718	5	2	0.00278552	9.78973e-05
PF3D7_1232400	0.9831	CWC16 domain-containing protein, putative	368	8.4	1	0.00271739	9.55031e-05
PF3D7_1233600	1	asparagine and aspartate rich protein 1	5439	3.3	15	0.00275786	9.69254e-05
PF3D7_1234100	1	bromodomain protein 5	3896	3.9	14	0.00359343	0.000126292
PF3D7_1234800	1	splicing factor 3B subunit 3, putative	1329	5.1	5	0.00376223	0.000132224
PF3D7_1234900	0.9859	CHCH domain-containing protein, putative	151	13.2	1	0.00662252	0.000232749
PF3D7_1235300	1	CCR4-NOT transcription complex subunit 4, putative	1662	4.5	7	0.00421179	0.000148024
PF3D7_1236100	1	clustered-asparagine-rich protein	445	7.4	2	0.00449438	0.000157956
PF3D7_1237000	0.8684	SUMO-activating enzyme subunit 2	686	2.2	2	0.00291545	0.000102464
PF3D7_1237200	1	conserved Plasmodium protein, unknown function	1915	21.3	45	0.0234987	0.000825865
PF3D7_1237600	1	periodic tryptophan protein 1, putative	502	5	2	0.00398406	0.00014002
PF3D7_1237700	1	conserved protein, unknown function	210	11.9	2	0.00952381	0.000334716
PF3D7_1238100	1	calcyclin binding protein, putative	228	22.8	4	0.0175439	0.000616581
PF3D7_1238700	1	BTB/POZ domain-containing protein, putative	505	25.1	11	0.0217822	0.000765538
PF3D7_1238800	1	acyl-CoA synthetase	792	11.7	8	0.010101	0.000355001
PF3D7_1239200	1	AP2 domain transcription factor, putative	2577	5.4	12	0.00465658	0.000163656
PF3D7_1239700	0.999	ATP-dependent zinc metalloprotease FTSH 1	880	3.5	2	0.00227273	7.98753e-05
PF3D7_1239800	0.9048	conserved Plasmodium protein, unknown function	5767	0.5	2	0.000346801	1.21884e-05
PF3D7_1241500	0.998	conserved Plasmodium protein, unknown function	420	6.7	1	0.00238095	8.36789e-05
PF3D7_1241700	1	replication factor C subunit 4, putative	336	28	7	0.0208333	0.00073219
PF3D7_1242700	1	40S ribosomal protein S17, putative	137	44.5	13	0.0948905	0.00333494
PF3D7_1242800	1	rab specific GDP dissociation inhibitor	459	16.8	6	0.0130719	0.000459414
PF3D7_1243600	1	translation initiation factor SUI1, putative	115	8.7	2	0.0173913	0.00061122
PF3D7_1244100	1	N-alpha-acetyltransferase 15, NatA auxiliary subunit, putative	1296	11.8	15	0.0115741	0.000406772
PF3D7_1244600	0.9994	ADP-ribosylation factor GTPase-activating protein 1	332	12.3	3	0.00903614	0.000317577
PF3D7_1244700	1	conserved protein, unknown function	222	15.3	8	0.036036	0.00126649
PF3D7_1245100	0.9845	kinesin-13, putative	1326	0.8	1	0.000754148	2.65046e-05
PF3D7_1245500	0.9831	conserved Plasmodium protein, unknown function	460	2.6	1	0.00217391	7.64025e-05
PF3D7_1245800	1	epsin-like protein, putative	431	6.3	3	0.00696056	0.00024463
PF3D7_1246200	1	actin I	376	60.4	44	0.117021	0.00411273
PF3D7_1247400	1	peptidyl-prolyl cis-trans isomerase FKBP35	304	22	4	0.0131579	0.000462436
PF3D7_1248700	1	conserved protein, unknown function	1989	7.8	12	0.00603318	0.000212037
PF3D7_1248900	1	26S protease regulatory subunit 8, putative	435	23.4	11	0.0252874	0.000888728
PF3D7_1249100	1	conserved protein, unknown function	392	7.9	3	0.00765306	0.000268968
PF3D7_1249300	0.863	protein phosphatase PPM4, putative	1027	1.5	1	0.00097371	3.42212e-05
PF3D7_1249800	1	THO complex subunit 2, putative	2932	7.8	18	0.00613915	0.000215761
PF3D7_1250000	0.9859	rRNA-processing protein FCF2, putative	168	6	1	0.00595238	0.000209197
PF3D7_1250300	1	vacuolar protein sorting-associated protein 26, putative	297	11.1	3	0.010101	0.000355001
PF3D7_1251200	1	coronin	602	5.1	2	0.00332226	0.000116761
PF3D7_1251500	1	ATP-dependent RNA helicase DRS1, putative	705	24.1	18	0.0255319	0.000897323
PF3D7_1252100	1	rhoptry neck protein 3	2215	20.4	42	0.0189616	0.000666409
PF3D7_1252700	0.9845	Plasmodium exported protein (PHISTb), unknown function	450	2.4	1	0.00222222	7.81003e-05
PF3D7_1301400	1	Plasmodium exported protein (hyp12), unknown function	381	9.4	2	0.00524934	0.000184489
PF3D7_1302100	1	gamete antigen 27/25	217	38.2	10	0.0460829	0.00161959
PF3D7_1302800	1	40S ribosomal protein S7, putative	194	40.7	20	0.103093	0.00362321
PF3D7_1303400	1	LisH domain-containing protein, putative	1022	6.8	5	0.00489237	0.000171943
PF3D7_1303700	0.9845	tetratricopeptide repeat protein, putative	1045	0.9	1	0.000956938	3.36317e-05
PF3D7_1303800	1	conserved Plasmodium protein, unknown function	9271	2.1	13	0.00140222	4.92813e-05
PF3D7_1304100	0.9722	DNA ligase I	912	1.3	1	0.00109649	3.85363e-05
PF3D7_1304500	1	small heat shock protein, putative	211	17.5	2	0.00947867	0.000333129
PF3D7_1305300	1	translational activator GCN1, putative	3525	1.5	10	0.00283688	9.97025e-05
PF3D7_1306400	1	26S protease regulatory subunit 10B, putative	393	20.9	6	0.0152672	0.000536567
PF3D7_1306600	1	V-type proton ATPase subunit H, putative	455	10.1	3	0.00659341	0.000231726
PF3D7_1307800	1	FHA domain-containing protein, putative	561	10.2	7	0.0124777	0.000438531
PF3D7_1308200	1	carbamoyl phosphate synthetase	2375	10.6	25	0.0105263	0.000369949
PF3D7_1308300	1	40S ribosomal protein S27	82	35.4	2	0.0243902	0.000857198
PF3D7_1308400	1	conserved Plasmodium protein, unknown function	6147	1.8	4	0.000650724	2.28698e-05
PF3D7_1309100	1	60S ribosomal protein L24, putative	162	32.7	10	0.0617284	0.00216945
PF3D7_1309200	1	protein phosphatase PPM6, putative	827	6.3	6	0.00725514	0.000254983
PF3D7_1309500	0.9859	H/ACA ribonucleoprotein complex subunit 1, putative	209	5.7	1	0.00478469	0.000168159
PF3D7_1311500	1	26S protease regulatory subunit 7, putative	420	20.5	9	0.0214286	0.00075311
PF3D7_1311800	1	M1-family alanyl aminopeptidase	1085	38.6	37	0.0341014	0.0011985
PF3D7_1311900	1	V-type proton ATPase catalytic subunit A	611	34.7	19	0.0310966	0.00109289
PF3D7_1312600	0.8673	2-oxoisovalerate dehydrogenase subunit alpha, mitochondrial, putative	429	2.3	1	0.002331	8.19234e-05
PF3D7_1312800	0.9999	protein AAP2	2361	1	3	0.00127065	4.46571e-05
PF3D7_1312900	1	eukaryotic translation initation factor 4 gamma	1255	5.8	6	0.00478088	0.000168025
PF3D7_1313000	1	ubiquitin-like protein Nedd8	76	19.7	2	0.0263158	0.000924872
PF3D7_1313800	1	conserved Plasmodium membrane protein, unknown function	3411	2.1	4	0.00117268	4.12139e-05
PF3D7_1314100	0.9999	conserved Plasmodium protein, unknown function	752	3.6	2	0.00265957	9.34711e-05
PF3D7_1315300	0.9845	conserved protein, unknown function	477	3.1	1	0.00209644	7.36795e-05
PF3D7_1315400	1	zinc finger (CCCH type) protein, putative	419	11.5	2	0.00477327	0.000167757
PF3D7_1315900	1	exportin-T, putative	1232	4.3	3	0.00243506	8.55807e-05
PF3D7_1316500	1	pre-mRNA-processing factor 40, putative	906	6.3	5	0.00551876	0.000193958
PF3D7_1316600	1	choline-phosphate cytidylyltransferase	896	3.8	2	0.00223214	7.8449e-05
PF3D7_1317000	1	U4/U6.U5 tri-snRNP-associated protein 2, putative	640	8	3	0.0046875	0.000164743
PF3D7_1317100	1	DNA replication licensing factor MCM4	1005	19.4	18	0.0179104	0.000629465
PF3D7_1317400	0.9859	zinc finger protein, putative	205	19	1	0.00487805	0.00017144
PF3D7_1317800	1	40S ribosomal protein S19	145	57.9	20	0.137931	0.0048476
PF3D7_1319300	1	tRNA (guanine(26)-N(2))-dimethyltransferase, putative	804	14.8	11	0.0136816	0.000480841
PF3D7_1320600	1	ras-related protein Rab-11A	216	31.5	8	0.037037	0.00130167
PF3D7_1320800	1	dihydrolipoyllysine-residue succinyltransferase component of 2-oxoglutarate dehydrogenase complex	421	16.4	9	0.0213777	0.000751321
PF3D7_1323100	1	60S ribosomal protein L6, putative	190	47.4	27	0.142105	0.00499431
PF3D7_1323200	0.9859	V-type proton ATPase subunit G, putative	123	8.9	1	0.00813008	0.000285733
PF3D7_1323400	1	60S ribosomal protein L23	190	37.9	29	0.152632	0.00536426
PF3D7_1323900	1	protein BCP1, putative	376	23.4	6	0.0159574	0.000560827
PF3D7_1324100	1	conserved Plasmodium membrane protein, unknown function	513	5.7	2	0.00389864	0.000137018
PF3D7_1324800	1	dihydrofolate synthase/folylpolyglutamate synthase	522	5.2	2	0.00383142	0.000134656
PF3D7_1324900	1	L-lactate dehydrogenase	316	37	13	0.0411392	0.00144584
PF3D7_1325100	1	phosphoribosylpyrophosphate synthetase	437	25.9	8	0.0183066	0.000643389
PF3D7_1326300	0.9984	RNA-binding protein, putative	527	5.1	2	0.00379507	0.000133378
PF3D7_1326400	0.9845	translation initiation factor eIF-2B subunit gamma, putative	473	2.5	1	0.00211416	7.43026e-05
PF3D7_1327300	0.9377	conserved Plasmodium protein, unknown function	1795	1.6	2	0.00111421	3.91589e-05
PF3D7_1327800	1	ribose-phosphate pyrophosphokinase, putative	560	7.7	3	0.00535714	0.000188278
PF3D7_1329100	1	myosin F, putative	2160	3.7	6	0.00277778	9.76254e-05
PF3D7_1329400	0.9432	AMP deaminase	693	1.9	1	0.001443	5.07145e-05
PF3D7_1329500	1	conserved protein, unknown function	1844	3.5	6	0.0032538	0.000114355
PF3D7_1330500	1	CTLH domain-containing protein, putative	725	5.5	3	0.00413793	0.000145428
PF3D7_1330600	1	elongation factor Tu, putative	505	6.9	3	0.00594059	0.000208783
PF3D7_1330800	1	RNA-binding protein, putative	596	18.3	9	0.0151007	0.000530715
PF3D7_1331700	1	glutamine--tRNA ligase, putative	918	17.6	12	0.0130719	0.000459414
PF3D7_1331800	1	60S ribosomal protein L23, putative	139	38.1	18	0.129496	0.00455117
PF3D7_1332600	1	DNA-(apurinic or apyrimidinic site) lyase 1	597	7	4	0.00670017	0.000235478
PF3D7_1332900	1	isoleucine--tRNA ligase, putative	1272	3.7	3	0.00235849	8.28895e-05
PF3D7_1333400	1	AMMECR1 domain-containing protein, putative	260	13.1	3	0.0115385	0.000405521
PF3D7_1333600	1	U3 small nucleolar RNA-associated protein 4, putative	1335	11.4	15	0.011236	0.000394889
PF3D7_1333700	0.9654	histone H3-like centromeric protein CSE4	170	5.9	1	0.00588235	0.000206736
PF3D7_1334200	1	chaperone binding protein, putative	524	7.3	3	0.00572519	0.000201213
PF3D7_1334500	1	MSP7-like protein	593	3.5	2	0.00337268	0.000118533
PF3D7_1334800	0.9817	MSP7-like protein	281	8.2	1	0.00355872	0.000125072
PF3D7_1336400	1	RanBPM and CLTH-like protein, putative	282	12.8	2	0.0070922	0.000249256
PF3D7_1336900	0.9588	tryptophan--tRNA ligase	632	3.2	1	0.00158228	5.56094e-05
PF3D7_1338100	1	26S proteasome regulatory subunit RPN3, putative	503	11.9	4	0.00795229	0.000279484
PF3D7_1338200	1	60S ribosomal protein L6, putative	221	52	30	0.135747	0.00477083
PF3D7_1338300	1	elongation factor 1-gamma, putative	411	31.9	15	0.0364964	0.00128267
PF3D7_1338700	1	conserved protein, unknown function	622	24.3	15	0.0241158	0.000847551
PF3D7_1340300	1	nucleolar complex protein 2, putative	955	18.3	15	0.0157068	0.000552018
PF3D7_1340600	0.9859	RNA lariat debranching enzyme, putative	575	3	1	0.00173913	6.1122e-05
PF3D7_1340700	0.9845	ras-related protein Rab-11B	229	6.1	1	0.00436681	0.000153472
PF3D7_1341200	1	60S ribosomal protein L18, putative	184	41.3	13	0.0706522	0.00248308
PF3D7_1341300	1	60S ribosomal protein L18-2, putative	187	25.7	15	0.0802139	0.00281913
PF3D7_1341900	0.9735	V-type proton ATPase subunit D, putative	247	4.5	1	0.00404858	0.000142288
PF3D7_1342000	1	40S ribosomal protein S6	306	41.8	108	0.352941	0.0124042
PF3D7_1342400	0.9845	casein kinase II beta chain	385	2.9	1	0.0025974	9.12861e-05
PF3D7_1342600	0.9999	myosin A	818	5.5	2	0.00244499	8.59294e-05
PF3D7_1343000	1	phosphoethanolamine N-methyltransferase	266	53	41	0.154135	0.00541711
PF3D7_1343600	0.9668	UDP-N-acetylglucosamine pyrophosphorylase, putative	593	3	1	0.00168634	5.92667e-05
PF3D7_1343700	0.9922	kelch protein K13	726	4.5	1	0.00137741	4.84093e-05
PF3D7_1343900	0.9845	U4/U6 small nuclear ribonucleoprotein PRP4, putative	648	2.8	1	0.00154321	5.42363e-05
PF3D7_1345700	1	isocitrate dehydrogenase [NADP], mitochondrial	468	17.5	9	0.0192308	0.000675868
PF3D7_1345800	0.989	conserved Plasmodium protein, unknown function	994	2.5	2	0.00201207	7.07146e-05
PF3D7_1346300	1	DNA/RNA-binding protein Alba 2	211	29.4	4	0.0189573	0.000666258
PF3D7_1347500	1	DNA/RNA-binding protein Alba 4	372	17.7	6	0.016129	0.000566857
PF3D7_1347700	1	ethanolamine-phosphate cytidylyltransferase	573	8.6	3	0.0052356	0.000184006
PF3D7_1348600	0.9962	conserved Plasmodium protein, unknown function	371	4.9	2	0.00539084	0.000189462
PF3D7_1349200	1	glutamate--tRNA ligase, putative	863	23.6	15	0.0173812	0.000610866
PF3D7_1350100	1	lysine--tRNA ligase	583	19.4	9	0.0154374	0.000542549
PF3D7_1351000	0.9496	phosphatidylinositol transfer protein, putative	1860	0.9	1	0.000537634	1.88952e-05
PF3D7_1351100	1	conserved protein, unknown function	156	25.6	3	0.0192308	0.000675868
PF3D7_1351400	1	60S ribosomal protein L17, putative	203	28.6	57	0.280788	0.00986834
PF3D7_1352200	1	U3 small nucleolar RNA-associated protein 15, putative	464	10.1	4	0.00862069	0.000302975
PF3D7_1352500	1	thioredoxin-related protein, putative	208	30.8	7	0.0336538	0.00118277
PF3D7_1352700	0.994	intron-binding protein aquarius, putative	2533	1.8	2	0.000789578	2.77498e-05
PF3D7_1352800	0.9804	vacuolar fusion protein MON1, putative	884	2.1	1	0.00113122	3.97569e-05
PF3D7_1353200	0.8522	membrane associated histidine-rich protein 2	137	12.4	1	0.00729927	0.000256534
PF3D7_1353900	0.9859	proteasome subunit alpha type-7, putative	241	8.7	1	0.00414938	0.00014583
PF3D7_1354300	1	large subunit rRNA methyltransferase, putative	1019	35	41	0.0402355	0.00141408
PF3D7_1354500	1	adenylosuccinate synthetase	442	6.6	2	0.00452489	0.000159028
PF3D7_1354600	1	60S ribosomal protein L7-2, putative	252	12.7	3	0.0119048	0.000418394
PF3D7_1354900	1	conserved Plasmodium protein, unknown function	637	8	4	0.00627943	0.000220692
PF3D7_1355100	1	DNA replication licensing factor MCM6	929	15.2	11	0.0118407	0.000416143
PF3D7_1355300	0.9804	histone-lysine N-methyltransferase, putative	509	2	1	0.00196464	6.90474e-05
PF3D7_1355500	0.9562	serine/threonine protein phosphatase 5	658	1.5	1	0.00151976	5.34121e-05
PF3D7_1356100	0.9859	conserved Plasmodium protein, unknown function	964	1.3	1	0.00103734	3.64576e-05
PF3D7_1356300	1	ubiquitin-conjugating enzyme E2, putative	202	18.3	2	0.00990099	0.000347972
PF3D7_1357400	1	conserved Plasmodium protein, unknown function	1179	9.6	15	0.0127226	0.000447139
PF3D7_1357700	0.9978	U3 small nucleolar RNA-associated protein 21, putative	1218	2.3	1	0.000821018	2.88548e-05
PF3D7_1357800	1	T-complex protein 1 subunit delta	529	37.2	17	0.0321361	0.00112943
PF3D7_1358100	1	Sas10 domain-containing protein, putative	734	3.3	4	0.00544959	0.000191527
PF3D7_1358800	1	40S ribosomal protein S15	151	49	17	0.112583	0.00395674
PF3D7_1359000	1	conserved Plasmodium protein, unknown function	3281	2.1	3	0.000914355	3.21351e-05
PF3D7_1359400	0.9999	CUGBP Elav-like family member 1	509	5.3	3	0.00589391	0.000207142
PF3D7_1359600	0.9268	conserved Plasmodium protein, unknown function	2025	1.9	3	0.00148148	5.20669e-05
PF3D7_1360800	1	falcilysin	1193	6.4	5	0.00419111	0.000147297
PF3D7_1360900	1	RNA-binding protein, putative	389	9	3	0.00771208	0.000271042
PF3D7_1361100	1	protein transport protein Sec24A	940	4.9	3	0.00319149	0.000112165
PF3D7_1361200	0.9988	conserved Plasmodium protein, unknown function	1792	3.1	3	0.00167411	5.88367e-05
PF3D7_1361800	1	glideosome-associated connector	2605	8.4	14	0.00537428	0.00018888
PF3D7_1361900	1	proliferating cell nuclear antigen 1	274	11.7	2	0.00729927	0.000256534
PF3D7_1362200	0.9509	RuvB-like helicase 3	483	2.5	1	0.00207039	7.27643e-05
PF3D7_1362700	1	conserved Plasmodium protein, unknown function	2039	2.6	4	0.00196175	6.89458e-05
PF3D7_1364100	0.9859	6-cysteine protein P92	796	2	1	0.00125628	4.41522e-05
PF3D7_1364400	1	conserved Plasmodium protein, unknown function	3265	2.5	9	0.00275651	9.68779e-05
PF3D7_1365800	0.9763	conserved Plasmodium protein, unknown function	329	4.6	1	0.00303951	0.000106824
PF3D7_1365900	1	ubiquitin-60S ribosomal protein L40	128	47.7	5	0.0390625	0.00137286
PF3D7_1366300	1	conserved Plasmodium protein, unknown function	4136	0.9	3	0.000725338	2.54921e-05
PF3D7_1366400	1	rhoptry protein RHOP148	1262	4	3	0.00237718	8.35463e-05
PF3D7_1366600	0.9999	signal recognition particle receptor subunit alpha, putative	576	4.5	3	0.00520833	0.000183048
PF3D7_1366900	1	conserved protein, unknown function	685	10.2	4	0.00583942	0.000205227
PF3D7_1367000	0.9776	suppressor of kinetochore protein 1, putative	162	9.3	1	0.00617284	0.000216945
PF3D7_1367100	1	U1 small nuclear ribonucleoprotein 70 kDa homolog, putative	423	6.9	2	0.00472813	0.000166171
PF3D7_1367700	1	alanine--tRNA ligase	1408	4.9	5	0.00355114	0.000124805
PF3D7_1368100	1	26S proteasome regulatory subunit RPN11, putative	311	10.6	3	0.0096463	0.000339021
PF3D7_1368200	0.9951	ABC transporter E family member 1, putative	619	5.8	2	0.00323102	0.000113555
PF3D7_1368400	0.9845	ribosomal protein L1, putative	320	4.4	1	0.003125	0.000109829
PF3D7_1368900	0.9982	conserved protein, unknown function	450	8.4	2	0.00444444	0.000156201
PF3D7_1369500	1	conserved protein, unknown function	1106	4.5	3	0.00271248	9.53304e-05
PF3D7_1369700	0.8294	U2 small nuclear ribonucleoprotein A', putative	175	6.3	1	0.00571429	0.000200829
PF3D7_1401600	0.9845	Plasmodium exported protein (PHISTb), unknown function	478	6.5	1	0.00209205	7.35254e-05
PF3D7_1401800	1	choline kinase	440	6.4	2	0.00454545	0.000159751
PF3D7_1402300	1	26S proteasome regulatory subunit RPN6	666	3	2	0.003003	0.000105541
PF3D7_1402500	0.9998	ribosomal protein S27a, putative	149	16.8	3	0.0201342	0.00070762
PF3D7_1403800	0.9484	nuclear formin-like protein MISFIT, putative	1542	2.4	2	0.00129702	4.55838e-05
PF3D7_1404100	0.9831	cytochrome c, putative	115	7	1	0.00869565	0.00030561
PF3D7_1404500	1	rRNA biogenesis protein RRP5, putative	468	13	6	0.0128205	0.000450579
PF3D7_1405600	1	ribonucleoside-diphosphate reductase small chain, putative	349	13.8	4	0.0114613	0.00040281
PF3D7_1405800	1	ribosome biogenesis protein BOP1, putative	966	25.6	19	0.0196687	0.00069126
PF3D7_1405900	1	RNA-binding protein, putative	1109	4.1	3	0.00270514	9.50725e-05
PF3D7_1406100	1	tubby domain-containing protein, putative	1361	1.8	2	0.00146951	5.1646e-05
PF3D7_1406200	0.9989	transcription elongation factor SPT6, putative	2820	1.7	2	0.00070922	2.49256e-05
PF3D7_1407100	1	rRNA 2'-O-methyltransferase fibrillarin, putative	318	22.6	9	0.0283019	0.000994674
PF3D7_1407300	0.9994	pre-mRNA-splicing factor 38B, putative	690	2.3	2	0.00289855	0.00010187
PF3D7_1407800	1	plasmepsin IV	449	20	6	0.013363	0.000469645
PF3D7_1408000	1	plasmepsin II	453	11.7	4	0.00883002	0.000310332
PF3D7_1408100	1	plasmepsin III	451	12.2	5	0.0110865	0.000389636
PF3D7_1408500	1	conserved Plasmodium protein, unknown function	195	8.2	3	0.0153846	0.000540694
PF3D7_1408600	1	40S ribosomal protein S8e, putative	218	45	61	0.279817	0.00983419
PF3D7_1409300	1	DNA damage-inducible protein 1, putative	382	9.7	2	0.0052356	0.000184006
PF3D7_1409500	0.9632	conserved Plasmodium protein, unknown function	875	1.7	3	0.00342857	0.000120498
PF3D7_1409600	0.979	histidine phosphatase, putative	768	1.4	1	0.00130208	4.57619e-05
PF3D7_1409800	1	CUGBP Elav-like family member 2, putative	514	7.6	4	0.0077821	0.000273503
PF3D7_1410200	0.9997	CTP synthase	858	3.4	2	0.002331	8.19234e-05
PF3D7_1410300	1	WD repeat-containing protein, putative	4405	15.3	72	0.0163451	0.000574449
PF3D7_1410400	1	rhoptry-associated protein 1	782	12.1	7	0.00895141	0.000314598
PF3D7_1410600	1	eukaryotic translation initiation factor 2 subunit gamma, putative	465	26.9	11	0.0236559	0.00083139
PF3D7_1410700	0.9859	conserved protein, unknown function	334	3.9	1	0.00299401	0.000105225
PF3D7_1410900	1	ribosome maturation protein SBDS, putative	638	3.3	2	0.0031348	0.000110173
PF3D7_1411500	0.9985	conserved Plasmodium protein, unknown function	947	3.4	2	0.00211193	7.42242e-05
PF3D7_1412100	0.9985	mini-chromosome maintenance complex-binding protein, putative	956	1.8	2	0.00209205	7.35254e-05
PF3D7_1412300	0.8386	nuclear transport factor 2, putative	125	8.8	1	0.008	0.000281161
PF3D7_1412500	1	actin II	376	24.5	9	0.0239362	0.00084124
PF3D7_1412700	1	AAA family ATPase, putative	1219	18.8	21	0.0172272	0.000605454
PF3D7_1412800	1	glycylpeptide N-tetradecanoyltransferase	410	12.7	3	0.00731707	0.00025716
PF3D7_1414000	0.9998	26S proteasome regulatory subunit RPN13, putative	253	9.9	2	0.00790514	0.000277827
PF3D7_1414300	1	60S ribosomal protein L10, putative	219	45.7	34	0.155251	0.00545632
PF3D7_1414400	0.9845	serine/threonine protein phosphatase PP1	304	5.6	1	0.00328947	0.000115609
PF3D7_1414800	1	small nuclear ribonucleoprotein-associated protein B, putative	201	8.5	2	0.00995025	0.000349703
PF3D7_1415400	1	Btz domain-containing protein, putative	1474	2.9	3	0.00203528	7.15301e-05
PF3D7_1415800	0.9709	ribosomal RNA small subunit methyltransferase A1	381	8.7	2	0.00524934	0.000184489
PF3D7_1416100	0.9417	protein SEY1, putative	937	5.5	2	0.00213447	7.50163e-05
PF3D7_1417300	1	cysteine protease ATG4, putative	1124	2.5	2	0.00177936	6.25358e-05
PF3D7_1417500	1	H/ACA ribonucleoprotein complex subunit 4, putative	466	11.4	4	0.00858369	0.000301675
PF3D7_1417600	1	conserved Plasmodium protein, unknown function	4662	1.1	4	0.000858001	3.01546e-05
PF3D7_1417800	1	DNA replication licensing factor MCM2	971	9	8	0.00823893	0.000289558
PF3D7_1419000	1	conserved Plasmodium protein, unknown function	1166	10.3	11	0.00943396	0.000331558
PF3D7_1419100	1	ATP-dependent RNA helicase DDX55	1041	30	32	0.0307397	0.00108035
PF3D7_1419400	0.9999	conserved Plasmodium membrane protein, unknown function	2201	1.2	3	0.00136302	4.79034e-05
PF3D7_1419700	1	eukaryotic translation initiation factor 3 subunit H, putative	509	16.1	7	0.0137525	0.000483332
PF3D7_1419900	1	YTH domain-containing protein 1, putative	572	4.2	2	0.0034965	0.000122885
PF3D7_1420200	0.9875	myosin-specific chaperone UNC, putative	1245	3	2	0.00160643	5.6458e-05
PF3D7_1420400	1	glycine--tRNA ligase	889	12.1	11	0.0123735	0.000434867
PF3D7_1420700	0.9995	surface protein P113	969	2	2	0.00206398	7.2539e-05
PF3D7_1421100	1	conserved Plasmodium protein, unknown function	1253	14.5	17	0.0135674	0.000476829
PF3D7_1421200	1	40S ribosomal protein S25	105	61.9	18	0.171429	0.00602488
PF3D7_1421500	0.9859	mitochondrial import inner membrane translocase subunit TIM8, putative	113	12.4	1	0.00884956	0.000311019
PF3D7_1422400	1	nucleolar RNA-associated protein, putative	1630	32.6	106	0.0650307	0.00228551
PF3D7_1423000	1	nucleolar GTP-binding protein 2, putative	487	10.9	4	0.00821355	0.000288666
PF3D7_1423300	1	serine/threonine protein phosphatase 7	959	3.9	4	0.00417101	0.000146591
PF3D7_1423700	1	conserved Plasmodium protein, unknown function	1558	8.7	12	0.00770218	0.000270694
PF3D7_1424100	1	60S ribosomal protein L5, putative	294	47.3	31	0.105442	0.00370578
PF3D7_1424400	1	60S ribosomal protein L7-3, putative	283	25.1	12	0.0424028	0.00149025
PF3D7_1426000	1	60S ribosomal protein L21	161	48.4	33	0.204969	0.00720366
PF3D7_1426100	1	transcription factor BTF3, putative	171	40.4	8	0.0467836	0.00164422
PF3D7_1426200	0.9949	protein arginine N-methyltransferase 1	401	5.7	2	0.00498753	0.000175287
PF3D7_1426700	0.9988	phosphoenolpyruvate carboxylase	1148	3.4	2	0.00174216	6.12285e-05
PF3D7_1426800	1	conserved Plasmodium protein, unknown function	2082	4.1	6	0.00288184	0.000101283
PF3D7_1427500	1	DNA mismatch repair protein MSH2, putative	811	4.9	4	0.00493218	0.000173342
PF3D7_1427900	0.8886	leucine-rich repeat protein	281	3.2	1	0.00355872	0.000125072
PF3D7_1428300	1	proliferation-associated protein 2g4, putative	377	10.6	3	0.00795756	0.00027967
PF3D7_1429800	1	coatomer subunit beta, putative	1370	6.6	6	0.00437956	0.00015392
PF3D7_1430200	1	plasmepsin IX	627	10	5	0.00797448	0.000280264
PF3D7_1431300	0.95	large subunit GTPase 1, putative	833	3.1	1	0.00120048	4.2191e-05
PF3D7_1431600	0.8511	succinate--CoA ligase [ADP-forming] subunit beta	462	4.8	1	0.0021645	7.60717e-05
PF3D7_1431700	1	60S ribosomal protein L14, putative	165	37	20	0.121212	0.00426002
PF3D7_1432500	0.9994	RNA methyltransferase, putative	444	3.8	2	0.0045045	0.000158311
PF3D7_1432700	0.9763	protein-L-isoaspartate(D-aspartate) O-methyltransferase, putative	224	8	1	0.00446429	0.000156898
PF3D7_1433400	1	PHD finger protein PHD2, putative	5757	1.7	8	0.00138961	4.88381e-05
PF3D7_1433500	1	DNA topoisomerase 2	1472	4.2	5	0.00339674	0.000119379
PF3D7_1434300	1	Hsp70/Hsp90 organizing protein	564	6.9	3	0.00531915	0.000186942
PF3D7_1434600	1	methionine aminopeptidase 2	628	11.3	5	0.00796178	0.000279818
PF3D7_1436000	0.9845	glucose-6-phosphate isomerase	579	2.1	1	0.00172712	6.06997e-05
PF3D7_1437200	1	ribonucleoside-diphosphate reductase large subunit, putative	847	17.7	12	0.0141677	0.000497924
PF3D7_1437900	1	HSP40, subfamily A	424	24.3	10	0.0235849	0.000828895
PF3D7_1438000	1	eukaryotic translation initiation factor eIF2A, putative	661	8	4	0.00605144	0.000212679
PF3D7_1438600	1	conserved protein, unknown function	277	8.7	2	0.00722022	0.000253755
PF3D7_1438900	1	thioredoxin peroxidase 1	195	39	5	0.025641	0.000901157
PF3D7_1439700	0.9999	leucine carboxyl methyltransferase, putative	327	7.3	2	0.00611621	0.000214955
PF3D7_1439800	0.9996	vesicle-associated membrane protein, putative	241	17.4	2	0.00829876	0.000291661
PF3D7_1439900	1	triosephosphate isomerase	248	34.3	7	0.0282258	0.000992
PF3D7_1441100	0.9859	conserved Plasmodium protein, unknown function	227	10.1	1	0.00440529	0.000154824
PF3D7_1441200	1	60S ribosomal protein L1, putative	217	12.4	2	0.00921659	0.000323918
PF3D7_1441400	1	FACT complex subunit SSRP1, putative	506	7.9	3	0.00592885	0.00020837
PF3D7_1442300	1	tRNA import protein tRIP	402	6.2	2	0.00497512	0.000174851
PF3D7_1443400	1	WD repeat-containing protein	819	3.3	2	0.002442	8.58245e-05
PF3D7_1444300	0.9859	1-acyl-sn-glycerol-3-phosphate acyltransferase, putative	292	4.8	1	0.00342466	0.00012036
PF3D7_1444800	1	fructose-bisphosphate aldolase	369	39.6	13	0.0352304	0.00123818
PF3D7_1445200	1	ATP-dependent RNA helicase MAK5, putative	796	18.5	10	0.0125628	0.000441522
PF3D7_1445700	1	conserved Plasmodium protein, unknown function	351	11.7	4	0.011396	0.000400514
PF3D7_1445900	1	ATP-dependent RNA helicase DDX5, putative	527	27.9	12	0.0227704	0.000800269
PF3D7_1446200	1	M17 leucyl aminopeptidase	605	13.4	8	0.0132231	0.000464729
PF3D7_1446600	1	centrin-2	168	17.3	2	0.0119048	0.000418394
PF3D7_1447000	1	40S ribosomal protein S5	272	43	42	0.154412	0.00542682
PF3D7_1447900	1	multidrug resistance protein 2	1024	4.4	3	0.00292969	0.000102964
PF3D7_1449500	0.9859	AP2 domain transcription factor AP2-O5, putative	715	1.5	1	0.0013986	4.9154e-05
PF3D7_1450100	1	signal recognition particle subunit SRP54	500	9.8	4	0.008	0.000281161
PF3D7_1451100	1	elongation factor 2	832	33.3	37	0.0444712	0.00156294
PF3D7_1451900	1	ribosome biogenesis protein TSR1, putative	1029	12.9	13	0.0126336	0.00044401
PF3D7_1452000	1	rhoptry neck protein 2	2189	6.1	10	0.0045683	0.000160553
PF3D7_1452700	0.9859	U1 snRNP-associated protein, putative	336	5.1	1	0.00297619	0.000104599
PF3D7_1453700	1	HSP90 co-chaperone p23	275	24	5	0.0181818	0.000639002
PF3D7_1454400	1	aminopeptidase P	777	7.2	5	0.00643501	0.000226159
PF3D7_1454700	0.9681	6-phosphogluconate dehydrogenase, decarboxylating	468	3	1	0.00213675	7.50964e-05
PF3D7_1455500	1	AP-1 complex subunit gamma, putative	1081	6	4	0.00370028	0.000130047
PF3D7_1456700	0.9989	conserved Plasmodium protein, unknown function	684	5	2	0.00292398	0.000102764
PF3D7_1456800	1	V-type H(+)-translocating pyrophosphatase, putative	717	7.8	4	0.0055788	0.000196068
PF3D7_1457000	0.9845	signal peptide peptidase	412	2.4	2	0.00485437	0.000170607
PF3D7_1457200	0.9804	thioredoxin 1	104	11.5	1	0.00961538	0.000337934
PF3D7_1457300	1	MA3 domain-containing protein, putative	639	23.8	14	0.0219092	0.000770003
PF3D7_1457400	1	conserved Plasmodium protein, unknown function	3055	7.2	16	0.00523732	0.000184066
PF3D7_1457700	1	large ribosomal subunit nuclear export factor, putative	1478	5.8	9	0.00608931	0.00021401
PF3D7_1457900	0.9999	conserved Plasmodium protein, unknown function	3455	1	4	0.00115774	4.0689e-05
PF3D7_1458400	0.9845	aminodeoxychorismate lyase	316	5.1	1	0.00316456	0.000111219
PF3D7_1459000	1	ATP-dependent RNA helicase DBP5	741	8.4	4	0.00539811	0.000189717
PF3D7_1459400	0.933	conserved protein, unknown function	340	3.5	1	0.00294118	0.000103368
PF3D7_1459600	0.9418	conserved Plasmodium protein, unknown function	801	2.9	1	0.00124844	4.38766e-05
PF3D7_1460300	1	60S ribosomal protein L29, putative	67	13.4	6	0.0895522	0.00314733
PF3D7_1460500	0.999	conserved Plasmodium protein, unknown function	1632	2.8	3	0.00183824	6.4605e-05
PF3D7_1460700	1	60S ribosomal protein L27	146	39	15	0.10274	0.0036108
PF3D7_1461400	0.9548	MORN repeat protein, putative	322	3.1	1	0.00310559	0.000109146
PF3D7_1461900	0.9999	valine--tRNA ligase, putative	1090	1.7	2	0.00183486	6.44865e-05
PF3D7_1462800	1	glyceraldehyde-3-phosphate dehydrogenase	337	58.8	58	0.172107	0.00604872
PF3D7_1462900	1	AAA ATPase, putative	807	5.2	2	0.00247831	8.71007e-05
PF3D7_1463200	1	replication factor C subunit 3, putative	344	15.7	3	0.00872093	0.000306498
PF3D7_1464700	0.9981	ATP synthase (C/AC39) subunit, putative	382	7.6	1	0.0026178	9.2003e-05
PF3D7_1464900	0.8309	ATP-dependent zinc metalloprotease FTSH, putative	706	2.5	2	0.00283286	9.95613e-05
PF3D7_1465900	1	40S ribosomal protein S3	221	57	20	0.0904977	0.00318056
PF3D7_1466300	1	26S proteasome regulatory subunit RPN2, putative	1172	11.9	10	0.00853242	0.000299873
PF3D7_1466400	1	AP2 domain transcription factor AP2-EXP	813	4.6	2	0.00246002	8.64579e-05
PF3D7_1466800	1	NOC3 domain-containing protein, putative	902	20.5	17	0.018847	0.000662381
PF3D7_1467600	1	conserved Plasmodium protein, unknown function	2104	4.8	7	0.003327	0.000116928
PF3D7_1468100	1	MORC family protein	2558	8.7	15	0.00586396	0.00020609
PF3D7_1468700	1	eukaryotic initiation factor 4A	398	58.5	31	0.0778894	0.00273744
PF3D7_1468900	0.9831	zinc finger protein, putative	813	1.2	1	0.00123001	4.32289e-05
PF3D7_1469600	1	acetyl-CoA carboxylase	3367	8	19	0.00564301	0.000198324
PF3D7_1471100	1	exported protein 2	287	12.2	4	0.0139373	0.000489828
PF3D7_1471400	1	diacylglycerol kinase, putative	499	14.4	6	0.012024	0.000422587
PF3D7_1472200	1	histone deacetylase, putative	2251	13.6	29	0.0128832	0.000452781
PF3D7_1472900	1	dihydroorotase, putative	358	8.1	2	0.00558659	0.000196342
PF3D7_1473200	1	DnaJ protein, putative	454	31.7	13	0.0286344	0.00100636
PF3D7_1473700	0.9995	nucleoporin NUP116/NSP116, putative	1253	2.6	2	0.00159617	5.60976e-05
PF3D7_1474500	1	splicing factor 3A subunit 1, putative	701	8.3	4	0.00570613	0.000200543
PF3D7_1474700	1	protein kinase, putative	753	16.9	12	0.0159363	0.000560082
PF3D7_1474800	1	proteasome subunit alpha type-1, putative	254	18.5	3	0.011811	0.0004151
PF3D7_1474900	1	trailer hitch homolog, putative	328	21	4	0.0121951	0.000428599
PF3D7_1476300	1	Plasmodium exported protein (PHISTb), unknown function	572	11.7	6	0.0104895	0.000368655
PF3D7_1477500	1	Plasmodium exported protein (PHISTb), unknown function	500	3	2	0.004	0.000140581
PF3D7_API02700	0.9654	t=apicoplast ribosomal protein S12	122	9	1	0.00819672	0.000288075

## Sheet: 02210-memb
protein	protein probability	protein length	protein description	percent coverage	tot indep spectra	SAF	NSAF
HSP60L-TurboID	1	390		53.3	29	0.074359	0.00176761
PF3D7_0102200	1	1085	ring-infected erythrocyte surface antigen	16.6	16	0.0147465	0.000350544
PF3D7_0102900	1	626	aspartate--tRNA ligase	15.7	9	0.014377	0.000341759
PF3D7_0104200	1	466	StAR-related lipid transfer protein	19.7	8	0.0171674	0.00040809
PF3D7_0104300	1	3499	ubiquitin carboxyl-terminal hydrolase 1, putative	3.4	7	0.00200057	4.75561e-05
PF3D7_0104400	0.9997	535	4-hydroxy-3-methylbut-2-enyl diphosphate reductase	6	2	0.00373832	8.88645e-05
PF3D7_0104800	0.9977	577	novel putative transporter 1, putative	3.8	2	0.0034662	8.2396e-05
PF3D7_0105200	1	568	heptatricopeptide repeat and RAP domain-containing protein, putative	44.2	37	0.0651408	0.00154848
PF3D7_0105500	0.9999	344	conserved protein, unknown function	7.3	2	0.00581395	0.000138205
PF3D7_0105700	0.95	3063	asparagine-rich antigen Pfa35-2	1.1	2	0.000652955	1.55215e-05
PF3D7_0105800	1	832	cyclin-dependent kinases regulatory subunit, putative	17.4	10	0.0120192	0.000285712
PF3D7_0106000	1	922	conserved protein, unknown function	6.3	5	0.00542299	0.000128911
PF3D7_0106100	1	383	V-type proton ATPase subunit C, putative	22.5	10	0.0261097	0.000620659
PF3D7_0106300	1	1228	calcium-transporting ATPase	19.3	22	0.0179153	0.000425869
PF3D7_0106700	1	1434	small ribosomal subunit assembling AARP2 protein	9.2	9	0.00627615	0.000149192
PF3D7_0106800	1	214	ras-related protein Rab-5C	50.9	9	0.0420561	0.000999725
PF3D7_0106900	1	734	2-C-methyl-D-erythritol 4-phosphate cytidylyltransferase, putative	24.4	17	0.0231608	0.00055056
PF3D7_0107200	1	337	CCR4 domain-containing protein 3, putative	15.7	4	0.0118694	0.000282151
PF3D7_0107500	1	1470	Niemann-Pick type C1-related protein	8.7	10	0.00680272	0.000161709
PF3D7_0107800	1	1233	double-strand break repair protein MRE11	4.7	5	0.00405515	9.6396e-05
PF3D7_0108000	1	218	proteasome subunit beta type-3, putative	24.3	4	0.0183486	0.00043617
PF3D7_0108100	1	656	conserved protein, unknown function	11.3	5	0.00762195	0.000181183
PF3D7_0108300	1	2221	conserved Plasmodium protein, unknown function	18.5	36	0.0162089	0.000385306
PF3D7_0109600	1	150	cold-shock protein, putative	20	3	0.02	0.000475425
PF3D7_0109800	1	575	phenylalanine--tRNA ligase alpha subunit	23.8	10	0.0173913	0.000413413
PF3D7_0110500	1	2285	bromodomain protein 3, putative	13.6	26	0.0113786	0.000270482
PF3D7_0110600	1	1710	phosphatidylinositol-4-phosphate 5-kinase	3	3	0.00175439	4.17039e-05
PF3D7_0110700	1	446	chromatin assembly factor 1 subunit C, putative	34.5	8	0.0179372	0.00042639
PF3D7_0110800	1	367	transcription initiation factor TFIIB, putative	9.5	2	0.00544959	0.000129544
PF3D7_0111300	1	1167	P-loop containing nucleoside triphosphate hydrolase, putative	5.5	3	0.00257069	6.11086e-05
PF3D7_0111400	1	718	conserved Plasmodium protein, unknown function	3.9	3	0.00417827	9.93228e-05
PF3D7_0111500	1	371	UMP-CMP kinase, putative	11.3	4	0.0107817	0.000256294
PF3D7_0111800	1	620	eukaryotic translation initiation factor 4E, putative	21.1	15	0.0241935	0.000575111
PF3D7_0112200	1	1822	multidrug resistance-associated protein 1	11.5	15	0.00823271	0.000195702
PF3D7_0113000	1	673	glutamic acid-rich protein GARP	34.9	100	0.148588	0.00353213
PF3D7_0113200	0.9993	592	Plasmodium exported protein, unknown function	5.6	2	0.00337838	8.03083e-05
PF3D7_0114100	0.9976	229	Pfmc-2TM Maurer's cleft two transmembrane protein	14.4	2	0.00873362	0.000207609
PF3D7_0202100	1	302	liver stage associated protein 2	11.6	2	0.00662252	0.000157425
PF3D7_0202400	0.9896	1192	translation-enhancing factor	2.3	1	0.000838926	1.99423e-05
PF3D7_0203000	1	1979	repetitive organellar protein, putative	10.4	16	0.00808489	0.000192188
PF3D7_0203700	1	439	protein MAK16, putative	10.5	3	0.00683371	0.000162446
PF3D7_0204200	1	276	translocation protein SEC66, putative	17	4	0.0144928	0.000344511
PF3D7_0204500	0.9999	405	aspartate transaminase	5.7	2	0.00493827	0.000117389
PF3D7_0204700	1	504	hexose transporter	8.1	4	0.00793651	0.000188661
PF3D7_0204900	1	354	2-methoxy-6-polyprenyl-1,4-benzoquinol methylase, mitochondrial, putative	6.8	2	0.00564972	0.000134301
PF3D7_0205900	1	966	26S proteasome regulatory subunit RPN1, putative	29.9	25	0.0258799	0.000615198
PF3D7_0206700	1	471	adenylosuccinate lyase	14.9	3	0.00636943	0.000151409
PF3D7_0207100	1	1745	conserved Plasmodium protein, unknown function	3.6	5	0.00286533	6.81125e-05
PF3D7_0207500	1	1031	serine repeat antigen 6	13.2	9	0.00872939	0.000207508
PF3D7_0207600	1	997	serine repeat antigen 5	3.8	3	0.00300903	7.15283e-05
PF3D7_0208100	0.9359	1789	conserved Plasmodium protein, unknown function	1.1	2	0.00111794	2.65749e-05
PF3D7_0208400	0.977	2010	conserved Plasmodium protein, unknown function	1.1	2	0.000995025	2.3653e-05
PF3D7_0209400	0.9971	450	conserved protein, unknown function	4.7	1	0.00222222	5.2825e-05
PF3D7_0209800	1	457	ATP-dependent RNA helicase UAP56	35.2	18	0.0393873	0.000936286
PF3D7_0210000	0.9725	81	secretory complex protein 61 gamma subunit	17.3	1	0.0123457	0.000293472
PF3D7_0210200	1	2588	conserved Plasmodium protein, unknown function	2.6	5	0.00193199	4.59259e-05
PF3D7_0210900	1	284	conserved Plasmodium protein, unknown function	10.9	7	0.0246479	0.000585911
[truncated: 1,646 more rows]

## Sheet: 02211-sol
protein	protein probability	protein description	protein length	percent coverage	tot indep spectra	SAF	NSAF
[truncated: 1,515 more rows]

[truncated: 3 more sheets: 02116-nobiotin, 02117 - memb, 02118-sol]
